# Supplementary material for: A Virus‐Inducible E3–RLCK–MADS Module Coordinates Suppression of Plant Immunity and Fertility in Rice
Source: Adv Sci (Weinh). 2026 May 3;13(41):e75503. doi: 10.1002/advs.75503 (PMC13335636; doi:10.1002/advs.75503)
Supplement: Supplementary file 2 — Supporting File 2: advs75503‐sup‐0002‐TableS1.xlsx. [file ADVS-13-e75503-s002.xlsx]

## Sheet: UP
Table S1. DEGs of mads1 before and after RGSV infection.
Gene	Mock_mads1_1	Mock_mads1_2	Mock_mads1_3	RGSV_mads1_1	RGSV_mads1_2	RGSV_mads1_3	logFC	logCPM	PValue	FDR	GeneName	GO	KEGG	NR
LOC_Os07g10850	7.94	9.8	6.73	2.39	0.81	1.4	2.46587849557517	4.55123872446538	3.68612030703999e-12	5.7355176254336e-09	LOC_Os07g10850	22;GO:0003674,molecular_function molecular_function;GO:0003824,molecular_function catalytic activity;GO:0004553,molecular_function hydrolase activity, hydrolyzing O-glycosyl compounds;GO:0004565,molecular_function beta-galactosidase activity;GO:0005575,cellular_component cellular_component;GO:0005618,cellular_component cell wall;GO:0005622,cellular_component intracellular;GO:0005623,cellular_comp…	NA	ABA95797.1 retrotransposon protein, putative, unclassified [Oryza sativa Japonica Group]
LOC_Os07g05470	13.81	15.03	13.27	5.37	5.6	4.59	1.47330525573807	4.65163834692358	1.06449934857482e-09	4.13906006323736e-07	LOC_Os07g05470	NA	NA	XP_015647374.1 187-kDa microtubule-associated protein AIR9 isoform X2 [Oryza sativa Japonica Group]
LOC_Os03g56930	22.98	47.2	2.8	0	0.79	0	6.50369321741051	3.18848617929492	2.55857951276243e-09	8.08311237008493e-07	LOC_Os03g56930	NA	NA	XP_015630088.1 protein app1 [Oryza sativa Japonica Group]
LOC_Os01g45914	3.14	10.22	375.08	0	0	0	11.5034521479692	3.41543938915503	2.72601061420377e-09	8.47957055516708e-07	LOC_Os01g45914	NA	NA	ABR25473.1 unknown [Oryza sativa Indica Group]
LOC_Os08g38990	6.14	4.25	4.59	0.86	1.53	0.79	2.25971858739441	2.65623816708797	5.08795265705081e-09	1.35359624701198e-06	LOC_Os08g38990	68;GO:0000003,biological_process reproduction;GO:0000578,biological_process embryonic axis specification;GO:0003006,biological_process developmental process involved in reproduction;GO:0003674,molecular_function molecular_function;GO:0003700,molecular_function DNA-binding transcription factor activity;GO:0005575,cellular_component cellular_component;GO:0005622,cellular_component intracellular;GO:…	WRKY2; WRKY transcription factor 2; K18835	XP_015650158.1 probable WRKY transcription factor 2 [Oryza sativa Japonica Group]
LOC_Os05g12320	3.88	6.99	5.73	1.03	0.61	0.07	3.36167765348541	1.26194652848243	1.48380848760859e-08	3.26099171858239e-06	LOC_Os05g12320	25;GO:0003674,molecular_function molecular_function;GO:0005215,molecular_function transporter activity;GO:0005575,cellular_component cellular_component;GO:0005623,cellular_component cell;GO:0005886,cellular_component plasma membrane;GO:0005887,cellular_component integral component of plasma membrane;GO:0006810,biological_process transport;GO:0008150,biological_process biological_process;GO:000864…	NA	XP_015638481.1 bidirectional sugar transporter SWEET3a [Oryza sativa Japonica Group]
LOC_Os02g53200	2.2	5.04	0.91	0.09	0.26	0.13	4.07633922220399	1.24674076546629	2.16173080552965e-08	4.28510148598078e-06	LOC_Os02g53200	NA	NA	XP_015625926.1 glucan endo-1,3-beta-glucosidase 12 [Oryza sativa Japonica Group]
LOC_Os01g52240	81.31	68.48	40.8	2.26	15.43	9.46	2.8312679457523	4.88517649906117	2.54735729653337e-08	4.90523973129602e-06	LOC_Os01g52240	NA	LHCB1; light-harvesting complex II chlorophyll a/b binding protein 1; K08912	XP_015648289.1 chlorophyll a-b binding protein of LHCII type 1 [Oryza sativa Japonica Group]
LOC_Os03g47620	4.06	2.4	3.65	0.67	0.77	0.28	2.58800567530474	1.59089111178108	4.22010199326073e-08	7.38335713277757e-06	LOC_Os03g47620	NA	NA	AAK26129.1 putative ankyrin [Oryza sativa Japonica Group]
LOC_Os06g01790	26.85	45.98	25.04	7.94	13.08	5.26	1.94192769697802	4.80398629023875	5.65157667054817e-08	8.85807974432663e-06	LOC_Os06g01790	NA	NA	XP_015641914.1 uncharacterized protein LOC4339871 isoform X2 [Oryza sativa Japonica Group]
LOC_Os02g57030	73.89	67.01	50.77	25.47	29.83	16.66	1.4554063509692	5.36583599022963	6.22123899462846e-08	9.2031296131056e-06	LOC_Os02g57030	NA	NA	XP_015622613.1 uncharacterized protein LOC4331129 [Oryza sativa Japonica Group]
LOC_Os06g01966	15.86	14.83	7.28	0.32	2.52	0.29	3.62456396474126	2.92958379318196	8.30374267603196e-08	1.13969708260232e-05	LOC_Os06g01966	94;GO:0000003,biological_process reproduction;GO:0003006,biological_process developmental process involved in reproduction;GO:0003333,biological_process amino acid transmembrane transport;GO:0003674,molecular_function molecular_function;GO:0005215,molecular_function transporter activity;GO:0005342,molecular_function organic acid transmembrane transporter activity;GO:0005575,cellular_component cel…	NA	XP_015642154.1 WAT1-related protein At3g30340 [Oryza sativa Japonica Group]
LOC_Os10g24004	76.01	0	48.76	0.28	0	0.21	7.81077571635709	2.41686939737447	1.15874813606314e-07	1.43734531061721e-05	LOC_Os10g24004	NA	NA	EEE50870.1 hypothetical protein OsJ_31325 [Oryza sativa Japonica Group]
LOC_Os04g36054	43.84	28.99	28.46	12.61	16.48	8.9	1.45116069390665	5.5662110086766	1.33365806510143e-07	1.59557588273881e-05	LOC_Os04g36054	NA	K14486, ARF; auxin response factor; K14486	XP_015636800.1 auxin response factor 9 isoform X3 [Oryza sativa Japonica Group]
LOC_Os05g48870	55.76	69.06	52.1	24.68	30.32	18.79	1.30195088139362	6.50628444497753	1.85572593467891e-07	2.02815798233907e-05	LOC_Os05g48870	75;GO:0000003,biological_process reproduction;GO:0001708,biological_process cell fate specification;GO:0003006,biological_process developmental process involved in reproduction;GO:0003674,molecular_function molecular_function;GO:0003676,molecular_function nucleic acid binding;GO:0003677,molecular_function DNA binding;GO:0003700,molecular_function DNA-binding transcription factor activity;GO:00054…	K14486, ARF; auxin response factor; K14486	XP_025881421.1 auxin response factor 15 isoform X1 [Oryza sativa Japonica Group]; XP_025881422.1 auxin response factor 15 isoform X2 [Oryza sativa Japonica Group]
LOC_Os02g15750	58.37	98.24	59.44	12.49	31.76	10.36	2.02389872845998	6.04113509728931	2.16545403239746e-07	2.31657751751557e-05	LOC_Os02g15750	89;GO:0003674,molecular_function molecular_function;GO:0003824,molecular_function catalytic activity;GO:0004553,molecular_function hydrolase activity, hydrolyzing O-glycosyl compounds;GO:0004568,molecular_function chitinase activity;GO:0005488,molecular_function binding;GO:0005575,cellular_component cellular_component;GO:0005576,cellular_component extracellular region;GO:0005622,cellular_componen…	NA	XP_015623500.1 protein THYLAKOID RHODANESE-LIKE, chloroplastic-like [Oryza sativa Japonica Group]
LOC_Os07g43560	292.78	195.72	176.09	72.58	109.59	55.36	1.52058708170592	8.26868378921813	2.67845788680508e-07	2.72139397051818e-05	LOC_Os07g43560	45;GO:0003674,molecular_function molecular_function;GO:0003824,molecular_function catalytic activity;GO:0004672,molecular_function protein kinase activity;GO:0004674,molecular_function protein serine/threonine kinase activity;GO:0005575,cellular_component cellular_component;GO:0005623,cellular_component cell;GO:0005886,cellular_component plasma membrane;GO:0006464,biological_process cellular prot…	NA	XP_015645181.1 cysteine-rich receptor-like protein kinase 6 [Oryza sativa Japonica Group]
LOC_Os10g38206	151.18	140.26	105.96	45.25	68.94	39.03	1.41168009224968	5.07628611686786	3.56821669174107e-07	3.40310251369399e-05	LOC_Os10g38206	33;GO:0003674,molecular_function molecular_function;GO:0003824,molecular_function catalytic activity;GO:0003954,molecular_function NADH dehydrogenase activity;GO:0005575,cellular_component cellular_component;GO:0005622,cellular_component intracellular;GO:0005623,cellular_component cell;GO:0005737,cellular_component cytoplasm;GO:0008137,molecular_function NADH dehydrogenase (ubiquinone) activity;G…	ndhC; NAD(P)H-quinone oxidoreductase subunit 3 [EC:7.1.1.2]; K05574	NP_039388.1 NADH dehydrogenase subunit 3 (plastid) [Oryza sativa Japonica Group]
LOC_Os02g48360	12.17	16.57	9.92	3.77	5.44	2.28	1.79498956511275	3.98419942633996	3.63508874264251e-07	3.43447940595743e-05	LOC_Os02g48360	NA	pfp, PFP; diphosphate-dependent phosphofructokinase [EC:2.7.1.90]; K00895	XP_015622692.1 pyrophosphate--fructose 6-phosphate 1-phosphotransferase subunit alpha [Oryza sativa Japonica Group]
LOC_Os04g33660	14.64	26.99	25.8	3.56	8.98	3.46	2.10318077785365	3.56974865412216	3.91156009403826e-07	3.59490152460725e-05	LOC_Os04g33660	NA	cah; carbonic anhydrase [EC:4.2.1.1]; K01674	XP_015634315.1 alpha carbonic anhydrase 1, chloroplastic [Oryza sativa Japonica Group]
LOC_Os05g12630	19.28	22.95	60.02	7.11	9.62	3.79	2.33865750699463	3.49770447675937	4.21780532267225e-07	3.79263491183189e-05	LOC_Os05g12630	NA	NA	Q60E34.1 RecName: Full=BURP domain-containing protein 7; Short=OsBURP07; Flags: Precursor
LOC_Os11g42850	11.52	7.99	6.42	2.22	2.3	2.78	1.85394207890792	2.71687672365823	4.89326105121502e-07	4.28298031145093e-05	LOC_Os11g42850	NA	NA	ABG22563.1 expressed protein [Oryza sativa Japonica Group]; XP_015615746.1 uncharacterized protein LOC4351029 isoform X2 [Oryza sativa Japonica Group]
LOC_Os07g11110	107.39	148	97.06	36.86	60.7	26.18	1.55207667051239	6.56549386314144	5.00468641931994e-07	4.32434849197563e-05	LOC_Os07g11110	141;GO:0003674,molecular_function molecular_function;GO:0003676,molecular_function nucleic acid binding;GO:0003723,molecular_function RNA binding;GO:0003727,molecular_function single-stranded RNA binding;GO:0005488,molecular_function binding;GO:0005575,cellular_component cellular_component;GO:0005576,cellular_component extracellular region;GO:0005622,cellular_component intracellular;GO:0005623,ce…	NA	XP_015645301.1 chloroplast stem-loop binding protein of 41 kDa a, chloroplastic [Oryza sativa Japonica Group]
LOC_Os10g26670	21.25	28.74	15.04	5.69	8.81	2.93	1.94749855863025	4.09372026456928	5.47561144329927e-07	4.65173898201966e-05	LOC_Os10g26670	53;GO:0005575,cellular_component cellular_component;GO:0005622,cellular_component intracellular;GO:0005623,cellular_component cell;GO:0005737,cellular_component cytoplasm;GO:0005886,cellular_component plasma membrane;GO:0007154,biological_process cell communication;GO:0007165,biological_process signal transduction;GO:0007275,biological_process multicellular organism development;GO:0007602,biologi…	NA	AAK98682.1 Hypothetical protein [Oryza sativa Japonica Group]
LOC_Os02g04630	2.43	2.55	2.71	0.38	0.67	0.43	2.37818135297804	0.846880588955694	5.89777265076109e-07	4.9686277177391e-05	LOC_Os02g04630	61;GO:0000325,cellular_component plant-type vacuole;GO:0003674,molecular_function molecular_function;GO:0005215,molecular_function transporter activity;GO:0005575,cellular_component cellular_component;GO:0005622,cellular_component intracellular;GO:0005623,cellular_component cell;GO:0005737,cellular_component cytoplasm;GO:0005773,cellular_component vacuole;GO:0005774,cellular_component vacuolar me…	NA	BAO71531.1 Ca2+/H+ atiporter [Oryza sativa Indica Group]
LOC_Os12g35470	0	4.27	6.49	0	0	0	8.49566475284919	0.512103046744483	5.94768190036844e-07	4.97812861272197e-05	LOC_Os12g35470	NA	NA	XP_015619279.1 uncharacterized protein LOC4352430 [Oryza sativa Japonica Group]
LOC_Os01g09620	70.61	49.46	47.06	8.42	26.47	8.82	1.96377448515505	5.36862812719292	6.68354803439663e-07	5.40538630829862e-05	LOC_Os01g09620	125;GO:0001101,biological_process response to acid chemical;GO:0003674,molecular_function molecular_function;GO:0003676,molecular_function nucleic acid binding;GO:0003677,molecular_function DNA binding;GO:0003700,molecular_function DNA-binding transcription factor activity;GO:0003723,molecular_function RNA binding;GO:0003727,molecular_function single-stranded RNA binding;GO:0005488,molecular_func…	NA	XP_025879384.1 zinc finger CCCH domain-containing protein 2 [Oryza sativa Japonica Group]
LOC_Os08g38850	24.15	23.24	21.16	7.71	12.14	9.57	1.24845969016557	4.90715614802426	8.8565022585855e-07	6.83471828879161e-05	LOC_Os08g38850	NA	NA	XP_015648351.1 phosphatidylinositol/phosphatidylcholine transfer protein SFH6 isoform X1 [Oryza sativa Japonica Group]
LOC_Os01g05840	16.73	23.14	10.29	2.87	6.43	2.62	2.11166827069543	3.35971048251672	1.03037035057796e-06	7.83197673621647e-05	LOC_Os01g05840	NA	NA	XP_015628130.1 short-chain dehydrogenase TIC 32, chloroplastic [Oryza sativa Japonica Group]
LOC_Os08g31630	40.95	86.39	42.38	21.83	23.13	13.38	1.59228071853775	5.52652599112086	1.15835908912148e-06	8.64238465791412e-05	LOC_Os08g31630	66;GO:0003674,molecular_function molecular_function;GO:0003824,molecular_function catalytic activity;GO:0004805,molecular_function trehalose-phosphatase activity;GO:0005575,cellular_component cellular_component;GO:0005576,cellular_component extracellular region;GO:0005618,cellular_component cell wall;GO:0005622,cellular_component intracellular;GO:0005623,cellular_component cell;GO:0005634,cellula…	otsB; trehalose 6-phosphate phosphatase [EC:3.1.3.12]; K01087	XP_015650924.1 probable trehalose-phosphate phosphatase 6 [Oryza sativa Japonica Group]
LOC_Os08g43390	26.57	29.98	19.59	11.22	9.31	3.68	1.7086429070382	4.81050640033379	1.3406279117203e-06	9.89275757192435e-05	LOC_Os08g43390	34;GO:0000003,biological_process reproduction;GO:0003006,biological_process developmental process involved in reproduction;GO:0003674,molecular_function molecular_function;GO:0003824,molecular_function catalytic activity;GO:0004497,molecular_function monooxygenase activity;GO:0005575,cellular_component cellular_component;GO:0007275,biological_process multicellular organism development;GO:0008150,…	NA	XP_015648932.1 cytochrome P450 78A9 [Oryza sativa Japonica Group]
LOC_Os01g14090	9.5	18.15	12.89	4.66	5.4	3.32	1.64029089563287	3.61621790792716	1.37565549384901e-06	0.000100315066489996	LOC_Os01g14090	32;GO:0003674,molecular_function molecular_function;GO:0003774,molecular_function motor activity;GO:0003777,molecular_function microtubule motor activity;GO:0003824,molecular_function catalytic activity;GO:0005575,cellular_component cellular_component;GO:0005622,cellular_component intracellular;GO:0005623,cellular_component cell;GO:0005856,cellular_component cytoskeleton;GO:0005871,cellular_compo…	NA	BAD81633.1 putative kinesin 4 [Oryza sativa Japonica Group]
LOC_Os06g07790	2.13	1.63	1.3	0.2	0.54	0.11	2.59544553051003	1.54305678067905	1.57169319661702e-06	0.000111501981552279	LOC_Os06g07790	NA	NA	BAF18862.2 Os06g0174800 [Oryza sativa Japonica Group]
LOC_Os03g44420	0.8	1.46	1.11	0.15	0.17	0.11	2.95781184639799	-0.0191492	1.60142671359474e-06	0.000112038915993675	LOC_Os03g44420	68;GO:0000166,molecular_function nucleotide binding;GO:0001882,molecular_function nucleoside binding;GO:0001883,molecular_function purine nucleoside binding;GO:0003674,molecular_function molecular_function;GO:0003824,molecular_function catalytic activity;GO:0003924,molecular_function GTPase activity;GO:0005488,molecular_function binding;GO:0005515,molecular_function protein binding;GO:0005525,mol…	NA	XP_015631539.1 cell division protein FtsZ homolog 2-1, chloroplastic [Oryza sativa Japonica Group]
LOC_Os03g31560	0	3.02	0.7	0	0	0.01	7.79534647123355	1.57857923784126	1.64655127309715e-06	0.000114404193095365	LOC_Os03g31560	NA	RFA1, RPA1, rpa; replication factor A1; K07466	AAT81738.1 hypothetical protein [Oryza sativa Japonica Group]
LOC_Os07g04430	2.27	1.19	1.93	0.25	0	0.19	3.5890350121817	-0.592871	2.06176653083085e-06	0.000138494543145744	LOC_Os07g04430	72;GO:0000226,biological_process microtubule cytoskeleton organization;GO:0000278,biological_process mitotic cell cycle;GO:0000280,biological_process nuclear division;GO:0000981,molecular_function DNA-binding transcription factor activity, RNA polymerase II-specific;GO:0000988,molecular_function obsolete transcription factor activity, protein binding;GO:0000989,molecular_function obsolete transcr…	NA	BAF20766.1 Os07g0137000, partial [Oryza sativa Japonica Group]
LOC_Os01g45274	1244.26	1818.32	1119.89	656.66	673.34	406.02	1.31598092914077	9.95884684759268	2.54534730256141e-06	0.000162348192777568	LOC_Os01g45274	55;GO:0003674,molecular_function molecular_function;GO:0003824,molecular_function catalytic activity;GO:0004089,molecular_function carbonate dehydratase activity;GO:0005575,cellular_component cellular_component;GO:0005622,cellular_component intracellular;GO:0005623,cellular_component cell;GO:0005737,cellular_component cytoplasm;GO:0005829,cellular_component cytosol;GO:0005886,cellular_component p…	cynT, can; carbonic anhydrase [EC:4.2.1.1]; K01673	BAF05590.1 Os01g0639900, partial [Oryza sativa Japonica Group]; XP_015617246.1 carbonic anhydrase, chloroplastic isoform X3 [Oryza sativa Japonica Group]
LOC_Os06g26270	1.63	2.61	2.69	0.46	0.28	0.17	2.94946038158009	-0.141458	2.56711283538576e-06	0.000162709888459764	LOC_Os06g26270	213;GO:0000003,biological_process reproduction;GO:0000139,cellular_component Golgi membrane;GO:0003674,molecular_function molecular_function;GO:0005102,molecular_function signaling receptor binding;GO:0005488,molecular_function binding;GO:0005515,molecular_function protein binding;GO:0005575,cellular_component cellular_component;GO:0005622,cellular_component intracellular;GO:0005623,cellular_comp…	BCAP31, BAP31; B-cell receptor-associated protein 31; K14009	BAS97725.1 Os06g0367500, partial [Oryza sativa Japonica Group]
LOC_Os10g22730	3.23	4.03	3.4	1.24	0.4	0.49	2.38351494637915	0.935397418365858	2.72790989680562e-06	0.000170809164301388	LOC_Os10g22730	55;GO:0003674,molecular_function molecular_function;GO:0003700,molecular_function DNA-binding transcription factor activity;GO:0005575,cellular_component cellular_component;GO:0005622,cellular_component intracellular;GO:0005623,cellular_component cell;GO:0005634,cellular_component nucleus;GO:0005737,cellular_component cytoplasm;GO:0006355,biological_process regulation of transcription, DNA-templa…	NA	AAP53399.2 expressed protein [Oryza sativa Japonica Group]
LOC_Os04g40630	19.18	46.17	26.59	3.48	11.81	2.41	2.41653489263718	4.35325812726523	2.8179863414276e-06	0.000173400638194956	LOC_Os04g40630	153;GO:0000151,cellular_component ubiquitin ligase complex;GO:0000302,biological_process response to reactive oxygen species;GO:0001101,biological_process response to acid chemical;GO:0003674,molecular_function molecular_function;GO:0005488,molecular_function binding;GO:0005515,molecular_function protein binding;GO:0005516,molecular_function calmodulin binding;GO:0005575,cellular_component cellul…	NA	XP_015637017.1 BTB/POZ and TAZ domain-containing protein 1 isoform X1 [Oryza sativa Japonica Group]; XP_015637018.1 BTB/POZ and TAZ domain-containing protein 1 isoform X2 [Oryza sativa Japonica Group]
LOC_Os10g23180	60.02	105.3	59.92	33.09	29.56	11.83	1.65296763225326	6.30991106104297	3.33831558982306e-06	0.000199107383217205	LOC_Os10g23180	NA	KAO; ent-kaurenoic acid monooxygenase [EC:1.14.14.107]; K04123	ABG66053.1 Cytochrome P450 family protein, expressed [Oryza sativa Japonica Group]; BAF26393.1 Os10g0378100, partial [Oryza sativa Japonica Group]; XP_015615060.1 ent-kaurenoic acid oxidase-like isoform X2 [Oryza sativa Japonica Group]
LOC_Os03g15460	12.71	51.42	20.6	6.26	7.49	4.26	2.28634926357838	3.13561544734488	3.69477925605081e-06	0.000213442119365975	LOC_Os03g15460	NA	NA	ABF95082.1 expressed protein [Oryza sativa Japonica Group]
LOC_Os11g34110	35.23	56.14	28.08	11.73	17.74	4.87	1.84999546788243	5.1334355007132	3.89993463895401e-06	0.000222747961765568	LOC_Os11g34110	NA	HGSNAT; heparan-alpha-glucosaminide N-acetyltransferase [EC:2.3.1.78]; K10532	XP_015615624.1 heparan-alpha-glucosaminide N-acetyltransferase [Oryza sativa Japonica Group]
LOC_Os09g38440	4.5	8.42	4.94	1.66	2.07	0.56	2.11411535942763	3.01385669033593	4.11859028468125e-06	0.000232608315547403	LOC_Os09g38440	NA	NA	XP_015651374.1 uncharacterized protein LOC4347822 isoform X2 [Oryza sativa Japonica Group]
LOC_Os05g49370	27.15	33.24	21.07	11.32	12.26	6.62	1.47791937270592	3.85644989549907	4.90422347480376e-06	0.000264227887547119	LOC_Os05g49370	NA	NA	XP_015638428.2 bradykinin-potentiating and C-type natriuretic peptides [Oryza sativa Japonica Group]
LOC_Os04g56400	698.78	713.19	527.24	314.85	355.78	237.54	1.13536166023087	9.36470279176191	4.94527496294524e-06	0.000265221523808461	LOC_Os04g56400	13;GO:0005575,cellular_component cellular_component;GO:0005622,cellular_component intracellular;GO:0005623,cellular_component cell;GO:0005737,cellular_component cytoplasm;GO:0009507,cellular_component chloroplast;GO:0009536,cellular_component plastid;GO:0043226,cellular_component organelle;GO:0043227,cellular_component membrane-bounded organelle;GO:0043229,cellular_component intracellular organel…	glnA, GLUL; glutamine synthetase [EC:6.3.1.2]; K01915	AAL87183.1 putative precursor chloroplastic glutamine synthetase [Oryza sativa Japonica Group]; BAG88835.1 unnamed protein product [Oryza sativa Japonica Group]; XP_015635322.1 glutamine synthetase, chloroplastic [Oryza sativa Japonica Group]
LOC_Os08g36680	10.01	5.38	3.93	0.64	2.1	0.72	2.49724366581661	1.77735843702838	5.46874106653207e-06	0.00028351916826721	LOC_Os08g36680	NA	cah; carbonic anhydrase [EC:4.2.1.1]; K01674	XP_015648960.1 alpha carbonic anhydrase 5 [Oryza sativa Japonica Group]
LOC_Os01g53240	0.4	0.93	1.79	0.11	0.13	0.04	3.46174036865837	-0.220419	5.50633729361782e-06	0.000284738193707567	LOC_Os01g53240	29;GO:0005575,cellular_component cellular_component;GO:0005622,cellular_component intracellular;GO:0005623,cellular_component cell;GO:0005737,cellular_component cytoplasm;GO:0005768,cellular_component endosome;GO:0005794,cellular_component Golgi apparatus;GO:0005802,cellular_component trans-Golgi network;GO:0006950,biological_process response to stress;GO:0006970,biological_process response to os…	NA	XP_015630857.1 BURP domain-containing protein 3 [Oryza sativa Japonica Group]
LOC_Os11g26790	1.33	4.3	48.65	0.27	0.98	0.8	4.66906424156735	2.31461846867715	5.58615707447373e-06	0.000287395699462555	LOC_Os11g26790	54;GO:0001101,biological_process response to acid chemical;GO:0001786,molecular_function phosphatidylserine binding;GO:0003674,molecular_function molecular_function;GO:0005488,molecular_function binding;GO:0005507,molecular_function copper ion binding;GO:0005543,molecular_function phospholipid binding;GO:0005575,cellular_component cellular_component;GO:0005622,cellular_component intracellular;GO:…	NA	XP_015617608.1 water stress-inducible protein Rab21 [Oryza sativa Japonica Group]
LOC_Os02g48560	87.71	133.72	94.24	38.66	60.35	41.28	1.20630079782046	6.70642848500096	5.66239711041948e-06	0.000290578698415156	LOC_Os02g48560	37;GO:0003674,molecular_function molecular_function;GO:0003824,molecular_function catalytic activity;GO:0004497,molecular_function monooxygenase activity;GO:0005575,cellular_component cellular_component;GO:0005622,cellular_component intracellular;GO:0005623,cellular_component cell;GO:0005737,cellular_component cytoplasm;GO:0005783,cellular_component endoplasmic reticulum;GO:0005789,cellular_compo…	FAD2; omega-6 fatty acid desaturase / acyl-lipid omega-6 desaturase (Delta-12 desaturase) [EC:1.14.19.6 1.14.19.22]; K10256	XP_015625626.1 fatty acid desaturase DES2 [Oryza sativa Japonica Group]
LOC_Os09g27700	13.96	13.28	16.89	4.07	8.34	4.28	1.4269424629568	4.19795350758867	5.89958279676233e-06	0.000299396309797847	LOC_Os09g27700	NA	NA	XP_015611654.1 65-kDa microtubule-associated protein 6 [Oryza sativa Japonica Group]
LOC_Os09g28850	7.53	8.41	4.92	2.19	2.99	1.38	1.71241487201935	3.10213631712646	6.19434019550814e-06	0.0003095241175001	LOC_Os09g28850	NA	NA	BAT08497.1 Os09g0463300, partial [Oryza sativa Japonica Group]; XP_015651351.1 uncharacterized protein LOC4347301 isoform X1 [Oryza sativa Japonica Group]
LOC_Os08g38590	1.99	5.23	2.01	0.48	0.72	0.15	2.81109032739802	0.944723933335524	6.24460115630597e-06	0.0003095241175001	LOC_Os08g38590	NA	NA	BAD10025.1 putative MADS-box protein [Oryza sativa Japonica Group]
LOC_Os07g13770	3.74	8.42	4.94	2.01	1.33	0.57	2.19287257818532	2.38656511535032	6.2458993985875e-06	0.0003095241175001	LOC_Os07g13770	116;GO:0000003,biological_process reproduction;GO:0001101,biological_process response to acid chemical;GO:0002239,biological_process response to oomycetes;GO:0003006,biological_process developmental process involved in reproduction;GO:0003674,molecular_function molecular_function;GO:0003824,molecular_function catalytic activity;GO:0005575,cellular_component cellular_component;GO:0005622,cellular_…	UGT76C1_2; cytokinin-N-glucosyltransferase [EC:2.4.1.-]; K13493	XP_025883047.1 DIMBOA UDP-glucosyltransferase BX9 [Oryza sativa Japonica Group]
LOC_Os02g37580	5.66	6.5	4.38	2.23	2.04	1.71	1.50942983735984	2.95881484386447	6.35169611866303e-06	0.00031237519351322	LOC_Os02g37580	80;GO:0000003,biological_process reproduction;GO:0000902,biological_process cell morphogenesis;GO:0000904,biological_process cell morphogenesis involved in differentiation;GO:0003006,biological_process developmental process involved in reproduction;GO:0003674,molecular_function molecular_function;GO:0003779,molecular_function actin binding;GO:0005488,molecular_function binding;GO:0005515,molecula…	NA	XP_015624060.1 fimbrin-5 [Oryza sativa Japonica Group]
LOC_Os07g05570	71.44	78.2	70.65	28.03	46.17	28.79	1.12916740963469	6.89893722418586	6.9011230794939e-06	0.000336226042275391	LOC_Os07g05570	34;GO:0005575,cellular_component cellular_component;GO:0005622,cellular_component intracellular;GO:0005623,cellular_component cell;GO:0005737,cellular_component cytoplasm;GO:0005773,cellular_component vacuole;GO:0005774,cellular_component vacuolar membrane;GO:0005886,cellular_component plasma membrane;GO:0005911,cellular_component cell-cell junction;GO:0009506,cellular_component plasmodesma;GO:00…	NA	XP_015647019.1 CSC1-like protein ERD4 [Oryza sativa Japonica Group]
LOC_Os02g41954	0.51	7.46	5.84	0.31	0.35	0.59	3.46214961341694	1.58343041655832	6.96542716922821e-06	0.000337347108452131	LOC_Os02g41954	NA	GA2ox; gibberellin 2beta-dioxygenase [EC:1.14.11.13]; K04125	BAG98459.1 unnamed protein product [Oryza sativa Japonica Group]; XP_015624176.1 gibberellin 2-beta-dioxygenase 6-like [Oryza sativa Japonica Group]
LOC_Os09g35940	53.61	74.68	39.18	22.1	27.53	10.51	1.52857553476035	5.99738415994502	7.08283083744983e-06	0.000340160942285981	LOC_Os09g35940	34;GO:0000003,biological_process reproduction;GO:0003006,biological_process developmental process involved in reproduction;GO:0003674,molecular_function molecular_function;GO:0003824,molecular_function catalytic activity;GO:0004497,molecular_function monooxygenase activity;GO:0005575,cellular_component cellular_component;GO:0007275,biological_process multicellular organism development;GO:0008150,…	NA	XP_015610676.1 cytochrome P450 78A9 [Oryza sativa Japonica Group]
LOC_Os02g46030	16.21	20.74	19.18	8.36	9.87	4.94	1.31715445216767	4.30359566004571	7.5257891596833e-06	0.000357192326337175	LOC_Os02g46030	83;GO:0001101,biological_process response to acid chemical;GO:0003674,molecular_function molecular_function;GO:0003676,molecular_function nucleic acid binding;GO:0003677,molecular_function DNA binding;GO:0003700,molecular_function DNA-binding transcription factor activity;GO:0005488,molecular_function binding;GO:0006355,biological_process regulation of transcription, DNA-templated;GO:0006950,biol…	NA	XP_015623484.1 protein REVEILLE 1 isoform X2 [Oryza sativa Japonica Group]
LOC_Os02g34810	261.73	297.74	198.66	78.09	150.83	83.22	1.31670388885375	8.01794788600056	8.05889403630669e-06	0.000374996607545593	LOC_Os02g34810	84;GO:0000302,biological_process response to reactive oxygen species;GO:0003674,molecular_function molecular_function;GO:0003824,molecular_function catalytic activity;GO:0004130,molecular_function cytochrome-c peroxidase activity;GO:0004601,molecular_function peroxidase activity;GO:0005575,cellular_component cellular_component;GO:0005622,cellular_component intracellular;GO:0005623,cellular_compon…	E1.11.1.11; L-ascorbate peroxidase [EC:1.11.1.11]; K00434	XP_015623105.1 probable L-ascorbate peroxidase 8, chloroplastic isoform X1 [Oryza sativa Japonica Group]
LOC_Os10g37180	550.27	858.51	458.43	207.5	338.36	143.73	1.4829868071455	7.73923082018776	8.22851078880349e-06	0.000378980090293434	LOC_Os10g37180	NA	gcvH, GCSH; glycine cleavage system H protein; K02437	XP_015613006.1 glycine cleavage system H protein, mitochondrial [Oryza sativa Japonica Group]
LOC_Os01g57968	0	20.41	4.4	0	0.15	0	6.89276750838708	0.734848947484078	8.38290445506681e-06	0.000382434849982961	LOC_Os01g57968	NA	NA	YP_588293.1 chloroplast hypothetical protein (mitochondrion) [Zea mays subsp. mays]
LOC_Os05g34170	42.68	49.88	15.77	3.13	14.39	4.34	2.34907690446858	4.99910188458437	9.46866566278453e-06	0.000418921118240351	LOC_Os05g34170	10;GO:0005575,cellular_component cellular_component;GO:0005622,cellular_component intracellular;GO:0005623,cellular_component cell;GO:0005856,cellular_component cytoskeleton;GO:0043226,cellular_component organelle;GO:0043228,cellular_component non-membrane-bounded organelle;GO:0043229,cellular_component intracellular organelle;GO:0043232,cellular_component intracellular non-membrane-bounded organ…	TUBB; tubulin beta; K07375	EEE63725.1 hypothetical protein OsJ_18543 [Oryza sativa Japonica Group]
LOC_Os04g53030	1.79	1.78	1.27	0.59	0.64	0.35	1.65875173352838	2.50346624361802	9.72615212412815e-06	0.00042843806056154	LOC_Os04g53030	NA	NA	CAD41826.2 OSJNBb0085C12.5 [Oryza sativa Japonica Group]
LOC_Os06g03520	14.02	34.49	6.67	2.55	4.67	2.61	2.53179659990586	2.29929019060043	1.19434000282726e-05	0.000502044917196765	LOC_Os06g03520	NA	NA	XP_015641434.1 uncharacterized protein LOC4339960 [Oryza sativa Japonica Group]
LOC_Os02g39570	55.52	56.55	58.38	21.87	30.79	8.44	1.52147040451662	5.83141334568657	1.3502766207605e-05	0.000561753971093754	LOC_Os02g39570	60;GO:0003674,molecular_function molecular_function;GO:0003824,molecular_function catalytic activity;GO:0003984,molecular_function acetolactate synthase activity;GO:0005488,molecular_function binding;GO:0005515,molecular_function protein binding;GO:0005575,cellular_component cellular_component;GO:0005622,cellular_component intracellular;GO:0005623,cellular_component cell;GO:0005737,cellular_compo…	E2.2.1.6S, ilvH, ilvN; acetolactate synthase I/III small subunit [EC:2.2.1.6]; K01653	BAF09303.2 Os02g0608600, partial [Oryza sativa Japonica Group]; XP_015627718.1 acetolactate synthase small subunit 2, chloroplastic isoform X1 [Oryza sativa Japonica Group]; XP_015627719.1 acetolactate synthase small subunit 2, chloroplastic isoform X2 [Oryza sativa Japonica Group]
LOC_Os04g32850	23.76	29.2	8.55	0.26	3.27	0	4.15461715662244	3.18466882121723	1.39446551724082e-05	0.000575232854126063	LOC_Os04g32850	53;GO:0002831,biological_process regulation of response to biotic stimulus;GO:0003674,molecular_function molecular_function;GO:0005488,molecular_function binding;GO:0005575,cellular_component cellular_component;GO:0005622,cellular_component intracellular;GO:0005623,cellular_component cell;GO:0005737,cellular_component cytoplasm;GO:0006810,biological_process transport;GO:0006811,biological_process…	NA	XP_015634053.1 protein PYRICULARIA ORYZAE RESISTANCE 21 [Oryza sativa Japonica Group]
LOC_Os06g09610	178.99	253.24	157.2	79.99	116.94	66.02	1.20628860415105	6.8409994296998	1.41331285348247e-05	0.000577288335041658	LOC_Os06g09610	NA	NA	XP_015641441.1 peroxiredoxin Q, chloroplastic isoform X1 [Oryza sativa Japonica Group]; XP_015641442.1 peroxiredoxin Q, chloroplastic isoform X2 [Oryza sativa Japonica Group]
LOC_Os06g47930	73.01	36.3	25.83	8.9	20.76	10.45	1.7827154415603	4.44188345359015	1.45337890009804e-05	0.000591264949317549	LOC_Os06g47930	NA	NA	XP_015643772.1 uncharacterized protein LOC4341927 [Oryza sativa Japonica Group]
LOC_Os04g53490	31.64	46.02	27.36	13.13	19.32	11.31	1.30380298973241	4.69540216152894	1.47042465152349e-05	0.000595801924431933	LOC_Os04g53490	271;GO:0000003,biological_process reproduction;GO:0000302,biological_process response to reactive oxygen species;GO:0001101,biological_process response to acid chemical;GO:0001817,biological_process regulation of cytokine production;GO:0001818,biological_process negative regulation of cytokine production;GO:0001952,biological_process regulation of cell-matrix adhesion;GO:0001953,biological_proces…	NA	XP_015635937.1 chloroplastic lipocalin [Oryza sativa Japonica Group]
LOC_Os07g38790	3.36	9.1	3.89	1.75	1.52	1.19	1.92492055220527	2.67320023945516	1.52978709265733e-05	0.000616150701721882	LOC_Os07g38790	19;GO:0003674,molecular_function molecular_function;GO:0003824,molecular_function catalytic activity;GO:0004553,molecular_function hydrolase activity, hydrolyzing O-glycosyl compounds;GO:0004563,molecular_function beta-N-acetylhexosaminidase activity;GO:0005575,cellular_component cellular_component;GO:0005623,cellular_component cell;GO:0005886,cellular_component plasma membrane;GO:0008194,molecul…	HEXA_B; hexosaminidase [EC:3.2.1.52]; K12373	BAF21992.2 Os07g0575500 [Oryza sativa Japonica Group]
LOC_Os08g37940	19.65	32.75	14.11	7.18	10.08	4.98	1.62814450619897	3.88101911809861	1.62552583359246e-05	0.000648254572572109	LOC_Os08g37940	NA	NA	XP_015648978.1 haloacid dehalogenase-like hydrolase domain-containing protein At4g39970 [Oryza sativa Japonica Group]
LOC_Os12g17600	9347.84	14010	8741.18	4523.01	6166.53	3364.75	1.23516513175948	12.0023744122482	1.63979906519782e-05	0.000652659395654226	LOC_Os12g17600	13;GO:0005575,cellular_component cellular_component;GO:0005622,cellular_component intracellular;GO:0005623,cellular_component cell;GO:0005737,cellular_component cytoplasm;GO:0009507,cellular_component chloroplast;GO:0009536,cellular_component plastid;GO:0043226,cellular_component organelle;GO:0043227,cellular_component membrane-bounded organelle;GO:0043229,cellular_component intracellular organel…	rbcS, cbbS; ribulose-bisphosphate carboxylase small chain [EC:4.1.1.39]; K01602	XP_015619872.1 ribulose bisphosphate carboxylase small chain, chloroplastic [Oryza sativa Japonica Group]
LOC_Os02g47920	0.97	2.92	1.01	0.21	0.28	0.15	2.94527992300944	0.0794999402816677	1.69890912112474e-05	0.000668292675486791	LOC_Os02g47920	45;GO:0000027,biological_process ribosomal large subunit assembly;GO:0003674,molecular_function molecular_function;GO:0003824,molecular_function catalytic activity;GO:0004518,molecular_function nuclease activity;GO:0004527,molecular_function exonuclease activity;GO:0006139,biological_process nucleobase-containing compound metabolic process;GO:0006364,biological_process rRNA processing;GO:0006396,…	NA	XP_015624047.1 RNA exonuclease 4 [Oryza sativa Japonica Group]
LOC_Os09g38130	9.16	6.55	14.48	2.64	3.95	3.66	1.57077407734096	3.14200405317472	1.70621038434404e-05	0.000669143673616356	LOC_Os09g38130	79;GO:0003674,molecular_function molecular_function;GO:0005215,molecular_function transporter activity;GO:0005575,cellular_component cellular_component;GO:0005622,cellular_component intracellular;GO:0005623,cellular_component cell;GO:0005737,cellular_component cytoplasm;GO:0005783,cellular_component endoplasmic reticulum;GO:0005789,cellular_component endoplasmic reticulum membrane;GO:0006810,biol…	NA	XP_015612647.1 protein PIN-LIKES 7 [Oryza sativa Japonica Group]
LOC_Os05g11260	156.01	194.05	117.87	82.2	83.64	55.94	1.12313145987332	7.44371092749754	1.92485689661417e-05	0.000735198723563985	LOC_Os05g11260	NA	NA	EEE62673.1 hypothetical protein OsJ_17476 [Oryza sativa Japonica Group]
LOC_Os06g40640	589.61	1111.13	613.33	328.49	407.19	224.93	1.31594168957715	9.45020148852154	2.07983950369255e-05	0.000785413709048885	LOC_Os06g40640	NA	ALDO; fructose-bisphosphate aldolase, class I [EC:4.1.2.13]; K01623	XP_015643165.1 fructose-bisphosphate aldolase 5, cytosolic [Oryza sativa Japonica Group]
LOC_Os02g30650	16.16	37.94	21.39	6.27	12.44	6.12	1.64340400033771	4.05178694240868	2.15155513518646e-05	0.000802245166425576	LOC_Os02g30650	NA	NA	XP_015623536.1 heavy metal-associated isoprenylated plant protein 7 [Oryza sativa Japonica Group]
LOC_Os02g03670	97.39	78.7	68.67	52.27	37.16	26.6	1.12327660944764	6.11220766157478	2.2080615452961e-05	0.000814686065407699	LOC_Os02g03670	NA	NA	BAF07690.1 Os02g0129300, partial [Oryza sativa Japonica Group]; XP_015623361.1 protein LOW PSII ACCUMULATION 3, chloroplastic [Oryza sativa Japonica Group]
LOC_Os05g50800	1.65	2.59	0.95	0.3	0.37	0.11	2.73783496108232	0.0366778785650077	2.21323681920023e-05	0.000815108110153177	LOC_Os05g50800	NA	NA	XP_015640054.1 probable protein ABIL4 [Oryza sativa Japonica Group]
LOC_Os04g53230	357.2	425.65	277.54	188.21	190.09	153.64	1.03767473048091	8.36002343284343	2.42171248189863e-05	0.000880334746649262	LOC_Os04g53230	12;GO:0005575,cellular_component cellular_component;GO:0005622,cellular_component intracellular;GO:0005623,cellular_component cell;GO:0005737,cellular_component cytoplasm;GO:0005739,cellular_component mitochondrion;GO:0043226,cellular_component organelle;GO:0043227,cellular_component membrane-bounded organelle;GO:0043229,cellular_component intracellular organelle;GO:0043231,cellular_component int…	gcvT, AMT; aminomethyltransferase [EC:2.1.2.10]; K00605	XP_015635501.1 aminomethyltransferase, mitochondrial [Oryza sativa Japonica Group]
LOC_Os03g02690	17.86	20.44	16.36	7.56	9.98	5.8	1.26601244248107	3.73583704349074	2.46729770360913e-05	0.000889238721377414	LOC_Os03g02690	26;GO:0005575,cellular_component cellular_component;GO:0005622,cellular_component intracellular;GO:0005623,cellular_component cell;GO:0005737,cellular_component cytoplasm;GO:0006091,biological_process generation of precursor metabolites and energy;GO:0008150,biological_process biological_process;GO:0008152,biological_process metabolic process;GO:0009507,cellular_component chloroplast;GO:0009532,c…	NA	XP_015631628.1 dihydrodipicolinate reductase-like protein CRR1, chloroplastic isoform X1 [Oryza sativa Japonica Group]; XP_015631629.1 dihydrodipicolinate reductase-like protein CRR1, chloroplastic isoform X2 [Oryza sativa Japonica Group]
LOC_Os05g02530	162.73	223.96	197.46	86.44	123.97	77.44	1.05619260364697	7.03313377679321	2.51938266007323e-05	0.000899989364028633	LOC_Os05g02530	162;GO:0000302,biological_process response to reactive oxygen species;GO:0001101,biological_process response to acid chemical;GO:0003674,molecular_function molecular_function;GO:0003824,molecular_function catalytic activity;GO:0004364,molecular_function glutathione transferase activity;GO:0005488,molecular_function binding;GO:0005507,molecular_function copper ion binding;GO:0005575,cellular_compo…	DHAR; glutathione dehydrogenase/transferase [EC:1.8.5.1 2.5.1.18]; K21888	XP_015639454.1 probable glutathione S-transferase DHAR1, cytosolic [Oryza sativa Japonica Group]
LOC_Os03g11110	2.72	4.43	1.85	0.54	1.1	0.63	2.01443701185607	1.82353487454235	2.84921013487226e-05	0.000991534934887817	LOC_Os03g11110	NA	HPSE; heparanase [EC:3.2.1.166]; K07964	XP_015632887.1 probable protein S-acyltransferase 22 [Oryza sativa Japonica Group]
LOC_Os01g47370	56.9	36.02	12.26	7.78	10.85	5.06	2.19451857396004	2.61386965688717	2.92643542601975e-05	0.001009720100319	LOC_Os01g47370	NA	NA	EAY75268.1 hypothetical protein OsI_03155 [Oryza sativa Indica Group]
LOC_Os08g39694	28.23	28.39	24.35	13.19	16.44	10.62	1.0452685834131	4.8292500409111	3.0831199230879e-05	0.00104769078529268	LOC_Os08g39694	36;GO:0003674,molecular_function molecular_function;GO:0003824,molecular_function catalytic activity;GO:0004497,molecular_function monooxygenase activity;GO:0005575,cellular_component cellular_component;GO:0006629,biological_process lipid metabolic process;GO:0006720,biological_process isoprenoid metabolic process;GO:0006721,biological_process terpenoid metabolic process;GO:0008150,biological_pro…	CYP76M6; oryzalexin E synthase [EC:1.14.14.122]; K21718; CYP76M7_8; ent-cassa-12,15-diene 11-hydroxylase / oryzalexin D synthase [EC:1.14.14.112 1.14.14.123]; K16084	EAZ43279.1 hypothetical protein OsJ_27876 [Oryza sativa Japonica Group]; XP_015650534.1 cytochrome P450 76M5-like [Oryza sativa Japonica Group]
LOC_Os05g41640	688.43	903.5	566.97	290.53	437.69	281.91	1.13536126125651	9.61565172100359	3.36173240111434e-05	0.00112348541186993	LOC_Os05g41640	13;GO:0005575,cellular_component cellular_component;GO:0005622,cellular_component intracellular;GO:0005623,cellular_component cell;GO:0005737,cellular_component cytoplasm;GO:0009507,cellular_component chloroplast;GO:0009536,cellular_component plastid;GO:0043226,cellular_component organelle;GO:0043227,cellular_component membrane-bounded organelle;GO:0043229,cellular_component intracellular organel…	PGK, pgk; phosphoglycerate kinase [EC:2.7.2.3]; K00927	XP_015639410.1 phosphoglycerate kinase, chloroplastic [Oryza sativa Japonica Group]
LOC_Os08g42350	0	1.17	2.79	0	0	0.06	5.5542196112421	-0.417648	3.68785900162525e-05	0.00121243611632294	LOC_Os08g42350	36;GO:0000041,biological_process transition metal ion transport;GO:0003674,molecular_function molecular_function;GO:0005215,molecular_function transporter activity;GO:0005575,cellular_component cellular_component;GO:0005623,cellular_component cell;GO:0005886,cellular_component plasma membrane;GO:0005887,cellular_component integral component of plasma membrane;GO:0006810,biological_process transpo…	NA	XP_015648423.1 bidirectional sugar transporter SWEET11 [Oryza sativa Japonica Group]
LOC_Os10g39190	2.02	1.48	1.2	0.3	0.42	0.17	2.42838926309493	-0.00548638	3.71482479928171e-05	0.00121734266801745	LOC_Os10g39190	NA	NA	XP_015613852.1 putative B3 domain-containing protein Os10g0537100 [Oryza sativa Japonica Group]
LOC_Os04g16740	16.87	14.63	11.63	5.28	7.26	6.89	1.17905888611424	4.01377427169164	3.84696325398401e-05	0.00125252415510954	LOC_Os04g16740	NA	ATPF1A, atpA; F-type H+/Na+-transporting ATPase subunit alpha [EC:7.1.2.2 7.2.2.1]; K02111	AAS46052.1 ATP synthase CF1 alpha chain (chloroplast) [Oryza sativa Indica Group]
LOC_Os07g42420	8	9.57	9.41	4.18	4.23	3.46	1.21981075663155	3.32848826407466	3.94748751624997e-05	0.00128112760980832	LOC_Os07g42420	NA	fabF, OXSM, CEM1; 3-oxoacyl-[acyl-carrier-protein] synthase II [EC:2.3.1.179]; K09458	XP_015644677.1 3-oxoacyl-[acyl-carrier-protein] synthase II, chloroplastic [Oryza sativa Japonica Group]
LOC_Os04g53580	3.58	4.6	2.8	0.42	1.25	0	2.7390800793058	0.232705480211518	4.02926288380061e-05	0.0013055715744802	LOC_Os04g53580	35;GO:0000003,biological_process reproduction;GO:0000902,biological_process cell morphogenesis;GO:0000904,biological_process cell morphogenesis involved in differentiation;GO:0003006,biological_process developmental process involved in reproduction;GO:0005575,cellular_component cellular_component;GO:0005622,cellular_component intracellular;GO:0005623,cellular_component cell;GO:0005737,cellular_co…	NA	XP_025880290.1 CRIB domain-containing protein RIC10 isoform X1 [Oryza sativa Japonica Group]
LOC_Os06g29790	11.58	15.28	19.74	6.17	8.16	7.99	1.08462966475653	4.90414006723152	4.21807587688466e-05	0.0013600800662382	LOC_Os06g29790	45;GO:0005575,cellular_component cellular_component;GO:0005622,cellular_component intracellular;GO:0005623,cellular_component cell;GO:0005737,cellular_component cytoplasm;GO:0005794,cellular_component Golgi apparatus;GO:0005802,cellular_component trans-Golgi network;GO:0005886,cellular_component plasma membrane;GO:0006810,biological_process transport;GO:0006811,biological_process ion transport;GO…	NA	XP_015643858.1 phosphate transporter PHO1-3 [Oryza sativa Japonica Group]
LOC_Os12g25180	121.41	121.1	82.98	67.48	53.23	45.39	1.01595726939242	5.64707589234547	4.46688986195726e-05	0.00142184192009514	LOC_Os12g25180	NA	NA	XP_015618269.1 uncharacterized protein At3g27210 [Oryza sativa Japonica Group]
LOC_Os10g35030	301.13	279.23	209.39	154.42	145.36	104.22	1.00991025628705	8.05689031690497	4.53892060106198e-05	0.00143209276229949	LOC_Os10g35030	68;GO:0005575,cellular_component cellular_component;GO:0005622,cellular_component intracellular;GO:0005623,cellular_component cell;GO:0005737,cellular_component cytoplasm;GO:0006605,biological_process protein targeting;GO:0006810,biological_process transport;GO:0006886,biological_process intracellular protein transport;GO:0006996,biological_process organelle organization;GO:0008104,biological_pro…	NA	ABG66163.1 IAP100, putative, expressed [Oryza sativa Japonica Group]; XP_015614152.1 protein TIC110, chloroplastic [Oryza sativa Japonica Group]
LOC_Os04g38410	1096.1	899.58	806.76	278.24	615.27	339.17	1.21486373705291	9.0080894276838	5.51515702897558e-05	0.00166434268610235	LOC_Os04g38410	NA	LHCB6; light-harvesting complex II chlorophyll a/b binding protein 6; K08917	XP_015636811.1 chlorophyll a-b binding protein CP24, chloroplastic [Oryza sativa Japonica Group]
LOC_Os01g08520	2.07	3.15	2.26	0.77	0.73	0.66	1.8199752996538	1.00482989529899	5.58523338432226e-05	0.00168047371722637	LOC_Os01g08520	NA	NA	XP_015631603.1 uncharacterized protein LOC4325352 [Oryza sativa Japonica Group]
LOC_Os01g67360	26.64	32.7	15.84	7.07	14.48	8.53	1.35908926992641	5.06167597760602	5.70648710789031e-05	0.00170932537532495	LOC_Os01g67360	15;GO:0003674,molecular_function molecular_function;GO:0003824,molecular_function catalytic activity;GO:0005575,cellular_component cellular_component;GO:0005622,cellular_component intracellular;GO:0005623,cellular_component cell;GO:0005737,cellular_component cytoplasm;GO:0008150,biological_process biological_process;GO:0008152,biological_process metabolic process;GO:0008168,molecular_function met…	NA	XP_015613194.1 probable methyltransferase PMT19 [Oryza sativa Japonica Group]
LOC_Os07g22930	625.07	1180.05	517.14	275.26	422.97	181.15	1.45129887500726	9.94921429122356	5.85930587930933e-05	0.00173963737993767	LOC_Os07g22930	NA	WAXY; granule-bound starch synthase [EC:2.4.1.242]; K13679	XP_015647210.1 granule-bound starch synthase 1b, chloroplastic/amyloplastic [Oryza sativa Japonica Group]
LOC_Os04g49650	6.23	19.41	8.21	0.77	3.3	0.14	3.03596432980959	1.28264164776592	6.43860798322875e-05	0.001883968376453	LOC_Os04g49650	NA	NA	XP_015634405.1 uncharacterized protein LOC4336794 [Oryza sativa Japonica Group]
LOC_Os03g55030	52.78	114.01	44.94	34.48	29.98	16.64	1.44378431420121	6.09821128571786	6.65261024479895e-05	0.00193817185215548	LOC_Os03g55030	19;GO:0003674,molecular_function molecular_function;GO:0003824,molecular_function catalytic activity;GO:0005575,cellular_component cellular_component;GO:0005622,cellular_component intracellular;GO:0005623,cellular_component cell;GO:0008194,molecular_function UDP-glycosyltransferase activity;GO:0016740,molecular_function transferase activity;GO:0016757,molecular_function transferase activity, tran…	NA	XP_025879664.1 UDP-glycosyltransferase 83A1-like [Oryza sativa Japonica Group]
LOC_Os07g49310	18.23	36.99	12.63	6.77	10.86	5.26	1.61816281109132	4.28242341726167	6.70004561004614e-05	0.00194918305308666	LOC_Os07g49310	58;GO:0003674,molecular_function molecular_function;GO:0003824,molecular_function catalytic activity;GO:0005575,cellular_component cellular_component;GO:0005622,cellular_component intracellular;GO:0005623,cellular_component cell;GO:0005737,cellular_component cytoplasm;GO:0006082,biological_process organic acid metabolic process;GO:0006629,biological_process lipid metabolic process;GO:0006631,biol…	NA	BAC79888.1 putative omega-3 fatty acid desaturase [Oryza sativa Japonica Group]; XP_015646465.1 omega-3 fatty acid desaturase, chloroplastic [Oryza sativa Japonica Group]
LOC_Os07g42770	52.04	33.84	27.06	17	21.98	11.54	1.20027289665917	5.22817539236088	6.92502301568653e-05	0.001990193349409	LOC_Os07g42770	96;GO:0001101,biological_process response to acid chemical;GO:0003674,molecular_function molecular_function;GO:0003824,molecular_function catalytic activity;GO:0004672,molecular_function protein kinase activity;GO:0004674,molecular_function protein serine/threonine kinase activity;GO:0004683,molecular_function calmodulin-dependent protein kinase activity;GO:0004713,molecular_function protein tyro…	NA	BAF22211.1 Os07g0619800 [Oryza sativa Japonica Group]
LOC_Os09g02650	14.62	18.44	11.18	6.42	8.74	6.7	1.05448023278953	5.11717030023871	7.80451707275201e-05	0.00217751712791457	LOC_Os09g02650	182;GO:0000022,biological_process mitotic spindle elongation;GO:0000070,biological_process mitotic sister chromatid segregation;GO:0000226,biological_process microtubule cytoskeleton organization;GO:0000278,biological_process mitotic cell cycle;GO:0000280,biological_process nuclear division;GO:0000281,biological_process mitotic cytokinesis;GO:0000819,biological_process sister chromatid segregatio…	NA	XP_015612252.1 kinesin-like protein KIN-4A isoform X1 [Oryza sativa Japonica Group]
LOC_Os03g06630	95.37	83.83	59.47	38.42	50.2	30.02	1.04827424860006	6.09885439076755	7.90615645661986e-05	0.00219071018082316	LOC_Os03g06630	33;GO:0003674,molecular_function molecular_function;GO:0003700,molecular_function DNA-binding transcription factor activity;GO:0006355,biological_process regulation of transcription, DNA-templated;GO:0006950,biological_process response to stress;GO:0008150,biological_process biological_process;GO:0009266,biological_process response to temperature stimulus;GO:0009314,biological_process response to…	mtnD, mtnZ, ADI1; 1,2-dihydroxy-3-keto-5-methylthiopentene dioxygenase [EC:1.13.11.53 1.13.11.54]; K08967	AAN06862.1 Putative heat shock protein [Oryza sativa Japonica Group]; Q8H7Y6.2 RecName: Full=Heat stress transcription factor A-2d; AltName: Full=Heat stress transcription factor 7; Short=rHsf7; AltName: Full=Heat stress transcription factor 8; Short=OsHsf-08
LOC_Os01g59150	6.46	9.06	6.36	1.24	3.45	2.58	1.60944721290862	2.74995182653565	7.91523487127114e-05	0.00219071018082316	LOC_Os01g59150	10;GO:0005575,cellular_component cellular_component;GO:0005622,cellular_component intracellular;GO:0005623,cellular_component cell;GO:0005856,cellular_component cytoskeleton;GO:0043226,cellular_component organelle;GO:0043228,cellular_component non-membrane-bounded organelle;GO:0043229,cellular_component intracellular organelle;GO:0043232,cellular_component intracellular non-membrane-bounded organ…	TUBB; tubulin beta; K07375	P45960.1 RecName: Full=Tubulin beta-4 chain; AltName: Full=Beta-4-tubulin
LOC_Os06g06290	324.42	409.69	158.64	49.09	159.41	36.66	1.90985708679052	7.73826057744128	7.97899285362651e-05	0.00220392426922779	LOC_Os06g06290	NA	AAE; acetylajmaline esterase [EC:3.1.1.80]; K21026	XP_015643225.1 GDSL esterase/lipase At5g45910 [Oryza sativa Japonica Group]
LOC_Os03g12790	10.64	14.48	8.02	5.01	5.72	3.74	1.23969623518152	3.96604038694293	8.27054628559755e-05	0.00227204042593067	LOC_Os03g12790	103;GO:0000041,biological_process transition metal ion transport;GO:0001101,biological_process response to acid chemical;GO:0003674,molecular_function molecular_function;GO:0005215,molecular_function transporter activity;GO:0005381,molecular_function iron ion transmembrane transporter activity;GO:0005575,cellular_component cellular_component;GO:0005622,cellular_component intracellular;GO:0005623,…	NA	XP_015628607.1 protein DETOXIFICATION 48 [Oryza sativa Japonica Group]
LOC_Os10g38940	5.43	4.32	2.38	0.39	1.61	0.65	2.20489970271417	1.20745625066186	8.45365491410602e-05	0.00231919197704626	LOC_Os10g38940	24;GO:0006629,biological_process lipid metabolic process;GO:0006720,biological_process isoprenoid metabolic process;GO:0006721,biological_process terpenoid metabolic process;GO:0008150,biological_process biological_process;GO:0008152,biological_process metabolic process;GO:0008299,biological_process isoprenoid biosynthetic process;GO:0008610,biological_process lipid biosynthetic process;GO:000905…	crtZ; beta-carotene 3-hydroxylase [EC:1.14.15.24]; K15746	XP_015613806.1 beta-carotene hydroxylase 2, chloroplastic [Oryza sativa Japonica Group]
LOC_Os01g13690	86.97	193.27	105.62	14.86	68.31	15.91	2.00037690975062	6.59986352090862	8.57784930163728e-05	0.00234689492597841	LOC_Os01g13690	NA	ADCL; 4-amino-4-deoxychorismate lyase [EC:4.1.3.38]; K18482	BAG96584.1 unnamed protein product [Oryza sativa Japonica Group]; XP_015621951.1 D-amino-acid transaminase, chloroplastic isoform X1 [Oryza sativa Japonica Group]
LOC_Os10g35840	206.94	193.11	156.64	59.95	123.48	79.7	1.11157899385784	7.79867048676494	8.89220768383347e-05	0.00240684802087589	LOC_Os10g35840	56;GO:0003674,molecular_function molecular_function;GO:0003824,molecular_function catalytic activity;GO:0005575,cellular_component cellular_component;GO:0005622,cellular_component intracellular;GO:0005623,cellular_component cell;GO:0005737,cellular_component cytoplasm;GO:0006725,biological_process cellular aromatic compound metabolic process;GO:0006778,biological_process porphyrin-containing comp…	hemA; glutamyl-tRNA reductase [EC:1.2.1.70]; K02492	AAG13620.1 putative glutamyl-tRNA reductase [Oryza sativa Japonica Group]
LOC_Os01g13520	15.42	15.44	11.2	7.99	7.1	3.45	1.23268926100683	4.42340126719322	9.09224015799977e-05	0.00243491395701454	LOC_Os01g13520	36;GO:0003674,molecular_function molecular_function;GO:0003700,molecular_function DNA-binding transcription factor activity;GO:0005575,cellular_component cellular_component;GO:0005622,cellular_component intracellular;GO:0005623,cellular_component cell;GO:0005634,cellular_component nucleus;GO:0005911,cellular_component cell-cell junction;GO:0006355,biological_process regulation of transcription, D…	K14486, ARF; auxin response factor; K14486	XP_015622434.1 auxin response factor 1 [Oryza sativa Japonica Group]
LOC_Os01g35050	33.26	38.44	33.67	13.7	24.8	12.93	1.06821837545201	5.92752636667085	9.12492702059594e-05	0.00243721135309682	LOC_Os01g35050	58;GO:0003674,molecular_function molecular_function;GO:0005215,molecular_function transporter activity;GO:0005216,molecular_function ion channel activity;GO:0005227,molecular_function calcium activated cation channel activity;GO:0005261,molecular_function cation channel activity;GO:0005575,cellular_component cellular_component;GO:0005623,cellular_component cell;GO:0005886,cellular_component plasm…	NA	XP_015616435.1 calcium permeable stress-gated cation channel 1 [Oryza sativa Japonica Group]
LOC_Os01g11130	2.04	2.51	2.33	0.84	0.4	0.99	1.65203194611576	1.9222269895762	9.75768151691805e-05	0.00257896160249106	LOC_Os01g11130	NA	CNOT4, NOT4, MOT2; CCR4-NOT transcription complex subunit 4 [EC:2.3.2.27]; K10643	BAD73039.1 putative Not4-Np [Oryza sativa Japonica Group]
LOC_Os07g48040	300.66	491.71	273.67	98.13	226.43	97.94	1.37558241269648	7.89203529108299	9.85836464253038e-05	0.00260217068808514	LOC_Os07g48040	2;GO:0005575,cellular_component cellular_component;GO:0005576,cellular_component extracellular region	E1.11.1.7; peroxidase [EC:1.11.1.7]; K00430	XP_015647502.2 uncharacterized protein LOC4344281 [Oryza sativa Japonica Group]
LOC_Os01g66610	1	2.62	1.26	0.36	0.57	0.31	2.00385184214436	1.42069376562168	0.000100503269082579	0.00264593176768316	LOC_Os01g66610	37;GO:0003674,molecular_function molecular_function;GO:0003824,molecular_function catalytic activity;GO:0004672,molecular_function protein kinase activity;GO:0004674,molecular_function protein serine/threonine kinase activity;GO:0005488,molecular_function binding;GO:0005515,molecular_function protein binding;GO:0005516,molecular_function calmodulin binding;GO:0005575,cellular_component cellular_c…	NA	XP_015621710.1 G-type lectin S-receptor-like serine/threonine-protein kinase At2g19130 [Oryza sativa Japonica Group]
LOC_Os05g06920	55.92	107.63	53.75	39.73	32.45	15.76	1.3633765120729	6.43419735439098	0.000101179812789165	0.00265682420101835	LOC_Os05g06920	19;GO:0003674,molecular_function molecular_function;GO:0003824,molecular_function catalytic activity;GO:0005575,cellular_component cellular_component;GO:0005622,cellular_component intracellular;GO:0005623,cellular_component cell;GO:0005737,cellular_component cytoplasm;GO:0008728,molecular_function GTP diphosphokinase activity;GO:0009507,cellular_component chloroplast;GO:0009536,cellular_component…	relA; GTP pyrophosphokinase [EC:2.7.6.5]; K00951	XP_015637728.1 probable GTP diphosphokinase CRSH2, chloroplastic [Oryza sativa Japonica Group]
LOC_Os11g35500	0.54	0.99	0.82	0.19	0.26	0.17	1.9359383829085	0.689484551797753	0.000102072468258922	0.00266986188321751	LOC_Os11g35500	NA	NA	XP_015616838.1 receptor kinase-like protein Xa21 [Oryza sativa Japonica Group]
LOC_Os05g12400	15.85	21.2	23.92	6.91	11.74	4.2	1.44978671302795	3.52841545910791	0.000102670246985382	0.00267856738554507	LOC_Os05g12400	NA	NA	Q6I5B3.1 RecName: Full=BURP domain-containing protein 1; Short=OsBURP01; Flags: Precursor
LOC_Os07g04990	530.7	686.48	555.59	343.27	330.12	147.18	1.15874881923478	8.98718619869906	0.000106101697906501	0.00273980872282444	LOC_Os07g04990	NA	NA	XP_015647456.1 uncharacterized oxidoreductase At1g06690, chloroplastic [Oryza sativa Japonica Group]
LOC_Os06g10820	0.54	1.89	2.28	0	0.44	0	3.3064079571146	-0.574184	0.000106276712493518	0.00274082761467657	LOC_Os06g10820	NA	NA	BAD35705.1 bHLH protein-like [Oryza sativa Japonica Group]
LOC_Os06g06560	45.28	148.1	68.53	39.01	35.49	27.97	1.40645597090104	6.89100756473582	0.000106501989500608	0.00274313850409273	LOC_Os06g06560	57;GO:0000271,biological_process polysaccharide biosynthetic process;GO:0003674,molecular_function molecular_function;GO:0003824,molecular_function catalytic activity;GO:0005575,cellular_component cellular_component;GO:0005622,cellular_component intracellular;GO:0005623,cellular_component cell;GO:0005737,cellular_component cytoplasm;GO:0005975,biological_process carbohydrate metabolic process;GO:…	glgA; starch synthase [EC:2.4.1.21]; K00703	EAZ35910.1 hypothetical protein OsJ_20213 [Oryza sativa Japonica Group]
LOC_Os01g07630	6.1	7.76	4.04	1.25	3.11	0.9	1.80359049904512	2.90566088258761	0.000110885710814877	0.00283080579162373	LOC_Os01g07630	NA	NA	XP_015621261.1 protein NSP-INTERACTING KINASE 3 [Oryza sativa Japonica Group]
LOC_Os09g26420	764.79	861.65	749.18	328.5	551.74	246.23	1.11338044474437	9.45165080035949	0.000112508946229993	0.0028578120399802	LOC_Os09g26420	56;GO:0001666,biological_process response to hypoxia;GO:0003032,biological_process detection of oxygen;GO:0003674,molecular_function molecular_function;GO:0003676,molecular_function nucleic acid binding;GO:0003677,molecular_function DNA binding;GO:0003700,molecular_function DNA-binding transcription factor activity;GO:0005488,molecular_function binding;GO:0005575,cellular_component cellular_compo…	NA	AAM00285.1 putative EREBP-type transcription factor [Oryza sativa]; XP_015611873.1 ethylene-responsive transcription factor 1-like [Oryza sativa Japonica Group]
LOC_Os04g38600	1053.43	1936.5	985.65	584.9	754.73	494.88	1.16170400023804	10.2456849239922	0.000114318098946832	0.00290012251268005	LOC_Os04g38600	5;GO:0008150,biological_process biological_process;GO:0009314,biological_process response to radiation;GO:0009416,biological_process response to light stimulus;GO:0009628,biological_process response to abiotic stimulus;GO:0050896,biological_process response to stimulus	GAPA; glyceraldehyde-3-phosphate dehydrogenase (NADP+) (phosphorylating) [EC:1.2.1.13]; K05298	BAG90619.1 unnamed protein product [Oryza sativa Japonica Group]; XP_015635988.1 glyceraldehyde-3-phosphate dehydrogenase A, chloroplastic [Oryza sativa Japonica Group]
LOC_Os07g31500	0.32	0.61	0.2	0.02	0.09	0.08	2.53869890974027	-0.0524426	0.000114613248812204	0.00290396651345108	LOC_Os07g31500	NA	NA	XP_015647858.1 LRR receptor-like serine/threonine-protein kinase GSO1 [Oryza sativa Japonica Group]
LOC_Os11g26780	0.12	2.43	5.64	0	0.34	0	4.39818305346089	-0.262006	0.000114949004276734	0.00290882843237959	LOC_Os11g26780	54;GO:0001101,biological_process response to acid chemical;GO:0001786,molecular_function phosphatidylserine binding;GO:0003674,molecular_function molecular_function;GO:0005488,molecular_function binding;GO:0005507,molecular_function copper ion binding;GO:0005543,molecular_function phospholipid binding;GO:0005575,cellular_component cellular_component;GO:0005622,cellular_component intracellular;GO:…	NA	XP_015617609.1 dehydrin Rab16B [Oryza sativa Japonica Group]
LOC_Os02g17780	5.26	3.33	2.81	1.52	1.65	0.58	1.65435163016218	2.75000716955625	0.000117819839345707	0.0029482664996669	LOC_Os02g17780	81;GO:0000287,molecular_function magnesium ion binding;GO:0001101,biological_process response to acid chemical;GO:0003674,molecular_function molecular_function;GO:0003824,molecular_function catalytic activity;GO:0005488,molecular_function binding;GO:0005575,cellular_component cellular_component;GO:0005622,cellular_component intracellular;GO:0005623,cellular_component cell;GO:0005737,cellular_comp…	CPS4; syn-copalyl-diphosphate synthase [EC:5.5.1.14]; K14043; E5.5.1.13; ent-copalyl diphosphate synthase [EC:5.5.1.13]; K04120	XP_015624005.1 ent-copalyl diphosphate synthase 1, chloroplastic [Oryza sativa Japonica Group]
LOC_Os07g41370	96.72	151.6	62.17	40.94	53.17	15.3	1.56137007912968	5.73569183828992	0.000118221809740509	0.00295466844393493	LOC_Os07g41370	NA	NA	XP_015647484.1 MADS-box transcription factor 18 isoform X2 [Oryza sativa Japonica Group]
LOC_Os11g12810	41.11	70.91	49.11	22.14	33.64	24.4	1.04339170881424	7.07541030724345	0.000119701183356745	0.00297861536077475	LOC_Os11g12810	15;GO:0003674,molecular_function molecular_function;GO:0003824,molecular_function catalytic activity;GO:0005575,cellular_component cellular_component;GO:0005623,cellular_component cell;GO:0005886,cellular_component plasma membrane;GO:0008194,molecular_function UDP-glycosyltransferase activity;GO:0016020,cellular_component membrane;GO:0016740,molecular_function transferase activity;GO:0016757,mole…	E2.4.1.14; sucrose-phosphate synthase [EC:2.4.1.14]; K00696	XP_015617674.1 probable sucrose-phosphate synthase 5 isoform X1 [Oryza sativa Japonica Group]
LOC_Os03g02830	22.66	24.21	20.95	8.88	14.63	8.54	1.11374614701827	4.11060614671081	0.000120476897484655	0.00298708077243664	LOC_Os03g02830	NA	NA	XP_015627902.1 ALA-interacting subunit 5 [Oryza sativa Japonica Group]
LOC_Os07g13969	183.74	264.39	158.53	105.67	123.01	79.11	1.02333258003371	5.81767853679458	0.00012049895862377	0.00298708077243664	LOC_Os07g13969	NA	NA	XP_015645227.1 uncharacterized protein LOC9271497 isoform X1 [Oryza sativa Japonica Group]
LOC_Os01g14890	16.15	21.2	13.19	8.73	8.1	5.76	1.20816519956018	3.58796405807696	0.000123939554610436	0.00305601689593707	LOC_Os01g14890	NA	NA	XP_015642093.1 uncharacterized protein LOC4327111 isoform X2 [Oryza sativa Japonica Group]
LOC_Os04g03050	12.02	10.7	4.95	3.41	4.3	1.3	1.67078084508499	3.81474481388089	0.000124300538670938	0.00306118464237234	LOC_Os04g03050	NA	NA	XP_015635054.1 subtilisin-like protease SBT3.9 [Oryza sativa Japonica Group]
LOC_Os04g34610	153.38	128.75	126.92	30.54	92.33	28.85	1.46113865227447	7.7610428235621	0.000126762520938958	0.00311045074134077	LOC_Os04g34610	NA	SMYD; [histone H3]-lysine4/36 N-trimethyltransferase SMYD [EC:2.1.1.354 2.1.1.357]; K11426	CAE05952.3 OSJNBb0088C09.11 [Oryza sativa Japonica Group]
LOC_Os04g45950	0.1	9.72	4.17	0.53	0.37	0.18	3.74574568792253	2.14813604841961	0.000127091451707021	0.00311097101944826	LOC_Os04g45950	41;GO:0003333,biological_process amino acid transmembrane transport;GO:0003674,molecular_function molecular_function;GO:0005215,molecular_function transporter activity;GO:0005342,molecular_function organic acid transmembrane transporter activity;GO:0005575,cellular_component cellular_component;GO:0005623,cellular_component cell;GO:0005886,cellular_component plasma membrane;GO:0006810,biological_p…	NA	BAF15369.1 Os04g0543600, partial [Oryza sativa Japonica Group]; XP_015637006.1 cationic amino acid transporter 6, chloroplastic [Oryza sativa Japonica Group]
LOC_Os03g59340	3.66	5.33	2.98	1.51	2.02	1.35	1.33763785408591	3.2107996105979	0.000128121819712169	0.00312861723763328	LOC_Os03g59340	84;GO:0000271,biological_process polysaccharide biosynthetic process;GO:0000278,biological_process mitotic cell cycle;GO:0000281,biological_process mitotic cytokinesis;GO:0000910,biological_process cytokinesis;GO:0003674,molecular_function molecular_function;GO:0003824,molecular_function catalytic activity;GO:0005575,cellular_component cellular_component;GO:0005622,cellular_component intracellula…	NA	XP_015630545.1 probable cellulose synthase A catalytic subunit 2 [UDP-forming] [Oryza sativa Japonica Group]
LOC_Os10g22560	33.88	50.9	25.5	15.82	22.56	13.07	1.14473	5.54877041742756	0.000132481833791093	0.00321566650350793	LOC_Os10g22560	NA	NA	XP_015614032.1 protein NRT1/ PTR FAMILY 8.3 isoform X1 [Oryza sativa Japonica Group]
LOC_Os03g02750	0.43	2.79	0.9	0.12	0.35	0.02	3.09510552616335	0.913528992062985	0.000140515150832402	0.00335032527674567	LOC_Os03g02750	NA	NA	XP_015632924.1 subtilisin-like protease SBT1.2 [Oryza sativa Japonica Group]
LOC_Os12g12580	37.52	86.18	57.54	33.42	27.84	13.46	1.3321372216205	5.48812151801884	0.000141312173346117	0.00335745103746785	LOC_Os12g12580	NA	PTGR3, ZADH2; prostaglandin reductase 3 [EC:1.3.1.48]; K07119	XP_015620335.1 2-alkenal reductase (NADP(+)-dependent) [Oryza sativa Japonica Group]
LOC_Os09g25850	0.49	1.65	2.63	0.37	0.36	0.25	2.29569757103709	0.938515397045611	0.000142819607148752	0.00338737517177101	LOC_Os09g25850	67;GO:0000003,biological_process reproduction;GO:0003006,biological_process developmental process involved in reproduction;GO:0003674,molecular_function molecular_function;GO:0003824,molecular_function catalytic activity;GO:0005575,cellular_component cellular_component;GO:0005622,cellular_component intracellular;GO:0005623,cellular_component cell;GO:0005737,cellular_component cytoplasm;GO:0005783…	NA	XP_015651446.1 protein ECERIFERUM 3 [Oryza sativa Japonica Group]
LOC_Os01g17170	675.97	626.49	476.51	202.2	412.31	193.59	1.17381845226254	9.21729174633883	0.000142912048181681	0.00338737517177101	LOC_Os01g17170	91;GO:0003674,molecular_function molecular_function;GO:0003676,molecular_function nucleic acid binding;GO:0003677,molecular_function DNA binding;GO:0003824,molecular_function catalytic activity;GO:0004497,molecular_function monooxygenase activity;GO:0005488,molecular_function binding;GO:0005575,cellular_component cellular_component;GO:0005622,cellular_component intracellular;GO:0005623,cellular_c…	E1.14.13.81, acsF, chlE; magnesium-protoporphyrin IX monomethyl ester (oxidative) cyclase [EC:1.14.13.81]; K04035	XP_015622109.1 magnesium-protoporphyrin IX monomethyl ester [oxidative] cyclase, chloroplastic [Oryza sativa Japonica Group]
LOC_Os01g56330	2.93	3.02	2.3	0.8	1.45	0.79	1.47177130162747	2.38516522620895	0.000147498944499227	0.00346374118330995	LOC_Os01g56330	104;GO:0000003,biological_process reproduction;GO:0001558,biological_process regulation of cell growth;GO:0003674,molecular_function molecular_function;GO:0003824,molecular_function catalytic activity;GO:0004672,molecular_function protein kinase activity;GO:0005575,cellular_component cellular_component;GO:0005618,cellular_component cell wall;GO:0005623,cellular_component cell;GO:0005886,cellular_…	NA	XP_015622126.1 receptor-like protein kinase FERONIA [Oryza sativa Japonica Group]
LOC_Os06g49160	52.33	83.1	59.02	30.9	41.03	26.43	1.02255699539034	5.1517735170074	0.000148268646951526	0.00347570795636219	LOC_Os06g49160	60;GO:0005575,cellular_component cellular_component;GO:0005622,cellular_component intracellular;GO:0005623,cellular_component cell;GO:0005737,cellular_component cytoplasm;GO:0006091,biological_process generation of precursor metabolites and energy;GO:0006807,biological_process nitrogen compound metabolic process;GO:0008150,biological_process biological_process;GO:0008152,biological_process metabo…	NA	XP_015644215.1 thylakoid lumenal 16.5 kDa protein, chloroplastic [Oryza sativa Japonica Group]
LOC_Os01g70270	233.52	183.02	158.07	72.88	131.85	74.56	1.0736819129246	8.44367434795265	0.000149177408305059	0.00348480087933715	LOC_Os01g70270	140;GO:0000003,biological_process reproduction;GO:0001101,biological_process response to acid chemical;GO:0003006,biological_process developmental process involved in reproduction;GO:0003674,molecular_function molecular_function;GO:0003676,molecular_function nucleic acid binding;GO:0003677,molecular_function DNA binding;GO:0003700,molecular_function DNA-binding transcription factor activity;GO:00…	K14486, ARF; auxin response factor; K14486	XP_015650953.1 auxin response factor 4 [Oryza sativa Japonica Group]
LOC_Os03g17174	44.85	62.41	42.18	28.64	28.17	18.52	1.03389601077295	4.78207178066129	0.000150904904722406	0.00350706467653142	LOC_Os03g17174	27;GO:0005575,cellular_component cellular_component;GO:0005622,cellular_component intracellular;GO:0005623,cellular_component cell;GO:0005737,cellular_component cytoplasm;GO:0009507,cellular_component chloroplast;GO:0009534,cellular_component chloroplast thylakoid;GO:0009535,cellular_component chloroplast thylakoid membrane;GO:0009536,cellular_component plastid;GO:0009579,cellular_component thyla…	psbP; photosystem II oxygen-evolving enhancer protein 2; K02717	BAS83561.1 Os03g0279950 [Oryza sativa Japonica Group]; XP_015630571.1 photosynthetic NDH subunit of lumenal location 1, chloroplastic [Oryza sativa Japonica Group]
LOC_Os07g49110	87.51	153.8	73.69	48.52	60.45	30.08	1.23027667378603	7.76563	0.000153994297271691	0.00356248363448093	LOC_Os07g49110	NA	NA	XP_015647419.1 uncharacterized protein LOC4344370 [Oryza sativa Japonica Group]
LOC_Os01g52750	8.62	4.39	3.93	1.65	2.89	1.03	1.63968079235793	3.16986833165364	0.000154210673654728	0.0035634121264285	LOC_Os01g52750	19;GO:0003674,molecular_function molecular_function;GO:0003824,molecular_function catalytic activity;GO:0004175,molecular_function endopeptidase activity;GO:0004252,molecular_function serine-type endopeptidase activity;GO:0006508,biological_process proteolysis;GO:0006807,biological_process nitrogen compound metabolic process;GO:0008150,biological_process biological_process;GO:0008152,biological_p…	NA	XP_015621996.1 subtilisin-like protease SBT5.6 [Oryza sativa Japonica Group]
LOC_Os01g54080	3.24	3.16	1.95	1.21	1.22	0.78	1.42263992875417	2.5313136372823	0.000161813333778439	0.00370102239328762	LOC_Os01g54080	35;GO:0003674,molecular_function molecular_function;GO:0003774,molecular_function motor activity;GO:0003777,molecular_function microtubule motor activity;GO:0003824,molecular_function catalytic activity;GO:0005575,cellular_component cellular_component;GO:0005622,cellular_component intracellular;GO:0005623,cellular_component cell;GO:0005856,cellular_component cytoskeleton;GO:0005871,cellular_compo…	NA	XP_015651185.1 kinesin-like protein KIN-14C [Oryza sativa Japonica Group]
LOC_Os07g10600	40.59	54.59	23.04	14.07	21.22	17.23	1.21077306145473	5.09638172346355	0.000166917968452418	0.00378778272069521	LOC_Os07g10600	58;GO:0000003,biological_process reproduction;GO:0003006,biological_process developmental process involved in reproduction;GO:0003674,molecular_function molecular_function;GO:0003824,molecular_function catalytic activity;GO:0003838,molecular_function sterol 24-C-methyltransferase activity;GO:0005575,cellular_component cellular_component;GO:0005622,cellular_component intracellular;GO:0005623,cellu…	SMT1, ERG6; sterol 24-C-methyltransferase [EC:2.1.1.41]; K00559	XP_015646875.1 cycloartenol-C-24-methyltransferase 1 [Oryza sativa Japonica Group]
LOC_Os05g51190	3.98	4.5	3.45	1.36	2.04	0.98	1.48199113331186	2.19964810090995	0.000174176998646285	0.00391298303958804	LOC_Os05g51190	NA	NA	AAT38004.1 unknow protein [Oryza sativa Japonica Group]; XP_015639966.1 inactive protein kinase SELMODRAFT_444075 [Oryza sativa Japonica Group]
LOC_Os04g52250	27.2	19.09	6.53	0	4.45	0.51	3.42919528279802	2.60549491722236	0.000178380792978284	0.00399425292154279	LOC_Os04g52250	NA	NA	XP_015633859.1 pEARLI1-like lipid transfer protein 3 [Oryza sativa Japonica Group]
LOC_Os07g46790	153.85	326.59	140.42	100.14	104.39	68.65	1.23687820223458	8.74442484347813	0.000178387179788968	0.00399425292154279	LOC_Os07g46790	56;GO:0000023,biological_process maltose metabolic process;GO:0000025,biological_process maltose catabolic process;GO:0000272,biological_process polysaccharide catabolic process;GO:0001871,molecular_function obsolete pattern binding;GO:0003674,molecular_function molecular_function;GO:0003824,molecular_function catalytic activity;GO:0004133,molecular_function glycogen debranching enzyme activity;G…	malQ; 4-alpha-glucanotransferase [EC:2.4.1.25]; K00705	XP_015647212.1 4-alpha-glucanotransferase DPE2 [Oryza sativa Japonica Group]
LOC_Os04g42950	1.63	1.64	0.7	0.25	0.4	0	2.64645596510898	-0.379282	0.000184851261291088	0.00411619785467456	LOC_Os04g42950	NA	NA	XP_015634463.1 transcription factor WER [Oryza sativa Japonica Group]
LOC_Os01g65880	135.14	192.19	87.12	40.47	86.86	27.8	1.4639188787225	6.30737425397907	0.000185547632453286	0.00412262371491538	LOC_Os01g65880	25;GO:0003674,molecular_function molecular_function;GO:0005215,molecular_function transporter activity;GO:0005575,cellular_component cellular_component;GO:0005623,cellular_component cell;GO:0005886,cellular_component plasma membrane;GO:0005887,cellular_component integral component of plasma membrane;GO:0006810,biological_process transport;GO:0008150,biological_process biological_process;GO:000864…	NA	XP_015610839.1 bidirectional sugar transporter SWEET1a isoform X2 [Oryza sativa Japonica Group]
LOC_Os12g01220	4.33	7.37	4.28	1.9	2.5	2.28	1.29310469505293	3.24139671055353	0.000190202419577604	0.00420295379392303	LOC_Os12g01220	NA	NA	XP_015619673.1 uncharacterized protein LOC4351247 [Oryza sativa Japonica Group]
LOC_Os08g15030	23.34	17.16	20.42	12.57	10.45	6.82	1.07127904236026	4.05980734491956	0.000192010989764002	0.00422905250766706	LOC_Os08g15030	84;GO:0003674,molecular_function molecular_function;GO:0003824,molecular_function catalytic activity;GO:0004070,molecular_function aspartate carbamoyltransferase activity;GO:0005575,cellular_component cellular_component;GO:0005622,cellular_component intracellular;GO:0005623,cellular_component cell;GO:0005737,cellular_component cytoplasm;GO:0005829,cellular_component cytosol;GO:0006139,biological_…	pyrB, PYR2; aspartate carbamoyltransferase catalytic subunit [EC:2.1.3.2]; K00609	XP_015648312.1 aspartate carbamoyltransferase, chloroplastic [Oryza sativa Japonica Group]
LOC_Os02g17920	102.57	129.91	77.74	54.46	64.91	32.28	1.07967223825537	6.46208606204583	0.000193790630730103	0.00425434610502925	LOC_Os02g17920	60;GO:0003674,molecular_function molecular_function;GO:0003824,molecular_function catalytic activity;GO:0004462,molecular_function lactoylglutathione lyase activity;GO:0005575,cellular_component cellular_component;GO:0005622,cellular_component intracellular;GO:0005623,cellular_component cell;GO:0005737,cellular_component cytoplasm;GO:0006081,biological_process cellular aldehyde metabolic process;…	GLO1, gloA; lactoylglutathione lyase [EC:4.4.1.5]; K01759	EAY85376.1 hypothetical protein OsI_06754 [Oryza sativa Indica Group]
LOC_Os01g43700	26.47	46.5	40.78	22.77	21.34	12.11	1.06119681135724	5.57071057441533	0.000195014719071762	0.00427194215050048	LOC_Os01g43700	NA	CYP735A; cytokinin trans-hydroxylase; K10717	XP_015615878.1 cytochrome P450 72A13 isoform X1 [Oryza sativa Japonica Group]
LOC_Os08g39490	4.26	5.87	4.82	2.01	2.57	1.9	1.23642571428649	2.91659959955131	0.000198687839118581	0.00433830390835702	LOC_Os08g39490	NA	NA	XP_015650372.1 uncharacterized protein LOC4345975 [Oryza sativa Japonica Group]
LOC_Os09g25810	28.99	45.2	36.77	7.02	21.14	3.08	1.86653868565022	4.75774845377282	0.000201129864794094	0.00437273627556105	LOC_Os09g25810	47;GO:0003674,molecular_function molecular_function;GO:0005215,molecular_function transporter activity;GO:0005575,cellular_component cellular_component;GO:0005622,cellular_component intracellular;GO:0005623,cellular_component cell;GO:0005737,cellular_component cytoplasm;GO:0005886,cellular_component plasma membrane;GO:0005887,cellular_component integral component of plasma membrane;GO:0005938,cel…	NA	XP_015610859.1 WAT1-related protein At4g30420 [Oryza sativa Japonica Group]
LOC_Os01g58022	7.89	6.4	4.36	1.43	2.75	1.83	1.65307997969191	1.55201794925356	0.000201938955620788	0.00438561089548519	LOC_Os01g58022	13;GO:0005575,cellular_component cellular_component;GO:0005622,cellular_component intracellular;GO:0005623,cellular_component cell;GO:0005737,cellular_component cytoplasm;GO:0009507,cellular_component chloroplast;GO:0009536,cellular_component plastid;GO:0043226,cellular_component organelle;GO:0043227,cellular_component membrane-bounded organelle;GO:0043229,cellular_component intracellular organel…	ndhK; NAD(P)H-quinone oxidoreductase subunit K [EC:7.1.1.2]; K05582	YP_005296422.1 ndhK gene product (chloroplast) [Oryza meridionalis]
LOC_Os01g32830	30.52	49.72	30.24	8.55	22.93	12.88	1.34812093434538	4.45535328828207	0.00020437413454987	0.00442898245065791	LOC_Os01g32830	83;GO:0003674,molecular_function molecular_function;GO:0005215,molecular_function transporter activity;GO:0005342,molecular_function organic acid transmembrane transporter activity;GO:0005575,cellular_component cellular_component;GO:0005622,cellular_component intracellular;GO:0005623,cellular_component cell;GO:0005737,cellular_component cytoplasm;GO:0006810,biological_process transport;GO:0006811…	NA	BAG92849.1 unnamed protein product [Oryza sativa Japonica Group]; BAT12229.1 Os10g0578800 [Oryza sativa Japonica Group]
LOC_Os12g02810	17.82	19.64	16.24	8.69	9.58	5.8	1.19868327511051	3.16358800619131	0.000210348073492875	0.00452931597226031	LOC_Os12g02810	50;GO:0003674,molecular_function molecular_function;GO:0003824,molecular_function catalytic activity;GO:0004672,molecular_function protein kinase activity;GO:0004674,molecular_function protein serine/threonine kinase activity;GO:0004675,molecular_function transmembrane receptor protein serine/threonine kinase activity;GO:0004888,molecular_function transmembrane signaling receptor activity;GO:0005…	NA	XP_015620332.1 probable serine/threonine-protein kinase PBL8 [Oryza sativa Japonica Group]
LOC_Os06g34070	1.48	1.23	1.33	0.12	0.55	0.23	2.13925412016289	0.0802772224946986	0.000210704540754653	0.00453090197161971	LOC_Os06g34070	NA	AAE; acetylajmaline esterase [EC:3.1.1.80]; K21026	XP_015643610.1 GDSL esterase/lipase At5g45910 [Oryza sativa Japonica Group]
LOC_Os10g33900	36.29	31.55	14.41	5.41	14.79	4.12	1.79737002716069	3.48331083069474	0.000216534689714719	0.00463783357133677	LOC_Os10g33900	10;GO:0005575,cellular_component cellular_component;GO:0005622,cellular_component intracellular;GO:0005623,cellular_component cell;GO:0005634,cellular_component nucleus;GO:0043226,cellular_component organelle;GO:0043227,cellular_component membrane-bounded organelle;GO:0043229,cellular_component intracellular organelle;GO:0043231,cellular_component intracellular membrane-bounded organelle;GO:00444…	NA	XP_015613334.1 probable cytokinin riboside 5'-monophosphate phosphoribohydrolase LOGL10 [Oryza sativa Japonica Group]
LOC_Os07g44160	20.91	43.62	17.52	12.77	13.78	6.87	1.3519207225788	5.01756332225771	0.000218782703921074	0.00466542057794511	LOC_Os07g44160	NA	NA	NA
LOC_Os05g38530	37.08	83.38	56.02	27.35	33.21	12.41	1.32319672459485	6.34932061189744	0.000228591555764213	0.00482956391431204	LOC_Os05g38530	97;GO:0000166,molecular_function nucleotide binding;GO:0000302,biological_process response to reactive oxygen species;GO:0003674,molecular_function molecular_function;GO:0005488,molecular_function binding;GO:0005515,molecular_function protein binding;GO:0005524,molecular_function ATP binding;GO:0005575,cellular_component cellular_component;GO:0005576,cellular_component extracellular region;GO:000…	HSPA1s; heat shock 70kDa protein 1/2/6/8; K03283	XP_015640166.1 probable mediator of RNA polymerase II transcription subunit 37c [Oryza sativa Japonica Group]
LOC_Os04g42620	0.89	1.46	0.75	0.1	0.37	0.15	2.28748841799065	-0.0438717	0.000243358713443062	0.00506742515664807	LOC_Os04g42620	NA	NA	XP_015633612.1 uncharacterized protein At4g06744 [Oryza sativa Japonica Group]
LOC_Os03g40710	1.46	3.2	2.03	0.85	0.35	0.64	1.90784087884275	0.982463425287826	0.000244744403523149	0.00509103610579686	LOC_Os03g40710	NA	NA	AAT78764.1 putative zinc-finger protein [Oryza sativa Japonica Group]
LOC_Os02g04680	70.46	96.23	55.25	43.85	43.03	26.48	1.01818329713988	6.31423028541709	0.000252028839339603	0.00522643190011019	LOC_Os02g04680	73;GO:0003674,molecular_function molecular_function;GO:0003676,molecular_function nucleic acid binding;GO:0003677,molecular_function DNA binding;GO:0003700,molecular_function DNA-binding transcription factor activity;GO:0005488,molecular_function binding;GO:0005575,cellular_component cellular_component;GO:0005622,cellular_component intracellular;GO:0005623,cellular_component cell;GO:0005634,cellu…	NA	XP_015626878.1 squamosa promoter-binding-like protein 3 isoform X2 [Oryza sativa Japonica Group]; XP_015626885.1 squamosa promoter-binding-like protein 3 isoform X4 [Oryza sativa Japonica Group]
LOC_Os02g42810	56.01	60.89	35.98	19.89	34.32	14.02	1.2063921704414	5.14544875812129	0.000258660423256109	0.0053263521388534	LOC_Os02g42810	NA	E1.1.1.208; (+)-neomenthol dehydrogenase [EC:1.1.1.208]; K15095	XP_015622585.1 (+)-neomenthol dehydrogenase [Oryza sativa Japonica Group]
LOC_Os01g66680	3.2	3.86	2.58	1.57	1.36	0.92	1.37208379355217	2.37986316081943	0.000262371844130452	0.00538665512914148	LOC_Os01g66680	37;GO:0003674,molecular_function molecular_function;GO:0003824,molecular_function catalytic activity;GO:0004672,molecular_function protein kinase activity;GO:0004674,molecular_function protein serine/threonine kinase activity;GO:0005488,molecular_function binding;GO:0005515,molecular_function protein binding;GO:0005516,molecular_function calmodulin binding;GO:0005575,cellular_component cellular_c…	NA	EEE55787.1 hypothetical protein OsJ_04364 [Oryza sativa Japonica Group]
LOC_Os04g32800	1.33	2.7	1.82	0.11	0.78	0	2.69426034536626	-0.231749	0.000269799162816955	0.00549543804662048	LOC_Os04g32800	53;GO:0002831,biological_process regulation of response to biotic stimulus;GO:0003674,molecular_function molecular_function;GO:0005488,molecular_function binding;GO:0005575,cellular_component cellular_component;GO:0005622,cellular_component intracellular;GO:0005623,cellular_component cell;GO:0005737,cellular_component cytoplasm;GO:0006810,biological_process transport;GO:0006811,biological_process…	NA	CAE05277.3 OSJNBb0014D23.11 [Oryza sativa Japonica Group]
LOC_Os05g39800	14.88	33.74	25.2	15.17	7.84	3.71	1.52777669546184	4.83481486644595	0.000279024661346585	0.00561187353389794	LOC_Os05g39800	NA	NA	XP_015638076.1 protein NUCLEAR FUSION DEFECTIVE 4 [Oryza sativa Japonica Group]
LOC_Os11g31770	52.53	46.87	30.97	13.91	29.36	18.43	1.11207089039175	6.57746868118486	0.000283446809453595	0.00567989201223216	LOC_Os11g31770	NA	NA	ABA93945.2 expressed protein [Oryza sativa Japonica Group]; BAT14206.1 Os11g0518900, partial [Oryza sativa Japonica Group]
LOC_Os10g36500	10.79	10.93	7.08	3.12	4.29	3.77	1.39321901522919	2.15631315527366	0.000293295839347019	0.00584251091207623	LOC_Os10g36500	16;GO:0003674,molecular_function molecular_function;GO:0004857,molecular_function enzyme inhibitor activity;GO:0008150,biological_process biological_process;GO:0009314,biological_process response to radiation;GO:0009416,biological_process response to light stimulus;GO:0009628,biological_process response to abiotic stimulus;GO:0009639,biological_process response to red or far red light;GO:0009641,…	NA	XP_025876367.1 pectinesterase inhibitor 7 [Oryza sativa Japonica Group]
LOC_Os04g24110	0.89	1.14	0.54	0.09	0.27	0.17	2.24158422484679	-0.1646	0.00030459925208374	0.00599677923844318	LOC_Os04g24110	NA	NA	XP_015634564.1 UDP-glycosyltransferase 90A1 [Oryza sativa Japonica Group]
LOC_Os01g42110	1.11	1.78	3.79	0.8	0.36	0.13	2.4289995775498	0.209463892760567	0.000311520326991316	0.00609752157979063	LOC_Os01g42110	61;GO:0003674,molecular_function molecular_function;GO:0005215,molecular_function transporter activity;GO:0005575,cellular_component cellular_component;GO:0005623,cellular_component cell;GO:0005886,cellular_component plasma membrane;GO:0005887,cellular_component integral component of plasma membrane;GO:0006810,biological_process transport;GO:0007275,biological_process multicellular organism devel…	NA	XP_015645348.1 bidirectional sugar transporter SWEET6b isoform X1 [Oryza sativa Japonica Group]
LOC_Os04g56230	66.08	179.18	97.83	67.95	46.29	36.16	1.2449683161452	6.66961628637066	0.000313041649023838	0.00611535178899805	LOC_Os04g56230	44;GO:0003674,molecular_function molecular_function;GO:0003824,molecular_function catalytic activity;GO:0004161,molecular_function dimethylallyltranstransferase activity;GO:0004337,molecular_function geranyltranstransferase activity;GO:0004659,molecular_function prenyltransferase activity;GO:0005575,cellular_component cellular_component;GO:0005622,cellular_component intracellular;GO:0005623,cellu…	FDPS; farnesyl diphosphate synthase [EC:2.5.1.1 2.5.1.10]; K00787	XP_015634051.1 farnesyl pyrophosphate synthase 2 [Oryza sativa Japonica Group]
LOC_Os04g53370	8.25	14.94	10.39	4.02	5.91	3.71	1.33523802554959	2.82786794046014	0.000320328905673585	0.00622484547571092	LOC_Os04g53370	NA	AGPAT1_2; lysophosphatidate acyltransferase [EC:2.3.1.51]; K13509	XP_015634616.2 1-acyl-sn-glycerol-3-phosphate acyltransferase [Oryza sativa Japonica Group]
LOC_Os05g36310	13.8	16.09	8.51	4.81	6.39	3.9	1.38667425015907	2.60552956226615	0.000339161289820791	0.00652474036050103	LOC_Os05g36310	41;GO:0003674,molecular_function molecular_function;GO:0003824,molecular_function catalytic activity;GO:0004842,molecular_function ubiquitin-protein transferase activity;GO:0006464,biological_process cellular protein modification process;GO:0006508,biological_process proteolysis;GO:0006511,biological_process ubiquitin-dependent protein catabolic process;GO:0006807,biological_process nitrogen comp…	NA	XP_015638427.1 RING-H2 finger protein ATL72 [Oryza sativa Japonica Group]
LOC_Os02g45460	31.86	36.5	24.88	14.38	20.15	11.4	1.06085578418852	4.18158622699107	0.000340652504718643	0.00653895304139576	LOC_Os02g45460	NA	NA	XP_015624003.1 uncharacterized protein LOC4330307 [Oryza sativa Japonica Group]
LOC_Os07g42626	0.24	0.47	0.63	0.13	0.1	0.02	2.44560270962412	-0.510499	0.000364860444378806	0.00684333332550563	LOC_Os07g42626	NA	NA	XP_025883061.1 protein STRUBBELIG-RECEPTOR FAMILY 7 isoform X1 [Oryza sativa Japonica Group]; XP_025883062.1 protein STRUBBELIG-RECEPTOR FAMILY 7 isoform X2 [Oryza sativa Japonica Group]
LOC_Os04g27790	118.55	92.78	39.3	7.21	45.02	9.23	2.06436765080761	6.53931343456206	0.000368829622466942	0.00689960716863592	LOC_Os04g27790	NA	GERD; (-)-germacrene D synthase [EC:4.2.3.75]; K15803	XP_015634270.1 alpha-humulene synthase isoform X1 [Oryza sativa Japonica Group]
LOC_Os03g48030	39.04	78.74	53.65	36.26	27.61	18.54	1.1077716783573	5.00873883527386	0.00037440949096262	0.00697712949103523	LOC_Os03g48030	NA	NA	XP_015633045.1 uncharacterized protein LOC4333744 [Oryza sativa Japonica Group]
LOC_Os05g20460	2.11	4.64	2.19	0.74	1.39	0.88	1.60145987419378	2.2096790868297	0.000384833007563487	0.0071450308355612	LOC_Os05g20460	46;GO:0003674,molecular_function molecular_function;GO:0003824,molecular_function catalytic activity;GO:0004672,molecular_function protein kinase activity;GO:0004674,molecular_function protein serine/threonine kinase activity;GO:0005575,cellular_component cellular_component;GO:0005622,cellular_component intracellular;GO:0005623,cellular_component cell;GO:0006464,biological_process cellular protei…	NA	BAD87531.1 membrane-associated protein-like [Oryza sativa Japonica Group]
LOC_Os06g14030	7.23	9.52	9.21	3.33	5.96	2.89	1.12311941929037	4.05413695091683	0.000386197691518906	0.00715660858323887	LOC_Os06g14030	88;GO:0001101,biological_process response to acid chemical;GO:0003674,molecular_function molecular_function;GO:0005215,molecular_function transporter activity;GO:0005216,molecular_function ion channel activity;GO:0005244,molecular_function voltage-gated ion channel activity;GO:0005249,molecular_function voltage-gated potassium channel activity;GO:0005261,molecular_function cation channel activity…	NA	XP_015644419.1 potassium channel KOR1 [Oryza sativa Japonica Group]
LOC_Os01g56320	1.06	1.89	0.84	0.27	0.55	0.22	1.88571122341703	1.13507337129593	0.000386518451599824	0.00715660858323887	LOC_Os01g56320	19;GO:0003674,molecular_function molecular_function;GO:0003824,molecular_function catalytic activity;GO:0004175,molecular_function endopeptidase activity;GO:0004252,molecular_function serine-type endopeptidase activity;GO:0006508,biological_process proteolysis;GO:0006807,biological_process nitrogen compound metabolic process;GO:0008150,biological_process biological_process;GO:0008152,biological_p…	NA	XP_015624126.1 subtilisin-like protease SBT2.2 [Oryza sativa Japonica Group]
LOC_Os03g55470	1.99	2.41	1.48	0.79	0.79	0.39	1.62452575454063	1.35231561221375	0.000396864511156331	0.00729607447495361	LOC_Os03g55470	20;GO:0005575,cellular_component cellular_component;GO:0005622,cellular_component intracellular;GO:0005623,cellular_component cell;GO:0005737,cellular_component cytoplasm;GO:0005777,cellular_component peroxisome;GO:0006996,biological_process organelle organization;GO:0008150,biological_process biological_process;GO:0009657,biological_process plastid organization;GO:0009658,biological_process chlo…	NA	XP_015628772.1 QWRF motif-containing protein 2 [Oryza sativa Japonica Group]
LOC_Os10g13850	126.06	378.84	265.96	17.68	135.75	31.36	2.09213427473747	7.07022244011455	0.000396937629083979	0.00729607447495361	LOC_Os10g13850	NA	NA	XP_015613401.1 proline-rich protein 4 [Oryza sativa Japonica Group]
LOC_Os04g39930	14.56	20.13	12.95	7.09	10.03	3.07	1.28714730529291	4.7839056770717	0.000402837582888771	0.0073969562471044	LOC_Os04g39930	NA	NA	XP_015634247.1 G-type lectin S-receptor-like serine/threonine-protein kinase LECRK1 [Oryza sativa Japonica Group]
LOC_Os05g44560	28.86	15.62	18.15	9.93	14.02	7.14	1.04410826270136	5.51367623644514	0.000422244214625855	0.00769131150947763	LOC_Os05g44560	35;GO:0003674,molecular_function molecular_function;GO:0003774,molecular_function motor activity;GO:0003777,molecular_function microtubule motor activity;GO:0003824,molecular_function catalytic activity;GO:0005575,cellular_component cellular_component;GO:0005622,cellular_component intracellular;GO:0005623,cellular_component cell;GO:0005856,cellular_component cytoskeleton;GO:0005871,cellular_compo…	NA	XP_015639474.1 kinesin-like protein KIN-14K [Oryza sativa Japonica Group]
LOC_Os04g52260	1653.65	2799.22	1495.68	66.92	951.68	191.8	2.3304501942386	9.1409180210646	0.000423101262609278	0.00769998598442574	LOC_Os04g52260	NA	NA	XP_015633860.1 36.4 kDa proline-rich protein [Oryza sativa Japonica Group]
LOC_Os06g48200	1.52	2.28	1.35	0.16	0.71	0.3	2.12459494422967	0.0639577158366	0.00042701005271143	0.00775019412546895	LOC_Os06g48200	NA	TCH4; xyloglucan:xyloglucosyl transferase TCH4 [EC:2.4.1.207]; K14504	XP_015641683.1 probable xyloglucan endotransglucosylase/hydrolase protein 25 [Oryza sativa Japonica Group]
LOC_Os12g37840	7.33	10.19	9.65	6.41	3.13	3.05	1.1610993864958	3.88507631376768	0.000445517765182684	0.00803561435702826	LOC_Os12g37840	38;GO:0005575,cellular_component cellular_component;GO:0005623,cellular_component cell;GO:0005886,cellular_component plasma membrane;GO:0005887,cellular_component integral component of plasma membrane;GO:0006873,biological_process cellular ion homeostasis;GO:0006885,biological_process regulation of pH;GO:0007275,biological_process multicellular organism development;GO:0008150,biological_process b…	NA	ABG22050.1 Boron transporter 1, putative, expressed [Oryza sativa Japonica Group]; XP_015620545.1 boron transporter 1 [Oryza sativa Japonica Group]
LOC_Os12g02750	10.59	7.08	2.56	1.32	2.33	0.33	2.38213300501908	0.481340648940578	0.000446721863416892	0.00805015094155628	LOC_Os12g02750	NA	NA	ABA95674.2 expressed protein [Oryza sativa Japonica Group]
LOC_Os06g12370	1.55	14.31	1.79	0.03	1.3	0.1	3.66593385916933	2.76731254230775	0.00046135269273621	0.00826225871960445	LOC_Os06g12370	101;GO:0003674,molecular_function molecular_function;GO:0003824,molecular_function catalytic activity;GO:0004176,molecular_function ATP-dependent peptidase activity;GO:0005575,cellular_component cellular_component;GO:0005622,cellular_component intracellular;GO:0005623,cellular_component cell;GO:0005737,cellular_component cytoplasm;GO:0006091,biological_process generation of precursor metabolites …	NA	XP_015641788.1 ATP-dependent zinc metalloprotease FTSH 6, chloroplastic [Oryza sativa Japonica Group]
LOC_Os03g56270	1.62	3.43	1.48	0.94	0.82	0.37	1.67452548538282	2.20770018838764	0.00047674688206087	0.00849281516157597	LOC_Os03g56270	40;GO:0000003,biological_process reproduction;GO:0003006,biological_process developmental process involved in reproduction;GO:0003674,molecular_function molecular_function;GO:0005102,molecular_function signaling receptor binding;GO:0005488,molecular_function binding;GO:0005515,molecular_function protein binding;GO:0005575,cellular_component cellular_component;GO:0005623,cellular_component cell;GO…	NA	ABF99108.1 Receptor protein kinase CLAVATA1 precursor, putative, expressed [Oryza sativa Japonica Group]; XP_015632935.1 leucine-rich repeat receptor-like serine/threonine-protein kinase BAM1 [Oryza sativa Japonica Group]
LOC_Os02g10120	218.42	366.28	177.24	108.16	148.38	38.08	1.42559985930761	8.95280744152656	0.000496510620734296	0.00874472843260169	LOC_Os02g10120	99;GO:0001101,biological_process response to acid chemical;GO:0003674,molecular_function molecular_function;GO:0003824,molecular_function catalytic activity;GO:0005575,cellular_component cellular_component;GO:0005622,cellular_component intracellular;GO:0005623,cellular_component cell;GO:0005737,cellular_component cytoplasm;GO:0006082,biological_process organic acid metabolic process;GO:0006629,bi…	LOX2S; lipoxygenase [EC:1.13.11.12]; K00454	XP_015626775.1 lipoxygenase 2.3, chloroplastic [Oryza sativa Japonica Group]
LOC_Os06g34120	2.23	3.75	1.67	0.58	1.14	0.48	1.82704007808532	1.0621841785908	0.000501618255515015	0.00881165899935542	LOC_Os06g34120	NA	AAE; acetylajmaline esterase [EC:3.1.1.80]; K21026	XP_015641052.1 GDSL esterase/lipase At5g45910 [Oryza sativa Japonica Group]
LOC_Os09g32984	2.21	3.32	3.09	0.5	1.08	0.5	2.04654735379049	-0.205546	0.000523048483863013	0.00912480386997596	LOC_Os09g32984	NA	SAUR; SAUR family protein; K14488	XP_015611978.1 auxin-responsive protein SAUR41-like [Oryza sativa Japonica Group]
LOC_Os11g13890	2512.88	2198.77	1760.63	805.47	1604.68	836.47	1.02910120617983	10.672047783589	0.000523054932751478	0.00912480386997596	LOC_Os11g13890	83;GO:0003674,molecular_function molecular_function;GO:0005488,molecular_function binding;GO:0005515,molecular_function protein binding;GO:0005575,cellular_component cellular_component;GO:0005622,cellular_component intracellular;GO:0005623,cellular_component cell;GO:0005737,cellular_component cytoplasm;GO:0006091,biological_process generation of precursor metabolites and energy;GO:0008150,biologi…	LHCB5; light-harvesting complex II chlorophyll a/b binding protein 5; K08916	AAX95980.1 chlorophyll a/b-binding protein CP26 precursor - maize [Oryza sativa Japonica Group]; ABG22425.1 Chlorophyll A-B binding protein, expressed [Oryza sativa Japonica Group]; ABG22426.1 Chlorophyll A-B binding protein, expressed [Oryza sativa Japonica Group]; XP_015617156.1 chlorophyll a-b binding protein CP26, chloroplastic [Oryza sativa Japonica Group]
LOC_Os06g36090	22.46	40.96	22.06	17.45	15.72	9.8	1.04453548299896	6.24421848317139	0.000539241822267092	0.00936677869795389	LOC_Os06g36090	197;GO:0000041,biological_process transition metal ion transport;GO:0001101,biological_process response to acid chemical;GO:0002376,biological_process immune system process;GO:0003674,molecular_function molecular_function;GO:0003824,molecular_function catalytic activity;GO:0005215,molecular_function transporter activity;GO:0005575,cellular_component cellular_component;GO:0005622,cellular_componen…	NA	BAD53546.1 putative PDR-like ABC transporter [Oryza sativa Japonica Group]
LOC_Os01g24090	10.96	16.13	13.05	6.65	7.18	4.38	1.18267669824202	2.99539665392556	0.000543245451479392	0.00942013703555902	LOC_Os01g24090	NA	NA	BAF04874.1 Os01g0343500 [Oryza sativa Japonica Group]; XP_015630427.1 uncharacterized protein LOC4326490 isoform X2 [Oryza sativa Japonica Group]
LOC_Os01g16170	59.6	127.4	71.59	33.72	57.53	23.51	1.21751779254367	6.47923080485247	0.000553638128505591	0.00956368457733554	LOC_Os01g16170	NA	NA	XP_015621729.1 uncharacterized protein LOC4324377 isoform X1 [Oryza sativa Japonica Group]
LOC_Os11g19730	2.56	5.46	3.82	1.4	2.14	0.91	1.44773462099035	2.69411425101197	0.000554011057563442	0.00956368457733554	LOC_Os11g19730	NA	NA	ABA92948.2 expressed protein [Oryza sativa Japonica Group]
LOC_Os01g52540	1.04	1.59	0.99	0.32	0.58	0.19	1.76840173556345	0.868706988898512	0.000568523363787694	0.00974390997088201	LOC_Os01g52540	NA	NA	XP_015614209.1 B3 domain-containing protein Os03g0120900 [Oryza sativa Japonica Group]
LOC_Os09g36580	35.59	54.41	31.47	19.41	26.77	14.98	1.03345641292669	4.85652016257301	0.000568565466799236	0.00974390997088201	LOC_Os09g36580	13;GO:0008150,biological_process biological_process;GO:0009605,biological_process response to external stimulus;GO:0009607,biological_process response to biotic stimulus;GO:0009617,biological_process response to bacterium;GO:0009719,biological_process response to endogenous stimulus;GO:0009723,biological_process response to ethylene;GO:0009725,biological_process response to hormone;GO:0010033,bio…	NA	XP_015612061.1 thaumatin-like protein 1 [Oryza sativa Japonica Group]
LOC_Os09g34180	0.8	1.07	0.73	0.2	0.41	0.15	1.78796265866184	0.539193643270834	0.000569029361531375	0.00974390997088201	LOC_Os09g34180	72;GO:0003674,molecular_function molecular_function;GO:0003779,molecular_function actin binding;GO:0005488,molecular_function binding;GO:0005515,molecular_function protein binding;GO:0005575,cellular_component cellular_component;GO:0005618,cellular_component cell wall;GO:0005623,cellular_component cell;GO:0005886,cellular_component plasma membrane;GO:0006996,biological_process organelle organizat…	NA	XP_015612411.1 formin-like protein 15 [Oryza sativa Japonica Group]
LOC_Os01g64660	545.89	731.55	534.86	293.84	435.55	186.02	1.02760024110043	9.07972990923443	0.000585228912908812	0.00997701803550022	LOC_Os01g64660	52;GO:0003674,molecular_function molecular_function;GO:0003824,molecular_function catalytic activity;GO:0005575,cellular_component cellular_component;GO:0005622,cellular_component intracellular;GO:0005623,cellular_component cell;GO:0005737,cellular_component cytoplasm;GO:0005829,cellular_component cytosol;GO:0005975,biological_process carbohydrate metabolic process;GO:0005984,biological_process d…	FBP, fbp; fructose-1,6-bisphosphatase I [EC:3.1.3.11]; K03841	BAF06820.1 Os01g0866400 [Oryza sativa Japonica Group]; XP_015641461.1 fructose-1,6-bisphosphatase, cytosolic [Oryza sativa Japonica Group]
LOC_Os06g07869	3.33	106.06	4	3.25	4.51	3.42	3.40867005327854	2.98182033484967	0.000589946267237385	0.0100405080616773	LOC_Os06g07869	23;GO:0005575,cellular_component cellular_component;GO:0005622,cellular_component intracellular;GO:0005623,cellular_component cell;GO:0005737,cellular_component cytoplasm;GO:0005739,cellular_component mitochondrion;GO:0005740,cellular_component mitochondrial envelope;GO:0005743,cellular_component mitochondrial inner membrane;GO:0016020,cellular_component membrane;GO:0019866,cellular_component org…	NA	BAH93358.1 Os06g0177000 [Oryza sativa Japonica Group]
LOC_Os01g09300	48.89	111.79	76.68	43.52	45.62	31.28	1.02330203084202	6.03144729026226	0.000592442946009675	0.010066053718798	LOC_Os01g09300	25;GO:0007275,biological_process multicellular organism development;GO:0008150,biological_process biological_process;GO:0009653,biological_process anatomical structure morphogenesis;GO:0009791,biological_process post-embryonic development;GO:0010015,biological_process root morphogenesis;GO:0010101,biological_process post-embryonic root morphogenesis;GO:0010102,biological_process lateral root morp…	NA	XP_015617725.1 2-oxoglutarate-Fe(II) type oxidoreductase hxnY isoform X1 [Oryza sativa Japonica Group]; XP_015617734.1 2-oxoglutarate-Fe(II) type oxidoreductase hxnY isoform X2 [Oryza sativa Japonica Group]; XP_015617743.1 2-oxoglutarate-Fe(II) type oxidoreductase hxnY isoform X3 [Oryza sativa Japonica Group]
LOC_Os01g55660	3.08	3.3	2.33	1.47	1.62	1.04	1.11938937607171	3.17813093087068	0.000620830729657582	0.0104866971787357	LOC_Os01g55660	NA	NA	ABA98885.1 retrotransposon protein, putative, Ty1-copia subclass [Oryza sativa Japonica Group]
LOC_Os01g57020	1.65	2.81	1.36	0.51	0.79	0.08	2.12530903208812	0.671244949531978	0.000655734061312364	0.0109391806812497	LOC_Os01g57020	NA	NA	XP_015633111.1 protein UPSTREAM OF FLC [Oryza sativa Japonica Group]
LOC_Os12g04595	7.81	8.24	9.44	4.74	4.29	2.26	1.21900364515983	2.72035390575645	0.000685961881237222	0.0112943512025533	LOC_Os12g04595	NA	TFIIE1, GTF2E1, TFA1, tfe; transcription initiation factor TFIIE subunit alpha; K03136	XP_015620492.1 transcription initiation factor IIE subunit alpha isoform X1 [Oryza sativa Japonica Group]
LOC_Os05g32270	6.57	4.53	5.17	2.2	2.51	2.08	1.28874507901777	1.91528886922648	0.000693169449109241	0.0113852096600648	LOC_Os05g32270	NA	NA	AAV31346.1 putative AP2 domain transcription factor [Oryza sativa Japonica Group]; ABY55158.1 AP2/EREBP-like protein [Oryza sativa Indica Group]
LOC_Os02g09940	12.3	37.68	17.27	6.03	11	8.01	1.46379448470508	3.41968525249824	0.000694020503048045	0.0113899355122796	LOC_Os02g09940	40;GO:0005575,cellular_component cellular_component;GO:0005618,cellular_component cell wall;GO:0005622,cellular_component intracellular;GO:0005623,cellular_component cell;GO:0005737,cellular_component cytoplasm;GO:0006950,biological_process response to stress;GO:0006952,biological_process defense response;GO:0008150,biological_process biological_process;GO:0009505,cellular_component plant-type ce…	NA	XP_015623954.1 peroxiredoxin-2E-2, chloroplastic [Oryza sativa Japonica Group]
LOC_Os06g43350	26.9	30.92	22.53	9.35	20.17	7.54	1.15340950596808	4.94731934319002	0.00069836830807232	0.0114323483337654	LOC_Os06g43350	NA	NA	XP_015641735.1 premnaspirodiene oxygenase [Oryza sativa Japonica Group]
LOC_Os07g34830	12.74	16.31	9.88	6.89	7.47	4.45	1.09539178748651	3.6452896883134	0.000699431964432851	0.0114323483337654	LOC_Os07g34830	16;GO:0005575,cellular_component cellular_component;GO:0005622,cellular_component intracellular;GO:0005623,cellular_component cell;GO:0005737,cellular_component cytoplasm;GO:0005783,cellular_component endoplasmic reticulum;GO:0005886,cellular_component plasma membrane;GO:0012505,cellular_component endomembrane system;GO:0016020,cellular_component membrane;GO:0043226,cellular_component organelle;G…	NA	BAD32120.1 ankyrin repeat protein-like [Oryza sativa Japonica Group]
LOC_Os04g14690	3.71	51.9	38.25	1.99	10.75	5.55	2.38523542262594	4.89923506456584	0.000704058896022518	0.0114894001764966	LOC_Os04g14690	63;GO:0001666,biological_process response to hypoxia;GO:0002218,biological_process activation of innate immune response;GO:0002253,biological_process activation of immune response;GO:0002376,biological_process immune system process;GO:0002682,biological_process regulation of immune system process;GO:0002684,biological_process positive regulation of immune system process;GO:0003674,molecular_funct…	FMO; dimethylaniline monooxygenase (N-oxide forming) / hypotaurine monooxygenase [EC:1.14.13.8 1.8.1.-]; K00485	XP_015633535.1 probable flavin-containing monooxygenase 1 [Oryza sativa Japonica Group]
LOC_Os04g10924	74.15	98.68	26.6	22.17	31.02	5.28	1.8324183214126	4.50866199722559	0.00070732032545499	0.0115054784073809	LOC_Os04g10924	NA	NA	BAF14110.2 Os04g0187800 [Oryza sativa Japonica Group]
LOC_Os02g52730	0.03	14.2	2.58	0.56	0	0.1	4.77147145880026	2.60688	0.000711913244488486	0.0115615854540664	LOC_Os02g52730	40;GO:0001101,biological_process response to acid chemical;GO:0003674,molecular_function molecular_function;GO:0003824,molecular_function catalytic activity;GO:0005575,cellular_component cellular_component;GO:0005576,cellular_component extracellular region;GO:0005622,cellular_component intracellular;GO:0005623,cellular_component cell;GO:0005737,cellular_component cytoplasm;GO:0005739,cellular_com…	nirA; ferredoxin-nitrite reductase [EC:1.7.7.1]; K00366	EEC74060.1 hypothetical protein OsI_09059 [Oryza sativa Indica Group]
LOC_Os03g51230	2.19	1.77	2.13	0.82	1.02	0.75	1.26317570279405	1.93526503030229	0.000724397605053534	0.0117454652578808	LOC_Os03g51230	152;GO:0000785,cellular_component chromatin;GO:0000786,cellular_component nucleosome;GO:0003674,molecular_function molecular_function;GO:0003678,molecular_function DNA helicase activity;GO:0003824,molecular_function catalytic activity;GO:0004003,molecular_function ATP-dependent DNA helicase activity;GO:0004386,molecular_function helicase activity;GO:0005575,cellular_component cellular_component;G…	NA	XP_015628173.1 ATP-dependent DNA helicase DDM1 isoform X2 [Oryza sativa Japonica Group]
LOC_Os07g04980	2.46	1.59	0.93	0.57	0.51	0.24	1.96457253407588	0.349495432759759	0.000736225792955785	0.0118949177448566	LOC_Os07g04980	NA	NA	EEC81504.1 hypothetical protein OsI_24864 [Oryza sativa Indica Group]
LOC_Os10g08540	0.39	1.15	0.56	0.11	0.29	0.06	2.19375326410568	0.260257074274235	0.000737492537122753	0.0118949177448566	LOC_Os10g08540	NA	NA	ABB46860.1 Cytochrome P450 family protein, expressed [Oryza sativa Japonica Group]
LOC_Os11g26760	4.76	6.69	3.04	0	1.83	0	2.97921258398556	0.565961740024592	0.000742082594879075	0.0119109659859017	LOC_Os11g26760	54;GO:0001101,biological_process response to acid chemical;GO:0001786,molecular_function phosphatidylserine binding;GO:0003674,molecular_function molecular_function;GO:0005488,molecular_function binding;GO:0005507,molecular_function copper ion binding;GO:0005543,molecular_function phospholipid binding;GO:0005575,cellular_component cellular_component;GO:0005622,cellular_component intracellular;GO:…	NA	A2ZDX6.1 RecName: Full=Dehydrin Rab16C
LOC_Os01g09540	221.15	175.94	177.84	47.57	146.98	45.47	1.2898776713065	6.96480636184131	0.000742263076424953	0.0119109659859017	LOC_Os01g09540	59;GO:0001101,biological_process response to acid chemical;GO:0002213,biological_process defense response to insect;GO:0003674,molecular_function molecular_function;GO:0003824,molecular_function catalytic activity;GO:0003993,molecular_function acid phosphatase activity;GO:0005488,molecular_function binding;GO:0005515,molecular_function protein binding;GO:0005575,cellular_component cellular_compon…	VSP2; vegetative storage protein 2; K20728	XP_015625438.1 stem 28 kDa glycoprotein [Oryza sativa Japonica Group]
LOC_Os11g16310	2.05	5.16	1.6	1.07	0.77	0.92	1.71978630920765	1.7656971403152	0.000745049757495753	0.0119367361702113	LOC_Os11g16310	NA	NA	XP_015615667.1 uncharacterized protein LOC4350239 isoform X1 [Oryza sativa Japonica Group]
LOC_Os04g54310	6.6	10.74	24.15	1.72	6.48	3.69	1.80322164526366	2.55740957562897	0.00075877598073703	0.012098603474234	LOC_Os04g54310	NA	NA	BAF15923.1 Os04g0635600 [Oryza sativa Japonica Group]
LOC_Os01g58640	41.42	99.31	66.61	36.98	41.33	25.46	1.04373316759946	6.63094366050073	0.000772097437143656	0.0122631878095896	LOC_Os01g58640	14;GO:0003674,molecular_function molecular_function;GO:0003824,molecular_function catalytic activity;GO:0003993,molecular_function acid phosphatase activity;GO:0006793,biological_process phosphorus metabolic process;GO:0006796,biological_process phosphate-containing compound metabolic process;GO:0008150,biological_process biological_process;GO:0008152,biological_process metabolic process;GO:00099…	NA	XP_015621375.1 nucleotide pyrophosphatase/phosphodiesterase [Oryza sativa Japonica Group]
LOC_Os12g08220	22.5	40.53	20.29	16.81	14.29	11.37	1.0226733832377	4.82318687299023	0.00080822551708047	0.012746889024844	LOC_Os12g08220	54;GO:0003674,molecular_function molecular_function;GO:0003824,molecular_function catalytic activity;GO:0005488,molecular_function binding;GO:0005515,molecular_function protein binding;GO:0005575,cellular_component cellular_component;GO:0005622,cellular_component intracellular;GO:0005623,cellular_component cell;GO:0005634,cellular_component nucleus;GO:0005737,cellular_component cytoplasm;GO:00058…	NA	XP_015618357.1 histone deacetylase 14 isoform X1 [Oryza sativa Japonica Group]
LOC_Os09g33850	18.51	14.54	12.04	7.3	5.19	7.53	1.20422952829658	2.54198834032899	0.000815863175865134	0.0128573168767086	LOC_Os09g33850	54;GO:0000003,biological_process reproduction;GO:0003006,biological_process developmental process involved in reproduction;GO:0003674,molecular_function molecular_function;GO:0005488,molecular_function binding;GO:0005543,molecular_function phospholipid binding;GO:0005575,cellular_component cellular_component;GO:0005622,cellular_component intracellular;GO:0005623,cellular_component cell;GO:0005634…	FT; protein FLOWERING LOCUS T; K16223	XP_015611907.1 protein FLOWERING LOCUS T isoform X2 [Oryza sativa Japonica Group]
LOC_Os10g40600	4.14	3.84	2.52	0.5	2.02	0.92	1.62616515581441	2.11438018166978	0.000852071591596569	0.0133447215418211	LOC_Os10g40600	37;GO:0001101,biological_process response to acid chemical;GO:0003674,molecular_function molecular_function;GO:0005215,molecular_function transporter activity;GO:0005575,cellular_component cellular_component;GO:0005623,cellular_component cell;GO:0005886,cellular_component plasma membrane;GO:0006810,biological_process transport;GO:0006811,biological_process ion transport;GO:0006820,biological_proc…	NA	XP_015614015.1 protein NRT1/ PTR FAMILY 6.3 [Oryza sativa Japonica Group]
LOC_Os08g41860	5.78	19.81	14.72	4.75	3.35	4.01	1.76935400984779	1.03214795733911	0.000854657546144639	0.013367218952546	LOC_Os08g41860	NA	NA	EEC83932.1 hypothetical protein OsI_30013 [Oryza sativa Indica Group]
LOC_Os05g31020	3.04	10.93	23.15	3.67	4.61	2.5	1.80423989135134	3.41778437606823	0.000857446425986752	0.0133874202988619	LOC_Os05g31020	48;GO:0003674,molecular_function molecular_function;GO:0003676,molecular_function nucleic acid binding;GO:0003723,molecular_function RNA binding;GO:0003747,molecular_function translation release factor activity;GO:0005488,molecular_function binding;GO:0005575,cellular_component cellular_component;GO:0005622,cellular_component intracellular;GO:0005623,cellular_component cell;GO:0005737,cellular_co…	ETF1, ERF1; peptide chain release factor subunit 1; K03265	XP_025881251.1 eukaryotic peptide chain release factor subunit 1-2 [Oryza sativa Japonica Group]
LOC_Os03g63060	2.87	6.13	4.07	1.11	2.03	0.52	1.87325889004336	0.607584347530046	0.000873091853841297	0.0135897183932388	LOC_Os03g63060	87;GO:0000003,biological_process reproduction;GO:0000902,biological_process cell morphogenesis;GO:0000904,biological_process cell morphogenesis involved in differentiation;GO:0003006,biological_process developmental process involved in reproduction;GO:0005575,cellular_component cellular_component;GO:0005623,cellular_component cell;GO:0005886,cellular_component plasma membrane;GO:0008064,biologica…	NA	XP_015631976.1 CRIB domain-containing protein RIC4 [Oryza sativa Japonica Group]
LOC_Os10g36210	1.34	2	0.83	0.52	0.39	0.57	1.52313960248297	1.64949227158357	0.000881363344815122	0.0136763510888848	LOC_Os10g36210	NA	VARS, valS; valyl-tRNA synthetase [EC:6.1.1.9]; K01873	AAP54522.1 Valyl-tRNA synthetase, putative [Oryza sativa Japonica Group]
LOC_Os06g08090	4.37	3.77	1.8	0.39	1.79	0.56	1.88369069034467	1.80752120420217	0.000898513368320391	0.0138891756835397	LOC_Os06g08090	13;GO:0003674,molecular_function molecular_function;GO:0003824,molecular_function catalytic activity;GO:0004553,molecular_function hydrolase activity, hydrolyzing O-glycosyl compounds;GO:0004566,molecular_function beta-glucuronidase activity;GO:0005575,cellular_component cellular_component;GO:0005618,cellular_component cell wall;GO:0005623,cellular_component cell;GO:0009505,cellular_component pla…	HPSE; heparanase [EC:3.2.1.166]; K07964	BAD72300.1 putative beta-glucuronidase precursor [Oryza sativa Japonica Group]; XP_015641662.1 heparanase-like protein 3 [Oryza sativa Japonica Group]
LOC_Os08g36110	3.25	4.47	4.05	1.46	1.88	1.26	1.38581614164639	1.37643863437456	0.000905990659871792	0.0139727117863827	LOC_Os08g36110	111;GO:0000902,biological_process cell morphogenesis;GO:0000904,biological_process cell morphogenesis involved in differentiation;GO:0001067,molecular_function regulatory region nucleic acid binding;GO:0001101,biological_process response to acid chemical;GO:0003674,molecular_function molecular_function;GO:0003676,molecular_function nucleic acid binding;GO:0003677,molecular_function DNA binding;GO…	NA	XP_015650356.1 zinc finger protein 8 [Oryza sativa Japonica Group]
LOC_Os08g06290	4.14	4.79	1.22	0	1.28	0.2	2.70480873598279	-0.662053	0.000950940069306107	0.0145000431834843	LOC_Os08g06290	NA	NA	NA
LOC_Os03g21140	13.16	16.62	9.43	6.54	8.64	4.83	1.01494710924464	4.37151866041464	0.000964443855133527	0.0146617220352968	LOC_Os03g21140	7;GO:0003674,molecular_function molecular_function;GO:0003676,molecular_function nucleic acid binding;GO:0003723,molecular_function RNA binding;GO:0003729,molecular_function mRNA binding;GO:0005488,molecular_function binding;GO:0097159,molecular_function organic cyclic compound binding;GO:1901363,molecular_function heterocyclic compound binding	NA	XP_015632783.1 zinc finger CCCH domain-containing protein 22 isoform X1 [Oryza sativa Japonica Group]; XP_015632785.1 zinc finger CCCH domain-containing protein 22 isoform X2 [Oryza sativa Japonica Group]
LOC_Os04g16450	9.93	10.1	7.52	1.91	5.79	1.12	1.67570378170632	2.66116864203453	0.000967854379088163	0.014691477245333	LOC_Os04g16450	30;GO:0003674,molecular_function molecular_function;GO:0005215,molecular_function transporter activity;GO:0005372,molecular_function water transmembrane transporter activity;GO:0005575,cellular_component cellular_component;GO:0005623,cellular_component cell;GO:0005886,cellular_component plasma membrane;GO:0005887,cellular_component integral component of plasma membrane;GO:0006810,biological_proce…	NA	XP_015636702.1 probable aquaporin PIP2-6 [Oryza sativa Japonica Group]
LOC_Os04g33460	185.43	303.35	144.59	61.75	132.31	106.48	1.11156904008507	7.47710795731019	0.000978439629465158	0.0148298564101638	LOC_Os04g33460	85;GO:0001678,biological_process cellular glucose homeostasis;GO:0003674,molecular_function molecular_function;GO:0003824,molecular_function catalytic activity;GO:0003844,molecular_function 1,4-alpha-glucan branching enzyme activity;GO:0005575,cellular_component cellular_component;GO:0005622,cellular_component intracellular;GO:0005623,cellular_component cell;GO:0005737,cellular_component cytoplas…	GBE1, glgB; 1,4-alpha-glucan branching enzyme [EC:2.4.1.18]; K00700	CAJ14997.1 OSJNBa0042I15.21 [Oryza sativa Japonica Group]
LOC_Os11g18110	4.78	3.81	1.45	0.61	1.72	0.48	1.86992151830901	1.9334773593463	0.00101061377662018	0.0152375838549466	LOC_Os11g18110	NA	NA	ABA92742.2 POT family protein [Oryza sativa Japonica Group]
LOC_Os02g12220	1.04	1.42	0.54	0.38	0.31	0.21	1.78157326346571	0.503981288549507	0.00103155894291556	0.015472618892292	LOC_Os02g12220	NA	NA	XP_025883156.1 uncharacterized protein LOC9266472 [Oryza sativa Japonica Group]
LOC_Os07g10770	4.5	7.78	4.1	2.14	3.5	1.7	1.20165618797789	3.71027649895301	0.0010419499926118	0.015582238831818	LOC_Os07g10770	84;GO:0000271,biological_process polysaccharide biosynthetic process;GO:0000278,biological_process mitotic cell cycle;GO:0000281,biological_process mitotic cytokinesis;GO:0000910,biological_process cytokinesis;GO:0003674,molecular_function molecular_function;GO:0003824,molecular_function catalytic activity;GO:0005575,cellular_component cellular_component;GO:0005622,cellular_component intracellula…	NA	XP_015646894.1 probable cellulose synthase A catalytic subunit 8 [UDP-forming] [Oryza sativa Japonica Group]
LOC_Os11g28440	2.58	2.23	1.68	0.41	0.55	0.71	1.9423262817563	-0.285863	0.001051398186349	0.0156887231954173	LOC_Os11g28440	NA	NA	ABA93667.1 hypothetical protein LOC_Os11g28440 [Oryza sativa Japonica Group]
LOC_Os05g51240	28.32	32.27	23.52	11.47	18.2	3.79	1.37616940431415	4.16064641997989	0.00110438256483024	0.0162969305861091	LOC_Os05g51240	NA	NA	XP_015638017.1 probable esterase KAI2 [Oryza sativa Japonica Group]
LOC_Os01g25820	60.89	59.29	45.25	17.67	44.2	18.89	1.06788266077326	6.83398434136474	0.00120604071209024	0.0174060868834809	LOC_Os01g25820	34;GO:0003674,molecular_function molecular_function;GO:0003824,molecular_function catalytic activity;GO:0005488,molecular_function binding;GO:0005509,molecular_function calcium ion binding;GO:0005515,molecular_function protein binding;GO:0005575,cellular_component cellular_component;GO:0005623,cellular_component cell;GO:0005886,cellular_component plasma membrane;GO:0006950,biological_process resp…	RBOH; respiratory burst oxidase [EC:1.6.3.- 1.11.1.-]; K13447	XP_015620905.1 respiratory burst oxidase homolog protein B [Oryza sativa Japonica Group]
LOC_Os07g43120	2.59	2.34	2.7	0.91	1.28	1.24	1.17008524087943	2.12766448721568	0.00121639609068637	0.017519880112933	LOC_Os07g43120	NA	NA	XP_015645366.1 zinc finger BED domain-containing protein RICESLEEPER 2-like [Oryza sativa Japonica Group]
LOC_Os11g32650	5.24	79.58	13.06	1.51	9.44	6.09	2.56974492611857	4.56906439507579	0.00123880704643846	0.0177389799376341	LOC_Os11g32650	6;GO:0005575,cellular_component cellular_component;GO:0005622,cellular_component intracellular;GO:0005623,cellular_component cell;GO:0005737,cellular_component cytoplasm;GO:0044424,cellular_component intracellular part;GO:0044464,cellular_component cell part	CHS; chalcone synthase [EC:2.3.1.74]; K00660; ST; stilbene synthase [EC:2.3.1.95]; K13232	XP_015618054.1 chalcone synthase 1 [Oryza sativa Japonica Group]
LOC_Os03g56260	1.9	4.26	6.96	1.85	1.36	1.78	1.41869059249298	2.76605119663783	0.00124007916915369	0.0177446289604518	LOC_Os03g56260	72;GO:0000070,biological_process mitotic sister chromatid segregation;GO:0000226,biological_process microtubule cytoskeleton organization;GO:0000278,biological_process mitotic cell cycle;GO:0000280,biological_process nuclear division;GO:0000819,biological_process sister chromatid segregation;GO:0003674,molecular_function molecular_function;GO:0003774,molecular_function motor activity;GO:0003777,m…	NA	XP_015628207.1 kinesin-like protein KIN-8B isoform X1 [Oryza sativa Japonica Group]
LOC_Os03g63150	6.1	4.42	3.52	1.62	3.08	2.08	1.07908835088823	3.81248050293596	0.00124990176787183	0.0178546930921512	LOC_Os03g63150	NA	NA	XP_015633193.1 putative disease resistance protein RGA3 [Oryza sativa Japonica Group]
LOC_Os04g34250	7.59	10.12	5.05	1.2	4.75	0.66	1.82334202750102	3.60265267738363	0.00126933946954909	0.0180610659639783	LOC_Os04g34250	37;GO:0003674,molecular_function molecular_function;GO:0003824,molecular_function catalytic activity;GO:0004672,molecular_function protein kinase activity;GO:0004674,molecular_function protein serine/threonine kinase activity;GO:0005488,molecular_function binding;GO:0005515,molecular_function protein binding;GO:0005516,molecular_function calmodulin binding;GO:0005575,cellular_component cellular_c…	NA	XP_015633494.1 G-type lectin S-receptor-like serine/threonine-protein kinase At2g19130 [Oryza sativa Japonica Group]
LOC_Os01g18050	1.46	3.41	2.08	0.36	1.09	0.69	1.70418344297973	1.12300142384109	0.00128893761214222	0.0182628097967088	LOC_Os01g18050	10;GO:0005575,cellular_component cellular_component;GO:0005622,cellular_component intracellular;GO:0005623,cellular_component cell;GO:0005856,cellular_component cytoskeleton;GO:0043226,cellular_component organelle;GO:0043228,cellular_component non-membrane-bounded organelle;GO:0043229,cellular_component intracellular organelle;GO:0043232,cellular_component intracellular non-membrane-bounded organ…	TUBB; tubulin beta; K07375	XP_015620877.1 tubulin beta-1 chain [Oryza sativa Japonica Group]
LOC_Os08g42530	12.19	11.54	7.34	5.22	7.04	3.34	1.03794145819659	4.29849246440126	0.00132366614191174	0.0186503175772219	LOC_Os08g42530	NA	ACAP; Arf-GAP with coiled-coil, ANK repeat and PH domain-containing protein; K12489	XP_015648272.1 ADP-ribosylation factor GTPase-activating protein AGD3 [Oryza sativa Japonica Group]
LOC_Os03g19470	1	1.59	1.42	0.55	0.51	0.46	1.43105678048576	0.905855203039294	0.00132748734856062	0.0186521658794629	LOC_Os03g19470	24;GO:0003674,molecular_function molecular_function;GO:0003824,molecular_function catalytic activity;GO:0005575,cellular_component cellular_component;GO:0005622,cellular_component intracellular;GO:0005623,cellular_component cell;GO:0005737,cellular_component cytoplasm;GO:0005794,cellular_component Golgi apparatus;GO:0008150,biological_process biological_process;GO:0008374,molecular_function O-acy…	NA	XP_015630974.1 protein trichome birefringence-like 6 [Oryza sativa Japonica Group]
LOC_Os01g55610	0.65	2.21	1.21	0.27	0.57	0.03	2.25728435217403	0.66859845841492	0.00140307828872348	0.0194307122737672	LOC_Os01g55610	27;GO:0003674,molecular_function molecular_function;GO:0005215,molecular_function transporter activity;GO:0005575,cellular_component cellular_component;GO:0005623,cellular_component cell;GO:0005886,cellular_component plasma membrane;GO:0006810,biological_process transport;GO:0006811,biological_process ion transport;GO:0006820,biological_process anion transport;GO:0008150,biological_process biolog…	NA	BAG91471.1 unnamed protein product, partial [Oryza sativa Japonica Group]
LOC_Os01g51980	36.38	45.13	21.22	7.94	20.96	2.2	1.77286532919587	5.04738204053648	0.00145112139918525	0.0199865283175249	LOC_Os01g51980	NA	NA	XP_015632893.1 alliin lyase [Oryza sativa Japonica Group]
LOC_Os02g21340	8.89	10.56	4.78	2.9	4.76	0.75	1.58110540255784	4.2221800235318	0.00146303376459903	0.0201095035257837	LOC_Os02g21340	30;GO:0003674,molecular_function molecular_function;GO:0003824,molecular_function catalytic activity;GO:0005215,molecular_function transporter activity;GO:0005575,cellular_component cellular_component;GO:0005623,cellular_component cell;GO:0005886,cellular_component plasma membrane;GO:0006810,biological_process transport;GO:0008150,biological_process biological_process;GO:0015399,molecular_functio…	NA	EEC73022.1 hypothetical protein OsI_06954 [Oryza sativa Indica Group]
LOC_Os02g10450	1.61	2.11	0.47	0.12	0.54	0.23	2.22770621685984	0.129448378215334	0.0014785963389538	0.0202545659737852	LOC_Os02g10450	NA	NA	XP_015624874.1 uncharacterized protein LOC4328627 [Oryza sativa Japonica Group]
LOC_Os03g20120	14.19	33.12	34.98	10.54	15.58	13.66	1.07429015704403	4.40157212719861	0.00148504413099721	0.0203274857202049	LOC_Os03g20120	NA	GOLS; inositol 3-alpha-galactosyltransferase [EC:2.4.1.123]; K18819	XP_015628833.1 galactinol synthase 1 [Oryza sativa Japonica Group]
LOC_Os08g30900	0.73	1.02	0.43	0.18	0.36	0.08	1.85086070333321	0.669875886583897	0.00149913777742088	0.0204942979862561	LOC_Os08g30900	NA	EHMT; [histone H3]-lysine9 N-trimethyltransferase EHMT [EC:2.1.1.355]; K11420	XP_015648101.1 uncharacterized protein LOC4345507 [Oryza sativa Japonica Group]
LOC_Os12g42400	6.66	9.26	6.22	2.91	4.51	2.17	1.2462188294378	2.44843822993594	0.00153557894733874	0.0208514914279665	LOC_Os12g42400	47;GO:0000003,biological_process reproduction;GO:0003674,molecular_function molecular_function;GO:0003700,molecular_function DNA-binding transcription factor activity;GO:0005575,cellular_component cellular_component;GO:0005622,cellular_component intracellular;GO:0005623,cellular_component cell;GO:0005634,cellular_component nucleus;GO:0005667,cellular_component transcription factor complex;GO:0006…	NA	XP_015618449.1 nuclear transcription factor Y subunit A-10 [Oryza sativa Japonica Group]
LOC_Os03g21890	31.59	68.5	43.01	22.35	32.61	10.66	1.17334513455655	6.38766582105901	0.00160203794548232	0.0215356534159006	LOC_Os03g21890	33;GO:0003674,molecular_function molecular_function;GO:0005215,molecular_function transporter activity;GO:0005575,cellular_component cellular_component;GO:0005623,cellular_component cell;GO:0005886,cellular_component plasma membrane;GO:0006810,biological_process transport;GO:0006811,biological_process ion transport;GO:0006812,biological_process cation transport;GO:0006813,biological_process potas…	NA	XP_015630462.1 putative potassium transporter 8 isoform X1 [Oryza sativa Japonica Group]
LOC_Os05g46470	2.01	10.04	5.41	1.07	2.19	0.6	2.19517975834161	0.0569189248197694	0.00160391961343769	0.0215356534159006	LOC_Os05g46470	NA	NA	XP_015638883.1 uncharacterized protein LOC9268161 [Oryza sativa Japonica Group]
LOC_Os01g08190	0.52	0.42	0.31	0.05	0.16	0.11	1.90538161133075	-0.236673	0.00160471927144412	0.0215356534159006	LOC_Os01g08190	NA	NA	BAD67818.1 putative transcriptional corepressor LEUNIG [Oryza sativa Japonica Group]; XP_015634285.1 transcriptional corepressor LEUNIG [Oryza sativa Japonica Group]
LOC_Os07g35880	9.8	45.15	18.35	6.46	14.19	4.65	1.58543305621076	4.91792753142816	0.00160513525385836	0.0215356534159006	LOC_Os07g35880	NA	E3.2.1.2; beta-amylase [EC:3.2.1.2]; K01177	BAT01987.1 Os07g0543100 [Oryza sativa Japonica Group]
LOC_Os01g72520	3.53	4.59	5.98	2.35	2.57	1.29	1.22141039436419	2.43898523111142	0.0016561854090378	0.02207410203384	LOC_Os01g72520	46;GO:0003674,molecular_function molecular_function;GO:0003824,molecular_function catalytic activity;GO:0003993,molecular_function acid phosphatase activity;GO:0004620,molecular_function phospholipase activity;GO:0004629,molecular_function phospholipase C activity;GO:0006629,biological_process lipid metabolic process;GO:0006644,biological_process phospholipid metabolic process;GO:0006793,biologic…	plc; phospholipase C [EC:3.1.4.3]; K01114	XP_015623428.1 non-specific phospholipase C2 [Oryza sativa Japonica Group]
LOC_Os08g04310	7.78	7.8	3.17	1.72	3.12	0.69	1.8061481550148	1.17549470874761	0.00170123408115415	0.022614892759274	LOC_Os08g04310	NA	NA	XP_015649049.1 stellacyanin [Oryza sativa Japonica Group]
LOC_Os08g43950	0.94	1.48	1.54	0.28	0.54	0.21	1.93636050453707	-0.450564	0.00171743856307915	0.0227853610937646	LOC_Os08g43950	NA	NA	EAZ43604.1 hypothetical protein OsJ_28226 [Oryza sativa Japonica Group]
LOC_Os02g52810	4.82	5.46	4.8	2.12	3.23	1.96	1.07640811386848	2.75609143300935	0.00172762782656875	0.022877332476117	LOC_Os02g52810	NA	NA	BAS81071.1 Os02g0767000, partial [Oryza sativa Japonica Group]; XP_015622879.1 uncharacterized protein LOC4330840 isoform X2 [Oryza sativa Japonica Group]
LOC_Os02g12120	0.48	0.78	0.31	0.13	0.27	0.1	1.67596877983798	1.24798259834474	0.00174300333471753	0.0230338460291854	LOC_Os02g12120	NA	NA	AAG60200.1 putative gag-pol polyprotein [Oryza sativa Japonica Group]
LOC_Os06g30370	24.59	8.28	12.75	5.35	8.19	2.92	1.50290441879573	2.49481632920532	0.00176332275812899	0.0232469541801206	LOC_Os06g30370	NA	NA	XP_015641734.1 protein MOTHER of FT and TFL1 homolog 1 [Oryza sativa Japonica Group]
LOC_Os07g41400	56.52	23.08	23.09	22.09	6.77	5.14	1.65858668524151	2.98604699582067	0.00177726583041665	0.0233796602636268	LOC_Os07g41400	NA	NA	BAC83883.1 hypothetical protein [Oryza sativa Japonica Group]
LOC_Os05g01120	9.13	15.52	9.32	5.7	7.22	3.09	1.13307675542159	3.72135778556765	0.00177898750414844	0.0233843246856971	LOC_Os05g01120	40;GO:0003674,molecular_function molecular_function;GO:0003824,molecular_function catalytic activity;GO:0004497,molecular_function monooxygenase activity;GO:0006629,biological_process lipid metabolic process;GO:0006694,biological_process steroid biosynthetic process;GO:0007275,biological_process multicellular organism development;GO:0008150,biological_process biological_process;GO:0008152,biologi…	NA	XP_015639511.1 abscisic acid 8'-hydroxylase 4 isoform X2 [Oryza sativa Japonica Group]
LOC_Os01g50070	5.51	12.61	4.19	2.21	2.8	1.65	1.77892140322025	0.573650790150542	0.0017800535497668	0.0233843246856971	LOC_Os01g50070	NA	ABCB1, CD243; ATP-binding cassette, subfamily B (MDR/TAP), member 1 [EC:7.6.2.2]; K05658	BAD81813.1 MDR-like ABC transporter-like [Oryza sativa Japonica Group]
LOC_Os01g34050	1.89	12.18	1.76	1.32	1.17	0.89	2.2835	0.994255011540471	0.00178393555023709	0.0234064846789382	LOC_Os01g34050	NA	NA	XP_025881925.1 uncharacterized protein LOC4323962 [Oryza sativa Japonica Group]
LOC_Os03g54930	0.98	1.46	1.63	0.46	0.68	0.34	1.48136116374705	0.854649971592396	0.00178923930607221	0.023445644542757	LOC_Os03g54930	106;GO:0000428,cellular_component DNA-directed RNA polymerase complex;GO:0000993,molecular_function RNA polymerase II complex binding;GO:0001098,molecular_function basal transcription machinery binding;GO:0001099,molecular_function basal RNA polymerase II transcription machinery binding;GO:0003674,molecular_function molecular_function;GO:0005488,molecular_function binding;GO:0005515,molecular_fun…	NA	AAR01669.1 putative Paf1/RNA polymerase II complex protein [Oryza sativa Japonica Group]
LOC_Os02g12130	9.37	8.7	6.47	3.85	4.08	2.59	1.26323913954903	1.71831854565413	0.00181979367196359	0.023815150973095	LOC_Os02g12130	NA	NA	EEE56550.1 hypothetical protein OsJ_05873 [Oryza sativa Japonica Group]
LOC_Os06g43620	5.34	8.9	4.08	2.27	3.5	1.42	1.39705673872607	2.31401438299584	0.00182276088786919	0.0238231431104247	LOC_Os06g43620	33;GO:0006950,biological_process response to stress;GO:0006970,biological_process response to osmotic stress;GO:0008150,biological_process biological_process;GO:0009628,biological_process response to abiotic stimulus;GO:0009651,biological_process response to salt stress;GO:0009719,biological_process response to endogenous stimulus;GO:0009725,biological_process response to hormone;GO:0009743,biolo…	NA	XP_015640976.1 heptahelical transmembrane protein ADIPOR1 [Oryza sativa Japonica Group]
LOC_Os03g50100	3.48	1.99	2.13	1.04	1.42	0.97	1.1803347053804	2.44167278207805	0.00183638265428181	0.0239524083852685	LOC_Os03g50100	5;GO:0003674,molecular_function molecular_function;GO:0005488,molecular_function binding;GO:0005515,molecular_function protein binding;GO:0008092,molecular_function cytoskeletal protein binding;GO:0017022,molecular_function myosin binding	NA	AAX95673.1 Protein of unknown function, DUF593, putative [Oryza sativa Japonica Group]
LOC_Os03g62090	1.82	2.35	1.2	0.74	0.95	0.6	1.27269412258044	2.11784773243027	0.00183857449992268	0.0239524083852685	LOC_Os03g62090	66;GO:0000271,biological_process polysaccharide biosynthetic process;GO:0000278,biological_process mitotic cell cycle;GO:0000281,biological_process mitotic cytokinesis;GO:0000910,biological_process cytokinesis;GO:0003674,molecular_function molecular_function;GO:0003824,molecular_function catalytic activity;GO:0005575,cellular_component cellular_component;GO:0005622,cellular_component intracellula…	NA	XP_015631790.1 probable cellulose synthase A catalytic subunit 5 [UDP-forming] [Oryza sativa Japonica Group]
LOC_Os10g08474	2.29	5.15	2.82	1.17	1.67	1.22	1.37180423567762	1.88678092631315	0.00188546806950506	0.0244530332888537	LOC_Os10g08474	NA	NA	AAM74370.1 Putative cytochrome P450 [Oryza sativa Japonica Group]
LOC_Os07g15160	1.72	3	5.21	0	0.84	1.29	2.14331774259774	-0.0877317	0.00195228552970716	0.0251142321841817	LOC_Os07g15160	NA	NA	BAF21222.1 Os07g0255200, partial [Oryza sativa Japonica Group]
LOC_Os03g41064	2.71	1.36	2.43	0.65	0.74	0.49	1.80054307171968	-0.211075	0.00195259770480902	0.0251142321841817	LOC_Os03g41064	144;GO:0000041,biological_process transition metal ion transport;GO:0001558,biological_process regulation of cell growth;GO:0003674,molecular_function molecular_function;GO:0005215,molecular_function transporter activity;GO:0005384,molecular_function manganese ion transmembrane transporter activity;GO:0005575,cellular_component cellular_component;GO:0005622,cellular_component intracellular;GO:000…	NA	ABF97543.1 Metal transporter Nramp2, putative, expressed [Oryza sativa Japonica Group]
LOC_Os02g21310	3.87	5.96	5.28	2.52	2.75	1.04	1.30666364552611	2.24922925728635	0.0019557260332691	0.0251384772197507	LOC_Os02g21310	NA	NA	XP_015624402.2 uncharacterized protein LOC9268512 [Oryza sativa Japonica Group]
LOC_Os01g55560	1.96	2.21	1.62	0.36	1.03	0.27	1.80285545811146	0.101769883274589	0.00199459899020602	0.0256218532293365	LOC_Os01g55560	NA	NA	XP_015644351.1 probable protein ABIL5 [Oryza sativa Japonica Group]
LOC_Os07g36460	0.9	3.25	2.21	0.39	0.96	0.15	2.10170764061864	0.0653723755582458	0.00200280010401374	0.0256945528572677	LOC_Os07g36460	35;GO:0000003,biological_process reproduction;GO:0003006,biological_process developmental process involved in reproduction;GO:0005575,cellular_component cellular_component;GO:0005622,cellular_component intracellular;GO:0005623,cellular_component cell;GO:0005634,cellular_component nucleus;GO:0007275,biological_process multicellular organism development;GO:0008150,biological_process biological_proc…	NA	XP_015645913.1 transcription factor UDT1 [Oryza sativa Japonica Group]
LOC_Os01g29600	4.5	5.77	3.68	1.88	1.8	1.9	1.35159814176829	1.11949366273889	0.00203100555133217	0.0259861646046615	LOC_Os01g29600	NA	NA	EAZ12022.1 hypothetical protein OsJ_01902 [Oryza sativa Japonica Group]
LOC_Os10g12140	2.17	0.79	1.72	0.79	0.51	0.47	1.43352537181157	1.73044110241693	0.00209784875060046	0.0266174974531289	LOC_Os10g12140	NA	NA	AAX95747.1 hAT family dimerisation domain, putative [Oryza sativa Japonica Group]
LOC_Os10g42610	8.33	65.14	33.9	7.22	17.49	8.9	1.71517428188006	4.0540217447931	0.00212585443223955	0.0268809573267363	LOC_Os10g42610	NA	NA	XP_015612713.1 uncharacterized protein LOC4349493 [Oryza sativa Japonica Group]
LOC_Os04g36580	1.68	2.1	1.61	0.81	1.09	0.71	1.08112731826069	2.5040536099685	0.00215714536162976	0.0271408351380162	LOC_Os04g36580	NA	NA	CAE01490.1 P0041A24.2 [Oryza sativa Japonica Group]
LOC_Os03g60350	10.67	17.22	8.99	6.17	7.8	3.59	1.12028720588093	3.61553465855111	0.00218761930920239	0.0274055452968135	LOC_Os03g60350	NA	NA	XP_015629850.1 protein trichome birefringence-like 33 [Oryza sativa Japonica Group]
LOC_Os10g37240	7.72	8.15	8.09	2.52	6.22	3.2	1.03048553441336	4.0183263613524	0.00222384895803029	0.0278070513805902	LOC_Os10g37240	NA	NA	AAK39576.1 putative transcription factor [Oryza sativa Japonica Group]; AAP54624.2 expressed protein [Oryza sativa Japonica Group]
LOC_Os05g01570	32.62	74.44	38.28	27.18	30.42	17.59	1.00079354228212	5.42606677237239	0.00223564010252037	0.0279238808383114	LOC_Os05g01570	47;GO:0003674,molecular_function molecular_function;GO:0005215,molecular_function transporter activity;GO:0005575,cellular_component cellular_component;GO:0005622,cellular_component intracellular;GO:0005623,cellular_component cell;GO:0005737,cellular_component cytoplasm;GO:0005886,cellular_component plasma membrane;GO:0005887,cellular_component integral component of plasma membrane;GO:0005938,cel…	NA	XP_015638066.1 WAT1-related protein At5g64700 [Oryza sativa Japonica Group]
LOC_Os06g10170	0.55	0.7	0.69	0.04	0.36	0.03	2.11520520837958	-0.432102	0.00223733552391634	0.0279238808383114	LOC_Os06g10170	63;GO:0001666,biological_process response to hypoxia;GO:0002218,biological_process activation of innate immune response;GO:0002253,biological_process activation of immune response;GO:0002376,biological_process immune system process;GO:0002682,biological_process regulation of immune system process;GO:0002684,biological_process positive regulation of immune system process;GO:0003674,molecular_funct…	FMO; dimethylaniline monooxygenase (N-oxide forming) / hypotaurine monooxygenase [EC:1.14.13.8 1.8.1.-]; K00485	BAD35982.1 putative flavin-containing monooxygenase 1 [Oryza sativa Japonica Group]; XP_015641750.1 probable flavin-containing monooxygenase 1 isoform X1 [Oryza sativa Japonica Group]
LOC_Os12g10660	13.09	24.08	12.22	3.83	10.35	5.96	1.32455195196543	2.91670297200023	0.00225884550885805	0.0280786833949385	LOC_Os12g10660	NA	NA	XP_015618519.1 B-box zinc finger protein 23 [Oryza sativa Japonica Group]
LOC_Os01g74340	13.28	7.21	3.98	3.16	3.06	1.77	1.65837885443758	1.01818284442829	0.00226040951291981	0.0280786833949385	LOC_Os01g74340	NA	NA	XP_015612530.1 glycine-rich RNA-binding protein 2, mitochondrial [Oryza sativa Japonica Group]
LOC_Os03g24560	0.47	6.43	2	0.45	0.64	0.59	2.42560362904284	0.282611469942494	0.00229509993868936	0.0283127673339599	LOC_Os03g24560	NA	NA	XP_015629169.1 splicing factor 3A subunit 2 [Oryza sativa Japonica Group]
LOC_Os10g05780	14.05	19.21	10.86	4.71	11.22	3.39	1.23265815028924	4.16020923145787	0.00233385526777654	0.0286684202060594	LOC_Os10g05780	NA	NA	XP_015613331.1 protein NRT1/ PTR FAMILY 5.10 [Oryza sativa Japonica Group]
LOC_Os05g37900	3.37	4.02	3.65	2.07	1.31	1.13	1.34219166842782	1.01837556955212	0.00233828909716901	0.0287054445996723	LOC_Os05g37900	NA	NA	XP_015637914.1 uncharacterized protein LOC4338967 [Oryza sativa Japonica Group]
LOC_Os03g01120	0.41	0.48	0.53	0.21	0.16	0.09	1.68749532970342	0.0466419353031292	0.00235661169463938	0.0288378414323947	LOC_Os03g01120	6;GO:0005575,cellular_component cellular_component;GO:0005623,cellular_component cell;GO:0005886,cellular_component plasma membrane;GO:0016020,cellular_component membrane;GO:0044464,cellular_component cell part;GO:0071944,cellular_component cell periphery	PMA1, PMA2; H+-transporting ATPase [EC:7.1.2.1]; K01535	XP_015628662.1 plasma membrane ATPase 1 isoform X1 [Oryza sativa Japonica Group]
LOC_Os05g04610	56.32	76.24	41.85	23.01	45.76	14.28	1.11516141395966	6.0957947654579	0.00244557671184648	0.0297336834256308	LOC_Os05g04610	118;GO:0003674,molecular_function molecular_function;GO:0003824,molecular_function catalytic activity;GO:0005215,molecular_function transporter activity;GO:0005575,cellular_component cellular_component;GO:0005622,cellular_component intracellular;GO:0005623,cellular_component cell;GO:0005737,cellular_component cytoplasm;GO:0005773,cellular_component vacuole;GO:0005774,cellular_component vacuolar m…	ABCB1, CD243; ATP-binding cassette, subfamily B (MDR/TAP), member 1 [EC:7.6.2.2]; K05658	EAY96476.1 hypothetical protein OsI_18374 [Oryza sativa Indica Group]
LOC_Os08g41880	12.32	33.51	39.09	19.51	10.14	10.05	1.13965121495714	5.28828321878834	0.002467160095363	0.0299600660469337	LOC_Os08g41880	NA	NA	XP_015650514.1 nucleotide pyrophosphatase/phosphodiesterase [Oryza sativa Japonica Group]
LOC_Os02g06360	2.39	4.89	2.85	0.54	2.02	0.55	1.73064461560498	1.27884298069345	0.00248462116064161	0.030081685711175	LOC_Os02g06360	81;GO:0003674,molecular_function molecular_function;GO:0003824,molecular_function catalytic activity;GO:0003938,molecular_function IMP dehydrogenase activity;GO:0005575,cellular_component cellular_component;GO:0005622,cellular_component intracellular;GO:0005623,cellular_component cell;GO:0005737,cellular_component cytoplasm;GO:0006139,biological_process nucleobase-containing compound metabolic pr…	NA	XP_015627385.1 probable arabinose 5-phosphate isomerase [Oryza sativa Japonica Group]
LOC_Os12g02760	5.28	5.7	2.82	1.41	2.22	1.66	1.40827611272802	1.21575248524104	0.00254608006262625	0.0306241479989532	LOC_Os12g02760	NA	NA	XP_015620367.1 protein LURP-one-related 5 [Oryza sativa Japonica Group]
LOC_Os05g50310	2.25	3.37	2.52	0.72	1.54	0.4	1.63526198750418	0.594539761219806	0.00257954175299608	0.0309897532405393	LOC_Os05g50310	20;GO:0003674,molecular_function molecular_function;GO:0003676,molecular_function nucleic acid binding;GO:0003677,molecular_function DNA binding;GO:0005488,molecular_function binding;GO:0005515,molecular_function protein binding;GO:0005575,cellular_component cellular_component;GO:0005622,cellular_component intracellular;GO:0005623,cellular_component cell;GO:0005634,cellular_component nucleus;GO:0…	NA	XP_015639557.1 zinc-finger homeodomain protein 6 [Oryza sativa Japonica Group]
LOC_Os02g06605	7.86	8.99	7.04	3.87	4.73	2.02	1.21467163305406	2.09180245330054	0.0026259293972296	0.0314163706997546	LOC_Os02g06605	NA	NA	NA
LOC_Os03g59040	19.55	20.08	20.97	8.63	16.08	5.25	1.05118381715846	4.20976597641562	0.00265241058135146	0.031639580852121	LOC_Os03g59040	58;GO:0003674,molecular_function molecular_function;GO:0003824,molecular_function catalytic activity;GO:0004310,molecular_function farnesyl-diphosphate farnesyltransferase activity;GO:0004311,molecular_function farnesyltranstransferase activity;GO:0004659,molecular_function prenyltransferase activity;GO:0005575,cellular_component cellular_component;GO:0005622,cellular_component intracellular;GO:0…	FDFT1; farnesyl-diphosphate farnesyltransferase [EC:2.5.1.21]; K00801	XP_015630544.1 squalene synthase [Oryza sativa Japonica Group]
LOC_Os04g58200	201.83	129.87	172.15	50.31	139.13	62.01	1.0263788646987	7.20390414729236	0.00265514416317509	0.0316535140537955	LOC_Os04g58200	73;GO:0003674,molecular_function molecular_function;GO:0003824,molecular_function catalytic activity;GO:0003959,molecular_function NADPH dehydrogenase activity;GO:0005488,molecular_function binding;GO:0005515,molecular_function protein binding;GO:0005575,cellular_component cellular_component;GO:0005622,cellular_component intracellular;GO:0005623,cellular_component cell;GO:0005737,cellular_compone…	por; protochlorophyllide reductase [EC:1.3.1.33]; K00218	XP_015633866.1 protochlorophyllide reductase A, chloroplastic [Oryza sativa Japonica Group]
LOC_Os06g22810	7.2	12.12	7	5.7	4.66	1.7	1.18489252912235	4.06435613437417	0.00269074048993154	0.0319460258167504	LOC_Os06g22810	59;GO:0000902,biological_process cell morphogenesis;GO:0003674,molecular_function molecular_function;GO:0003824,molecular_function catalytic activity;GO:0004672,molecular_function protein kinase activity;GO:0005575,cellular_component cellular_component;GO:0005623,cellular_component cell;GO:0005886,cellular_component plasma membrane;GO:0005911,cellular_component cell-cell junction;GO:0006464,biolo…	NA	XP_015644173.1 receptor-like protein kinase HERK 1 isoform X1 [Oryza sativa Japonica Group]
LOC_Os01g19800	1.74	2.64	2.35	0.52	0.94	0.86	1.53227885592251	0.17119788475651	0.00270224310114273	0.032015662858304	LOC_Os01g19800	40;GO:0003674,molecular_function molecular_function;GO:0003824,molecular_function catalytic activity;GO:0004842,molecular_function ubiquitin-protein transferase activity;GO:0005575,cellular_component cellular_component;GO:0005622,cellular_component intracellular;GO:0005623,cellular_component cell;GO:0005737,cellular_component cytoplasm;GO:0005783,cellular_component endoplasmic reticulum;GO:000646…	NA	XP_015632143.1 uncharacterized protein LOC4323902 [Oryza sativa Japonica Group]
LOC_Os01g65780	11.31	17.34	7.38	3.89	7.7	5.74	1.09209727114927	4.1138315815825	0.00270515154190447	0.0320231024741022	LOC_Os01g65780	126;GO:0000271,biological_process polysaccharide biosynthetic process;GO:0000323,cellular_component lytic vacuole;GO:0001775,biological_process cell activation;GO:0002252,biological_process immune effector process;GO:0002263,biological_process cell activation involved in immune response;GO:0002274,biological_process myeloid leukocyte activation;GO:0002275,biological_process myeloid cell activatio…	NA	XP_015620932.1 UDP-glucuronate:xylan alpha-glucuronosyltransferase 1 [Oryza sativa Japonica Group]
LOC_Os08g39560	3.82	4.19	5.82	2.55	2.14	1.53	1.19195618881562	1.76291433276431	0.00271057338101818	0.0320685097664169	LOC_Os08g39560	NA	NA	XP_015648652.1 uncharacterized protein LOC4345979 isoform X2 [Oryza sativa Japonica Group]
LOC_Os04g33630	24.69	53.43	37.22	11.48	27.44	6.65	1.37997543447399	3.64909138772247	0.00280886438731816	0.0328469803627448	LOC_Os04g33630	NA	petF; ferredoxin; K02639	XP_015634303.1 uncharacterized protein LOC4335779 [Oryza sativa Japonica Group]
LOC_Os05g46480	0.34	0.9	43.81	1.96	0.76	1.15	3.53102005277047	2.47259049710916	0.00281354970912043	0.0328827523518532	LOC_Os05g46480	30;GO:0001101,biological_process response to acid chemical;GO:0005575,cellular_component cellular_component;GO:0005622,cellular_component intracellular;GO:0005623,cellular_component cell;GO:0005634,cellular_component nucleus;GO:0005737,cellular_component cytoplasm;GO:0005829,cellular_component cytosol;GO:0006950,biological_process response to stress;GO:0008150,biological_process biological_proces…	NA	BAS95139.1 Os05g0542500 [Oryza sativa Japonica Group]; XP_015637572.1 late embryogenesis abundant protein 19 [Oryza sativa Japonica Group]
LOC_Os01g53294	9.03	16.8	11.59	6.32	8.92	3.53	1.04066926106238	4.37314308495953	0.00289516122520973	0.0336614518760872	LOC_Os01g53294	90;GO:0000160,biological_process phosphorelay signal transduction system;GO:0001101,biological_process response to acid chemical;GO:0002252,biological_process immune effector process;GO:0002376,biological_process immune system process;GO:0002679,biological_process respiratory burst involved in defense response;GO:0003674,molecular_function molecular_function;GO:0003824,molecular_function catalyti…	RBOH; respiratory burst oxidase [EC:1.6.3.- 1.11.1.-]; K13447	BAF06079.1 Os01g0734200, partial [Oryza sativa Japonica Group]
LOC_Os11g04150	11.82	22.75	17.23	8.45	11.33	3.11	1.22639903511327	3.91808499801452	0.00293022849904572	0.0339520286660203	LOC_Os11g04150	NA	NA	ABA91341.1 major facilitator superfamily antiporter, putative, expressed [Oryza sativa Japonica Group]
LOC_Os10g39460	5.93	6.83	3.6	1.59	3.81	1.74	1.22969869937251	3.03975183972748	0.00296165370949986	0.0342181007727872	LOC_Os10g39460	38;GO:0003674,molecular_function molecular_function;GO:0003676,molecular_function nucleic acid binding;GO:0003723,molecular_function RNA binding;GO:0003824,molecular_function catalytic activity;GO:0004518,molecular_function nuclease activity;GO:0004519,molecular_function endonuclease activity;GO:0005488,molecular_function binding;GO:0005575,cellular_component cellular_component;GO:0005622,cellula…	NA	AAG46111.1 hypothetical protein [Oryza sativa Japonica Group]
LOC_Os03g49600	1.24	2.84	1.67	0.66	0.97	0.49	1.47310974782105	1.13597286739559	0.00297230363457962	0.0343019447417611	LOC_Os03g49600	28;GO:0003674,molecular_function molecular_function;GO:0003824,molecular_function catalytic activity;GO:0004553,molecular_function hydrolase activity, hydrolyzing O-glycosyl compounds;GO:0004565,molecular_function beta-galactosidase activity;GO:0004567,molecular_function beta-mannosidase activity;GO:0005488,molecular_function binding;GO:0005515,molecular_function protein binding;GO:0008150,biolog…	bglB; beta-glucosidase [EC:3.2.1.21]; K05350	ABF98426.1 Glycosyl hydrolase family 1 protein, expressed [Oryza sativa Japonica Group]; XP_015630897.1 beta-glucosidase 7 [Oryza sativa Japonica Group]
LOC_Os06g46436	9.12	7.1	5.46	2.25	3.67	1.68	1.53453536036312	0.406230065378772	0.0030334303873746	0.0347889557585519	LOC_Os06g46436	NA	psaC; photosystem I subunit VII; K02691	YP_007475190.1 photosystem I subunit VII (chloroplast) [Arundinaria gigantea]
LOC_Os04g34600	20.09	40.87	111.03	23.6	23.58	22.93	1.30758701403923	4.80210114155193	0.00305512664102057	0.0349782590910504	LOC_Os04g34600	NA	NA	CAE05951.3 OSJNBb0088C09.10 [Oryza sativa Japonica Group]
LOC_Os02g36220	1.47	2.17	0.44	0.2	0.66	0.08	2.14996912391069	1.14189280763897	0.00306365167273196	0.0350560119813059	LOC_Os02g36220	NA	E4.2.3.19; ent-kaurene synthase [EC:4.2.3.19]; K04121; KSL10; ent-sandaracopimaradiene/labdatriene synthase [EC:4.2.3.29 4.2.3.99]; K14037; KSL4, DTS2; syn-pimara-7,15-diene synthase [EC:4.2.3.35]; K14046; KSL5; ent-pimara-8(14),15-diene synthase [EC:4.2.3.30]; K14038; KSL6; ent-isokaurene synthase [EC:4.2.3.103]; K16082; KSL7, DTC1; ent-cassa-12,15-diene synthase [EC:4.2.3.28]; K14036; KSL8, DTC…	XP_015625948.1 ent-pimara-8(14),15-diene synthase isoform X1 [Oryza sativa Japonica Group]; XP_015625951.1 ent-pimara-8(14),15-diene synthase isoform X3 [Oryza sativa Japonica Group]
LOC_Os12g03950	3.64	8.03	2.96	1.59	2.01	0.12	2.03909169573893	1.48609197128526	0.00311335201575586	0.0354841400262502	LOC_Os12g03950	NA	NA	ABA95731.1 hypothetical protein LOC_Os12g03950 [Oryza sativa Japonica Group]
LOC_Os05g15510	5.4	7.06	7.66	2.85	4.65	2.49	1.03846621144271	3.01474859953302	0.00314686534249093	0.0358365670285813	LOC_Os05g15510	NA	NA	XP_015637729.1 glucan 1,3-beta-glucosidase [Oryza sativa Japonica Group]
LOC_Os01g10320	2.44	3.94	7.08	1.09	2.72	0.41	1.70000017180871	2.52765193066394	0.00323032429962598	0.0364475039141393	LOC_Os01g10320	76;GO:0000003,biological_process reproduction;GO:0003006,biological_process developmental process involved in reproduction;GO:0003674,molecular_function molecular_function;GO:0003700,molecular_function DNA-binding transcription factor activity;GO:0005575,cellular_component cellular_component;GO:0005622,cellular_component intracellular;GO:0005623,cellular_component cell;GO:0005634,cellular_compone…	NA	XP_015624690.1 homeobox-leucine zipper protein HOX29 [Oryza sativa Japonica Group]
LOC_Os09g27750	2.91	11.63	7.48	3.58	1.63	2.93	1.48089087959087	2.33099443033744	0.00328943672907472	0.0369289956830437	LOC_Os09g27750	120;GO:0000302,biological_process response to reactive oxygen species;GO:0001101,biological_process response to acid chemical;GO:0003674,molecular_function molecular_function;GO:0003824,molecular_function catalytic activity;GO:0005488,molecular_function binding;GO:0005507,molecular_function copper ion binding;GO:0005575,cellular_component cellular_component;GO:0005618,cellular_component cell wall…	E1.14.17.4; aminocyclopropanecarboxylate oxidase [EC:1.14.17.4]; K05933	XP_015651336.1 1-aminocyclopropane-1-carboxylate oxidase 1 [Oryza sativa Japonica Group]
LOC_Os10g04090	2.37	2.97	1.86	0.92	1.23	1.1	1.17250790114669	1.83824695247346	0.00333169481367595	0.0372998546166744	LOC_Os10g04090	NA	NA	ABB46681.2 NB-ARC domain containing protein, expressed [Oryza sativa Japonica Group]
LOC_Os03g45390	3.38	5.87	3.85	1.59	2.56	1.85	1.15556763466221	2.28461800240337	0.00334975899293549	0.0373985516720942	LOC_Os03g45390	36;GO:0001871,molecular_function obsolete pattern binding;GO:0003674,molecular_function molecular_function;GO:0003824,molecular_function catalytic activity;GO:0004553,molecular_function hydrolase activity, hydrolyzing O-glycosyl compounds;GO:0005488,molecular_function binding;GO:0005575,cellular_component cellular_component;GO:0005576,cellular_component extracellular region;GO:0005623,cellular_co…	NA	XP_015631362.1 glucan endo-1,3-beta-glucosidase 8 [Oryza sativa Japonica Group]
LOC_Os05g39770	4.57	16.73	12.24	2.34	7.35	1.92	1.56714323710394	3.51155223606956	0.00335196005165494	0.0374024725631408	LOC_Os05g39770	44;GO:0003674,molecular_function molecular_function;GO:0003824,molecular_function catalytic activity;GO:0005488,molecular_function binding;GO:0005515,molecular_function protein binding;GO:0005575,cellular_component cellular_component;GO:0005622,cellular_component intracellular;GO:0005623,cellular_component cell;GO:0005737,cellular_component cytoplasm;GO:0005739,cellular_component mitochondrion;GO…	AGXT2; alanine-glyoxylate transaminase / (R)-3-amino-2-methylpropionate-pyruvate transaminase [EC:2.6.1.44 2.6.1.40]; K00827	XP_015639493.1 alanine--glyoxylate aminotransferase 2 homolog 2, mitochondrial [Oryza sativa Japonica Group]
LOC_Os07g04170	2.19	2.09	1.57	0.85	0.73	0.91	1.25799064534535	1.12201569199331	0.00338469391943316	0.037663800966989	LOC_Os07g04170	NA	NA	BAC82950.1 hypothetical protein [Oryza sativa Japonica Group]
LOC_Os02g06610	7.3	7.89	8.53	3.76	5.01	1.71	1.21966186908161	2.15122406282354	0.0034450481218166	0.0382092309243059	LOC_Os02g06610	62;GO:0001101,biological_process response to acid chemical;GO:0003674,molecular_function molecular_function;GO:0003824,molecular_function catalytic activity;GO:0004601,molecular_function peroxidase activity;GO:0005575,cellular_component cellular_component;GO:0005618,cellular_component cell wall;GO:0005622,cellular_component intracellular;GO:0005623,cellular_component cell;GO:0005634,cellular_comp…	E1.11.1.7; peroxidase [EC:1.11.1.7]; K00430	BAD25209.1 hypothetical protein [Oryza sativa Japonica Group]
LOC_Os02g56940	42.36	41.97	33.94	15.52	30.35	9.39	1.13566321362833	3.56370802274423	0.00351170266729135	0.0386727212581502	LOC_Os02g56940	NA	NA	XP_015627307.1 cytochrome c1 2, heme protein, mitochondrial isoform X1 [Oryza sativa Japonica Group]; XP_015627308.1 cytochrome c1 2, heme protein, mitochondrial isoform X2 [Oryza sativa Japonica Group]
LOC_Os01g74170	4.78	4.04	3.01	1.18	2.54	0.83	1.40899222758227	1.51897598132931	0.00355860270231145	0.0390403624731607	LOC_Os01g74170	NA	NA	EEC72260.1 hypothetical protein OsI_05404 [Oryza sativa Indica Group]
LOC_Os01g53100	1.81	4.61	3.39	0.31	1.15	1.4	1.75131144289189	0.0953864167870543	0.00362833342668665	0.039633319046017	LOC_Os01g53100	NA	NA	BAD87010.1 hypothetical protein [Oryza sativa Japonica Group]
LOC_Os02g37800	0.78	1.91	0.77	0.21	0.6	0.04	2.06297607957006	0.101855345248705	0.00363054997271886	0.0396361176557249	LOC_Os02g37800	NA	LYPLA3; lysophospholipase III [EC:3.1.1.5]; K06129	XP_015623535.1 lecithin-cholesterol acyltransferase-like 1 [Oryza sativa Japonica Group]
LOC_Os07g16600	2.41	2.45	0.84	0.84	0.88	0.34	1.52793922845334	1.64422025484332	0.00363417951745398	0.0396543311729099	LOC_Os07g16600	NA	NA	XP_015645351.1 uncharacterized protein LOC4342892 [Oryza sativa Japonica Group]
LOC_Os07g04190	0.39	0.88	0.26	0.05	0.26	0.1	1.9292534853395	0.165308487838906	0.00369264616375521	0.0401137935655563	LOC_Os07g04190	40;GO:0000003,biological_process reproduction;GO:0003006,biological_process developmental process involved in reproduction;GO:0003674,molecular_function molecular_function;GO:0005102,molecular_function signaling receptor binding;GO:0005488,molecular_function binding;GO:0005515,molecular_function protein binding;GO:0005575,cellular_component cellular_component;GO:0005623,cellular_component cell;GO…	NA	XP_015644671.1 leucine-rich repeat receptor-like serine/threonine-protein kinase BAM1 isoform X1 [Oryza sativa Japonica Group]
LOC_Os06g46940	13.14	9.64	11.38	4.83	8.63	2.37	1.14525011863456	3.66861230596673	0.00375837396628868	0.040633992185083	LOC_Os06g46940	19;GO:0003674,molecular_function molecular_function;GO:0003824,molecular_function catalytic activity;GO:0004553,molecular_function hydrolase activity, hydrolyzing O-glycosyl compounds;GO:0005575,cellular_component cellular_component;GO:0005618,cellular_component cell wall;GO:0005623,cellular_component cell;GO:0008150,biological_process biological_process;GO:0008152,biological_process metabolic pr…	E3.2.1.21; beta-glucosidase [EC:3.2.1.21]; K01188	BAF20302.1 Os06g0683300, partial [Oryza sativa Japonica Group]; XP_015643676.1 beta-glucosidase 25 isoform X1 [Oryza sativa Japonica Group]
LOC_Os01g56380	1.97	2.78	3.55	1.12	1.66	0.52	1.36904	1.69121015750329	0.00376297004911977	0.0406428907174961	LOC_Os01g56380	NA	DDC, TDC; aromatic-L-amino-acid/L-tryptophan decarboxylase [EC:4.1.1.28 4.1.1.105]; K01593; PAAS; phenylacetaldehyde synthase [EC:4.1.1.109]; K22328	XP_015633932.1 tyrosine decarboxylase-like [Oryza sativa Japonica Group]
LOC_Os11g02460	3.33	4.15	4.36	2.21	2.24	1.38	1.06331958755931	2.22161365005873	0.00382627880551966	0.0411946385350383	LOC_Os11g02460	NA	E5.5.1.6; chalcone isomerase [EC:5.5.1.6]; K01859	ABA91235.2 chloroplastic outer envelope membrane protein, putative, expressed [Oryza sativa Japonica Group]
LOC_Os06g13720	1.87	4.38	4.35	1.33	1.84	1.17	1.31868678240677	1.64103921137045	0.00385670623890847	0.0414339763254465	LOC_Os06g13720	39;GO:0003674,molecular_function molecular_function;GO:0005488,molecular_function binding;GO:0005575,cellular_component cellular_component;GO:0005622,cellular_component intracellular;GO:0005623,cellular_component cell;GO:0005634,cellular_component nucleus;GO:0005737,cellular_component cytoplasm;GO:0005739,cellular_component mitochondrion;GO:0005759,cellular_component mitochondrial matrix;GO:00058…	PDHA, pdhA; pyruvate dehydrogenase E1 component alpha subunit [EC:1.2.4.1]; K00161	XP_015641790.1 pyruvate dehydrogenase E1 component subunit alpha-2, mitochondrial [Oryza sativa Japonica Group]
LOC_Os12g22284	3.65	4.47	4.21	1.75	2.9	0.84	1.20645029842784	2.70419544808347	0.00396281122095403	0.042259535905311	LOC_Os12g22284	NA	NA	XP_015618591.1 ABC transporter G family member 11 [Oryza sativa Japonica Group]
LOC_Os09g26370	12.49	15.38	15.96	6.34	10.11	5.02	1.06088861018283	2.55167301897406	0.00397733492635366	0.0423902948102519	LOC_Os09g26370	NA	NA	XP_015610658.1 uncharacterized protein LOC4347137 [Oryza sativa Japonica Group]
LOC_Os02g47280	1.26	1.41	1.51	0.54	0.75	0.28	1.44297684104521	0.433062719566614	0.00403941765536657	0.042850464624269	LOC_Os02g47280	NA	NA	XP_015624297.1 growth-regulating factor 4 [Oryza sativa Japonica Group]
LOC_Os02g21090	2.03	1.18	1.83	0.36	0.74	0.54	1.60946701946089	-0.0328161	0.00406174504145224	0.043019603453705	LOC_Os02g21090	22;GO:0003674,molecular_function molecular_function;GO:0003700,molecular_function DNA-binding transcription factor activity;GO:0006355,biological_process regulation of transcription, DNA-templated;GO:0008150,biological_process biological_process;GO:0009889,biological_process regulation of biosynthetic process;GO:0010468,biological_process regulation of gene expression;GO:0010556,biological_proces…	NA	XP_015624017.1 transcription factor bHLH144 [Oryza sativa Japonica Group]
LOC_Os08g26980	4.83	8.28	3.01	1.94	2.3	1.45	1.54052931029698	0.636015220798978	0.00406524827633851	0.0430341648687374	LOC_Os08g26980	NA	NA	BAD03774.1 hypothetical protein [Oryza sativa Japonica Group]
LOC_Os03g51580	2.29	3.79	3.53	1.54	1.62	1.1	1.21016201379596	1.39374700026449	0.00411673556248754	0.0434200711204672	LOC_Os03g51580	22;GO:0003674,molecular_function molecular_function;GO:0003700,molecular_function DNA-binding transcription factor activity;GO:0006355,biological_process regulation of transcription, DNA-templated;GO:0008150,biological_process biological_process;GO:0009889,biological_process regulation of biosynthetic process;GO:0010468,biological_process regulation of gene expression;GO:0010556,biological_proces…	NA	XP_015627848.1 transcription factor bHLH18 [Oryza sativa Japonica Group]
LOC_Os03g16020	6.68	15.03	10.51	4.17	5.59	4.45	1.21238374452625	1.90599123691603	0.00428706328676361	0.04468048071911	LOC_Os03g16020	22;GO:0000302,biological_process response to reactive oxygen species;GO:0006950,biological_process response to stress;GO:0006979,biological_process response to oxidative stress;GO:0008150,biological_process biological_process;GO:0009266,biological_process response to temperature stimulus;GO:0009408,biological_process response to heat;GO:0009628,biological_process response to abiotic stimulus;GO:0…	HSP20; HSP20 family protein; K13993	XP_015631117.1 17.4 kDa class I heat shock protein [Oryza sativa Japonica Group]
LOC_Os09g25100	3.98	6.6	6.81	0.34	3.44	0.21	2.14068155253542	2.16697869341196	0.00430625509599601	0.0448112052423795	LOC_Os09g25100	46;GO:0003674,molecular_function molecular_function;GO:0003824,molecular_function catalytic activity;GO:0004672,molecular_function protein kinase activity;GO:0004674,molecular_function protein serine/threonine kinase activity;GO:0005575,cellular_component cellular_component;GO:0005622,cellular_component intracellular;GO:0005623,cellular_component cell;GO:0006464,biological_process cellular protei…	NA	XP_015610806.1 putative CBL-interacting protein kinase 27 [Oryza sativa Japonica Group]
LOC_Os01g03480	16.35	11.2	9.42	6.81	5.35	3.99	1.24004135297813	1.40563859730636	0.00435263886154838	0.0450388972065746	LOC_Os01g03480	NA	NA	BAH90885.1 Os01g0125500, partial [Oryza sativa Japonica Group]
LOC_Os01g27230	44.08	42	23.54	10.32	27.42	4.06	1.43508384681563	4.61142303166148	0.00436778612771405	0.0451494211228274	LOC_Os01g27230	NA	OPR; 12-oxophytodienoic acid reductase [EC:1.3.1.42]; K05894	Q0JMR0.1 RecName: Full=Putative 12-oxophytodienoate reductase 10; AltName: Full=OPDA-reductase 10; Short=OsOPR10
LOC_Os02g10590	6.48	6.6	6.13	2.25	4.1	2.47	1.14714505048953	1.6635585384882	0.00448285267138601	0.0459628793928771	LOC_Os02g10590	13;GO:0005575,cellular_component cellular_component;GO:0005622,cellular_component intracellular;GO:0005623,cellular_component cell;GO:0005737,cellular_component cytoplasm;GO:0009507,cellular_component chloroplast;GO:0009536,cellular_component plastid;GO:0043226,cellular_component organelle;GO:0043227,cellular_component membrane-bounded organelle;GO:0043229,cellular_component intracellular organel…	NA	XP_015623018.1 peptidyl-prolyl cis-trans isomerase FKBP16-1, chloroplastic [Oryza sativa Japonica Group]
LOC_Os03g03080	20.74	25.74	15.14	11.97	11.13	5.8	1.14441679821509	2.35716104633313	0.00454106198600083	0.0464184693098841	LOC_Os03g03080	NA	NA	AAN74834.1 Hypothetical protein [Oryza sativa Japonica Group]
LOC_Os08g38910	14.77	82.24	107.72	16.01	34.65	25.85	1.43833571506635	5.51920438195658	0.00458887102981143	0.046711019900961	LOC_Os08g38910	19;GO:0003674,molecular_function molecular_function;GO:0003824,molecular_function catalytic activity;GO:0005575,cellular_component cellular_component;GO:0005622,cellular_component intracellular;GO:0005623,cellular_component cell;GO:0005634,cellular_component nucleus;GO:0008150,biological_process biological_process;GO:0008152,biological_process metabolic process;GO:0008168,molecular_function methy…	E2.1.1.104; caffeoyl-CoA O-methyltransferase [EC:2.1.1.104]; K00588	BAD08719.1 putative caffeoyl-CoA O-methyltransferase 1 [Oryza sativa Japonica Group]; XP_015649763.1 tricin synthase 2 isoform X2 [Oryza sativa Japonica Group]; XP_025883260.1 tricin synthase 2 isoform X1 [Oryza sativa Japonica Group]
LOC_Os04g43910	2.37	3.55	2.32	0.9	1.76	1.11	1.1548945435098	2.11630706990084	0.0046314703991075	0.0470571356781681	LOC_Os04g43910	NA	NA	XP_015633845.1 auxin response factor 10 [Oryza sativa Japonica Group]
LOC_Os04g46440	0.62	2.03	1.64	0.64	0.26	0.32	1.86836653135787	-0.481829	0.00465721916427655	0.0472291179604444	LOC_Os04g46440	NA	NA	CAH67505.1 OSIGBa0134H18.7 [Oryza sativa]
LOC_Os03g08550	2.75	5.17	2.99	1.54	2.12	1.63	1.07817083182357	2.58423786707024	0.00471683210341016	0.0476609836575962	LOC_Os03g08550	60;GO:0003674,molecular_function molecular_function;GO:0003824,molecular_function catalytic activity;GO:0004672,molecular_function protein kinase activity;GO:0004674,molecular_function protein serine/threonine kinase activity;GO:0004675,molecular_function transmembrane receptor protein serine/threonine kinase activity;GO:0004888,molecular_function transmembrane signaling receptor activity;GO:0005…	NA	XP_015632180.1 protein STRUBBELIG-RECEPTOR FAMILY 7 [Oryza sativa Japonica Group]
LOC_Os07g30810	1.89	3.19	2.32	1.02	1.48	1.04	1.09123224655641	2.20069366782248	0.00481031144702124	0.0482438924341877	LOC_Os07g30810	6;GO:0005575,cellular_component cellular_component;GO:0005623,cellular_component cell;GO:0005886,cellular_component plasma membrane;GO:0016020,cellular_component membrane;GO:0044464,cellular_component cell part;GO:0071944,cellular_component cell periphery	NA	XP_015646436.1 nucleobase-ascorbate transporter 11 [Oryza sativa Japonica Group]
LOC_Os11g42800	7.61	8.66	5.16	3.3	4.78	1.96	1.13731157861294	2.61128264966955	0.00485918346923212	0.0486338045859941	LOC_Os11g42800	61;GO:0003008,biological_process system process;GO:0003674,molecular_function molecular_function;GO:0003774,molecular_function motor activity;GO:0003777,molecular_function microtubule motor activity;GO:0003824,molecular_function catalytic activity;GO:0005575,cellular_component cellular_component;GO:0005622,cellular_component intracellular;GO:0005623,cellular_component cell;GO:0005813,cellular_com…	NA	ABA95119.2 Kinesin motor domain containing protein, expressed [Oryza sativa Japonica Group]

## Sheet: DOWN
Gene	MOCK_M1_1	MOCK_M1_2	MOCK_M1_3	RG_M1_1	RG_M1_2	RG_M1_3	logFC	logCPM	PValue	FDR	GeneInfo	GeneName	GO	KEGG	NR
LOC_Os09g13400	3.01	3.92	2.87	33.71	23.68	36.53	-3.22435	4.04490382047885	1.80037919968251e-24	3.64018670383807e-20	Chr9:7741161-7743971:-	LOC_Os09g13400	NA	NA	BAD36614.1 unknown protein [Oryza sativa Japonica Group]
LOC_Os07g03730	5.78	0.97	6.8	100.2	219.71	357.46	-5.64051	5.8508254278556	5.4515713961063e-21	5.51126610289367e-17	Chr7:1523652-1524629:+	LOC_Os07g03730	NA	PR1; pathogenesis-related protein 1; K13449	XP_015647982.1 pathogenesis-related protein 1 [Oryza sativa Japonica Group]
LOC_Os06g51050	4.18	0.88	5.47	51.46	50.62	44.08	-3.77205	4.64448444358436	2.12987575916974e-17	1.43546526582176e-13	Chr6:30887214-30888471:+	LOC_Os06g51050	30;GO:0003674,molecular_function molecular_function;GO:0003824,molecular_function catalytic activity;GO:0004553,molecular_function hydrolase activity, hydrolyzing O-glycosyl compounds;GO:0004563,molecular_function beta-N-acetylhexosaminidase activity;GO:0004568,molecular_function chitinase activity;GO:0005488,molecular_function binding;GO:0006040,biological_process amino sugar metabolic process;G…	CHIB; basic endochitinase B [EC:3.2.1.14]; K20547	XP_015643569.1 chitinase 3 [Oryza sativa Japonica Group]
LOC_Os10g39140	30.16	31.98	46.52	170.11	126.39	168.25	-2.06909	6.67435201890033	1.06317740498074e-16	5.37409598782641e-13	Chr10:20886351-20892217:+	LOC_Os10g39140	NA	NA	AAP54811.2 oxidoreductase, 2OG-Fe oxygenase family protein, expressed [Oryza sativa Japonica Group]; ABG66222.1 oxidoreductase, 2OG-Fe oxygenase family protein, expressed [Oryza sativa Japonica Group]; ABG66223.1 oxidoreductase, 2OG-Fe oxygenase family protein, expressed [Oryza sativa Japonica Group]; XP_015614471.1 flavanone 3-dioxygenase 2-like [Oryza sativa Japonica Group]
LOC_Os09g37540	3.87	1.85	4.16	19.25	25.27	39.61	-3.07174	3.43955688724497	5.50010438395234e-14	2.10809731656083e-10	Chr9:21642727-21644897:+	LOC_Os09g37540	13;GO:0005575,cellular_component cellular_component;GO:0005622,cellular_component intracellular;GO:0005623,cellular_component cell;GO:0005634,cellular_component nucleus;GO:0005737,cellular_component cytoplasm;GO:0005829,cellular_component cytosol;GO:0043226,cellular_component organelle;GO:0043227,cellular_component membrane-bounded organelle;GO:0043229,cellular_component intracellular organelle;G…	NA	XP_015611918.1 probable cytokinin riboside 5'-monophosphate phosphoribohydrolase LOGL9 [Oryza sativa Japonica Group]
LOC_Os01g62430	7.47	1.69	5.09	58.12	31.12	62.13	-3.38056	3.97510541460647	6.25579103781837e-14	2.10809731656083e-10	Chr1:36135810-36137295:+	LOC_Os01g62430	NA	NA	Q0JHU5.1 RecName: Full=Elicitor-responsive protein 1; Short=OsERG1; AltName: Full=17 kDa phloem protein; AltName: Full=Fungal elicitor immediate early-responsive gene 1 protein; Short=FIERG1; AltName: Full=RPP17; XP_015616516.1 elicitor-responsive protein 1 [Oryza sativa Japonica Group]
LOC_Os06g22290	1.5	1.1	1.62	5.86	8.05	9.71	-2.46151	3.42795013044599	7.00653522134444e-13	2.02378765200519e-09	Chr6:12931778-12934695:+	LOC_Os06g22290	6;GO:0005575,cellular_component cellular_component;GO:0005623,cellular_component cell;GO:0005886,cellular_component plasma membrane;GO:0016020,cellular_component membrane;GO:0044464,cellular_component cell part;GO:0071944,cellular_component cell periphery	NA	XP_015641410.1 probable L-type lectin-domain containing receptor kinase S.5 isoform X1 [Oryza sativa Japonica Group]
LOC_Os08g25860	0.23	0	0.11	136.03	8.75	8.11	-8.59541	3.64808980871913	8.04279341773441e-13	2.03271550141465e-09	Chr8:15749765-15754117:-	LOC_Os08g25860	NA	NA	EAZ42422.1 hypothetical protein OsJ_26999 [Oryza sativa Japonica Group]
LOC_Os02g02210	0	0	0.37	9.12	5.76	55.48	-7.50588	4.12720227232564	1.78109036722686e-12	4.00131845943998e-09	Chr2:679444-697350:-	LOC_Os02g02210	NA	POP2; 4-aminobutyrate---pyruvate transaminase [EC:2.6.1.96]; K16871	XP_015624768.1 probable gamma-aminobutyrate transaminase 4 [Oryza sativa Japonica Group]
LOC_Os02g20360	78.85	21.86	60.29	479.88	245.93	616.68	-3.04213	8.58296622053696	2.15085274579664e-12	4.34880916672623e-09	Chr2:11997093-12002633:-	LOC_Os02g20360	6;GO:0003674,molecular_function molecular_function;GO:0003824,molecular_function catalytic activity;GO:0008483,molecular_function transaminase activity;GO:0016740,molecular_function transferase activity;GO:0016769,molecular_function transferase activity, transferring nitrogenous groups;GO:0033855,molecular_function nicotianamine aminotransferase activity	TAT; tyrosine aminotransferase [EC:2.6.1.5]; K00815	BAF95202.1 nicotianamine aminotransferase [Oryza sativa Japonica Group]
LOC_Os04g55980	0	0	1.15	26.06	8.45	16.35	-5.26747	1.06639	2.44211342078544e-12	4.48882647771462e-09	Chr4:33348163-33348397:-	LOC_Os04g55980	NA	NA	EAZ32242.1 hypothetical protein OsJ_16446 [Oryza sativa Japonica Group]
LOC_Os06g29730	188.29	232.54	159.23	701.15	685.35	535.1	-1.68551	6.69245063907654	3.9601524703353e-12	5.7355176254336e-09	Chr6:17066918-17068618:-	LOC_Os06g29730	NA	NA	BAD45256.1 brown planthopper-inducible protein-like [Oryza sativa Japonica Group]
LOC_Os09g29200	698.1	537.7	730.85	2080.58	1952.88	3152.15	-1.84824	9.99993148011479	3.9713757730882e-12	5.7355176254336e-09	Chr9:17747171-17748913:+	LOC_Os09g29200	NA	GST, gst; glutathione S-transferase [EC:2.5.1.18]; K00799	XP_015611712.1 glutathione transferase GST 23 [Oryza sativa Japonica Group]
LOC_Os02g48690	3.86	3.43	5.48	27.22	15.47	35.27	-2.58318	3.55754041577186	5.58657336132978e-12	7.53032845284846e-09	Chr2:29805285-29808103:+	LOC_Os02g48690	NA	NA	BAS97100.1 Os06g0256600, partial [Oryza sativa Japonica Group]
LOC_Os12g12090	162.77	194.91	208.17	793.89	442.71	779.27	-1.79964	6.82193909389574	8.84661400984503e-12	1.05585196390599e-08	Chr12:6625438-6626042:+	LOC_Os12g12090	NA	NA	ABA96769.1 expressed protein [Oryza sativa Japonica Group]
LOC_Os08g26350	0.55	0	0.17	99.08	10.32	9.45	-7.14934	2.5928848940732	8.8775327100261e-12	1.05585196390599e-08	Chr8:16064545-16065707:-	LOC_Os08g26350	NA	NA	XP_015649545.1 uncharacterized protein LOC4345353 isoform X1 [Oryza sativa Japonica Group]
LOC_Os05g05080	3.74	0.73	7.43	48.74	39.5	49.39	-3.49569	2.63075607917218	1.10881999748259e-11	1.22571431557676e-08	Chr5:2470763-2471278:-	LOC_Os05g05080	NA	NA	EAY96514.1 hypothetical protein OsI_18416 [Oryza sativa Indica Group]
LOC_Os07g03600	0.11	0.45	0.91	7.7	6.91	19.96	-4.49529	1.73733019372239	1.17888040530001e-11	1.22571431557676e-08	Chr7:1444312-1445070:+	LOC_Os07g03600	NA	PR1; pathogenesis-related protein 1; K13449	XP_015645757.1 pathogenesis-related protein PRB1-2 [Oryza sativa Japonica Group]
LOC_Os02g36020	0.05	0.01	0.14	1.15	0.91	3.02	-4.58318	2.1379154782239	1.25171714286124e-11	1.22571431557676e-08	Chr2:21634965-21645060:-	LOC_Os02g36020	NA	NA	CAD40567.2 OSJNBa0069D17.12 [Oryza sativa Japonica Group]
LOC_Os06g46160	2.9	0.51	2.71	75.71	12.66	158.59	-5.31149	3.92581629830611	1.31432136687109e-11	1.22571431557676e-08	Chr6:27975945-27979361:-	LOC_Os06g46160	NA	NA	XP_015642179.1 uncharacterized protein LOC4341818 [Oryza sativa Japonica Group]
LOC_Os10g41999	143.74	61.56	114.72	423.17	507.93	358.42	-1.98366	6.62130574738263	1.33368193000093e-11	1.22571431557676e-08	Chr10:22578901-22583351:+	LOC_Os10g41999	NA	NA	XP_015613177.1 uncharacterized protein LOC4349449 isoform X2 [Oryza sativa Japonica Group]
LOC_Os06g39110	399.21	317.39	282.71	1341.41	1960.93	861.18	-2.02018	8.34764668746486	1.69520925052057e-11	1.49023634070762e-08	Chr6:23227134-23228392:+	LOC_Os06g39110	NA	NA	XP_015641744.1 submaxillary gland androgen-regulated protein 3A [Oryza sativa Japonica Group]
LOC_Os05g18604	3.84	3.22	4.94	13.09	14.18	19.85	-1.95351	4.26969376177217	2.19656994029584e-11	1.85051865095174e-08	Chr5:10757559-10790758:-	LOC_Os05g18604	2;GO:0005575,cellular_component cellular_component;GO:0005576,cellular_component extracellular region	E4.1.2.11; hydroxymandelonitrile lyase [EC:4.1.2.11]; K08249	AAV43956.1 putative serine carboxypeptidase II [Oryza sativa Japonica Group]; BAS93077.1 Os05g0268500 [Oryza sativa Japonica Group]; XP_015640213.1 serine carboxypeptidase 2 isoform X1 [Oryza sativa Japonica Group]; XP_015640215.1 serine carboxypeptidase 2 isoform X2 [Oryza sativa Japonica Group]; XP_015640216.1 serine carboxypeptidase 2 isoform X3 [Oryza sativa Japonica Group]
LOC_Os04g05650	5.31	1.96	7.07	83.17	20.86	47.64	-3.36468	4.00052886587708	2.33901762223597e-11	1.89170389215956e-08	Chr4:2890371-2891360:-	LOC_Os04g05650	NA	NA	XP_015635987.1 polyamine-modulated factor 1-binding protein 1 [Oryza sativa Japonica Group]
LOC_Os10g34940	9.67	9.24	9.03	35.78	46.66	44.84	-2.15755	3.14866029952525	2.86661308942807e-11	2.20154711944643e-08	Chr10:18656548-18657973:+	LOC_Os10g34940	NA	NA	ABB47816.2 expressed protein [Oryza sativa Japonica Group]
LOC_Os06g21410	0.26	0.54	0.96	8.63	15.82	10.8	-4.22578	0.586432390822657	2.93989674192856e-11	2.20154711944643e-08	Chr6:12366593-12368160:+	LOC_Os06g21410	5;GO:0005575,cellular_component cellular_component;GO:0016020,cellular_component membrane;GO:0031224,cellular_component intrinsic component of membrane;GO:0031225,cellular_component anchored component of membrane;GO:0044425,cellular_component membrane part	NA	XP_015642101.1 arabinogalactan protein 23-like [Oryza sativa Japonica Group]
LOC_Os08g09000	0.08	0	1.19	6.95	15.91	13.88	-4.78592	2.1442862100931	3.81586781286458e-11	2.7106439013838e-08	Chr8:5238998-5240148:+	LOC_Os08g09000	NA	NA	XP_015650204.1 germin-like protein 8-6 [Oryza sativa Japonica Group]
LOC_Os09g20090	0	0.14	0.37	13.79	2.12	4.53	-5.22754	2.57774534486318	3.88786157278452e-11	2.7106439013838e-08	Chr9:12029911-12035268:-	LOC_Os09g20090	NA	E1.10.3.3; L-ascorbate oxidase [EC:1.10.3.3]; K00423	XP_015612667.1 L-ascorbate oxidase [Oryza sativa Japonica Group]
LOC_Os04g43440	1.98	1.04	3.57	12.63	9.69	15.22	-2.49408	4.32639973106024	4.76154944930302e-11	3.11246090945682e-08	Chr4:25708298-25712547:-	LOC_Os04g43440	NA	RPS2; disease resistance protein RPS2; K13459	CAH67623.1 OSIGBa0140J09.4 [Oryza sativa]; EEC77639.1 hypothetical protein OsI_16631 [Oryza sativa Indica Group]
LOC_Os05g47660	2.88	1.74	3.86	14.17	12.49	15.38	-2.28083	3.2718644730491	4.82370718641092e-11	3.11246090945682e-08	Chr5:27311114-27314320:-	LOC_Os05g47660	NA	DPP1, DPPL, PLPP4_5; diacylglycerol diphosphate phosphatase / phosphatidate phosphatase [EC:3.6.1.75 3.1.3.4]; K18693	AAT39262.1 putative phosphatidic acid phosphatase (PAP2) family [Oryza sativa Japonica Group]
LOC_Os03g10100	19.18	17.43	41.99	90.11	125.64	125.1	-2.10396	6.77081069785922	4.92599777944597e-11	3.11246090945682e-08	Chr3:5112101-5114453:+	LOC_Os03g10100	NA	NA	XP_015628636.1 polyol transporter 5 [Oryza sativa Japonica Group]
LOC_Os01g05870	1.53	0.85	1.51	5.61	5.02	7.73	-2.21546	3.5781924661926	5.92678176574147e-11	3.63132122792505e-08	Chr1:2810312-2815017:+	LOC_Os01g05870	NA	NA	XP_015622396.1 putative receptor-like protein kinase At3g47110 [Oryza sativa Japonica Group]
LOC_Os09g12970	0	0	0	0.05	75.89	44.35	-12.9018	4.79733877943269	7.42140712173326e-11	4.41333619395073e-08	Chr9:7470845-7483169:+	LOC_Os09g12970	NA	NA	XP_015610741.1 uncharacterized protein LOC4346665 [Oryza sativa Japonica Group]
LOC_Os04g52720	2.93	0.16	3.93	20.11	131.81	159.03	-5.47387	5.35650478774482	7.81220400856698e-11	4.51299865283474e-08	Chr4:31392875-31395185:-	LOC_Os04g52720	NA	NA	XP_015634976.1 germin-like protein 4-1 [Oryza sativa Japonica Group]
LOC_Os03g21710	0.11	0.28	0.15	15.73	1.11	8.74	-5.4699	2.21802003315643	1.0091501699927e-10	5.66777980196735e-08	Chr3:12394668-12396898:+	LOC_Os03g21710	NA	NA	XP_015629721.1 probable WRKY transcription factor 53 isoform X1 [Oryza sativa Japonica Group]
LOC_Os02g33330	14.54	15.23	41.01	179.79	86.1	155.67	-2.55149	4.92266162431528	1.13059877237704e-10	6.17826394018688e-08	Chr2:19797787-19798718:-	LOC_Os02g33330	NA	NA	XP_015626568.1 uncharacterized protein LOC4329572 [Oryza sativa Japonica Group]
LOC_Os10g38120	0	0	0	0.82	0.49	0.97	-7.39798	-0.471192	1.41604587637141e-10	7.53448199325092e-08	Chr10:20426803-20430567:-	LOC_Os10g38120	NA	NA	XP_015613972.1 cytochrome P450 704C1 [Oryza sativa Japonica Group]
LOC_Os01g51670	4.2	3.57	11.23	60.97	26.85	49.66	-2.8272	3.72041446939645	1.61610933690457e-10	8.37849094432654e-08	Chr1:29708353-29709375:+	LOC_Os01g51670	NA	NA	XP_015629460.1 uncharacterized protein LOC4325944 [Oryza sativa Japonica Group]
LOC_Os09g27580	25.43	16	16.75	89.61	46.36	72.14	-1.80131	6.61780883306112	2.2381636948283e-10	1.13133579364333e-07	Chr9:16754448-16759734:+	LOC_Os09g27580	29;GO:0003674,molecular_function molecular_function;GO:0005215,molecular_function transporter activity;GO:0005575,cellular_component cellular_component;GO:0006810,biological_process transport;GO:0006811,biological_process ion transport;GO:0006812,biological_process cation transport;GO:0006813,biological_process potassium ion transport;GO:0008150,biological_process biological_process;GO:0008324,mo…	NA	BAT08366.1 Os09g0448200, partial [Oryza sativa Japonica Group]; XP_015651178.1 probable potassium transporter 17 isoform X1 [Oryza sativa Japonica Group]
LOC_Os10g35950	2.35	2.36	2.68	34.2	6.87	14.99	-2.86936	4.1156781055947	3.93644224787008e-10	1.94124209291915e-07	Chr10:19213621-19216326:+	LOC_Os10g35950	NA	NA	AAG13627.1 putative hypersensitivity-related (hsr)protein [Oryza sativa Japonica Group]
LOC_Os07g23110	0.43	0.41	0.6	3.17	2.71	2.1	-2.41839	2.22338098487387	4.14724232011883e-10	1.99650220167816e-07	Chr7:13026439-13037161:+	LOC_Os07g23110	69;GO:0001101,biological_process response to acid chemical;GO:0003674,molecular_function molecular_function;GO:0003824,molecular_function catalytic activity;GO:0003909,molecular_function DNA ligase activity;GO:0003910,molecular_function DNA ligase (ATP) activity;GO:0003950,molecular_function NAD+ ADP-ribosyltransferase activity;GO:0005575,cellular_component cellular_component;GO:0005622,cellular_…	PARP2_3_4; poly [ADP-ribose] polymerase 2/3/4 [EC:2.4.2.30]; K10798	XP_015647732.1 poly [ADP-ribose] polymerase 1 [Oryza sativa Japonica Group]
LOC_Os03g52390	13.17	9.2	24.6	116.91	52.18	209.51	-2.99879	4.15082165665292	4.58251384583894e-10	2.15474063834924e-07	Chr3:30078323-30078929:+	LOC_Os03g52390	NA	NA	XP_015632318.1 proteinase inhibitor PSI-1.2 [Oryza sativa Japonica Group]
LOC_Os12g41560	19.76	11.37	18.27	57.87	46.59	64.1	-1.74381	4.41881873592444	5.21909003884559e-10	2.39829048853225e-07	Chr12:25727712-25729368:+	LOC_Os12g41560	77;GO:0001101,biological_process response to acid chemical;GO:0003674,molecular_function molecular_function;GO:0003712,molecular_function transcription coregulator activity;GO:0003714,molecular_function transcription corepressor activity;GO:0005488,molecular_function binding;GO:0005515,molecular_function protein binding;GO:0005575,cellular_component cellular_component;GO:0005622,cellular_componen…	JAZ; jasmonate ZIM domain-containing protein; K13464	BAF30261.1 Os12g0609200, partial [Oryza sativa Japonica Group]
LOC_Os09g23300	13.97	8.7	30.01	65.38	102.84	201.02	-2.8117	5.71138796681396	6.57623892720866e-10	2.95477721931627e-07	Chr9:13831867-13833654:+	LOC_Os09g23300	84;GO:0000041,biological_process transition metal ion transport;GO:0003674,molecular_function molecular_function;GO:0005215,molecular_function transporter activity;GO:0005381,molecular_function iron ion transmembrane transporter activity;GO:0005384,molecular_function manganese ion transmembrane transporter activity;GO:0005575,cellular_component cellular_component;GO:0005622,cellular_component int…	NA	XP_015610875.1 vacuolar iron transporter 1.2 [Oryza sativa Japonica Group]
LOC_Os05g13970	0.11	0	0.69	6.78	3.08	12.08	-4.71513	2.07814402851033	6.93992958868464e-10	2.98724220697444e-07	Chr5:7774953-7780974:-	LOC_Os05g13970	NA	NA	XP_015638317.1 bark storage protein A [Oryza sativa Japonica Group]
LOC_Os01g64470	8.26	2.69	14.24	78.1	35.45	78.31	-2.91235	4.69021315879665	6.94398257716993e-10	2.98724220697444e-07	Chr1:37411999-37413011:-	LOC_Os01g64470	52;GO:0002252,biological_process immune effector process;GO:0002376,biological_process immune system process;GO:0005575,cellular_component cellular_component;GO:0005622,cellular_component intracellular;GO:0005623,cellular_component cell;GO:0005737,cellular_component cytoplasm;GO:0005886,cellular_component plasma membrane;GO:0005911,cellular_component cell-cell junction;GO:0006950,biological_proce…	NA	XP_015629140.1 NDR1/HIN1-like protein 10 [Oryza sativa Japonica Group]
LOC_Os11g44380	18.66	8.23	20	60.98	53.69	107.37	-2.23018	4.90433384042188	7.13573568572776e-10	3.0057799964527e-07	Chr11:26831377-26832854:-	LOC_Os11g44380	NA	NA	XP_015615615.1 uncharacterized protein LOC4351076 [Oryza sativa Japonica Group]
LOC_Os03g09910	7.17	6.6	12.34	24.62	80.23	38.69	-2.44183	5.22702581228172	7.56710538479939e-10	3.12243477092365e-07	Chr3:4936471-4941037:+	LOC_Os03g09910	101;GO:0001101,biological_process response to acid chemical;GO:0002376,biological_process immune system process;GO:0003674,molecular_function molecular_function;GO:0003824,molecular_function catalytic activity;GO:0005488,molecular_function binding;GO:0005507,molecular_function copper ion binding;GO:0005575,cellular_component cellular_component;GO:0005622,cellular_component intracellular;GO:000562…	E2.6.1.83; LL-diaminopimelate aminotransferase [EC:2.6.1.83]; K10206	XP_015630783.1 aminotransferase ALD1 homolog [Oryza sativa Japonica Group]
LOC_Os06g38970	11.05	5.91	11.4	28.57	27.91	47	-1.85138	5.65820108585023	8.68959398155513e-10	3.46539315202156e-07	Chr6:23131643-23136961:+	LOC_Os06g38970	NA	NA	XP_015643427.1 probable LRR receptor-like serine/threonine-protein kinase At1g14390 [Oryza sativa Japonica Group]
LOC_Os05g49620	0.76	0.29	0.71	6.48	4.27	4.09	-3.01439	1.25319080953671	8.74103816969679e-10	3.46539315202156e-07	Chr5:28471801-28473061:+	LOC_Os05g49620	NA	NA	XP_015638413.1 probable WRKY transcription factor 41 [Oryza sativa Japonica Group]
LOC_Os02g41680	3.38	1.38	2.28	9.19	9.39	13.13	-2.14718	3.79975461196739	1.28811998051958e-09	4.91405620492931e-07	Chr2:25006466-25009121:-	LOC_Os02g41680	NA	PAL; phenylalanine ammonia-lyase [EC:4.3.1.24]; K10775	XP_015626729.1 phenylalanine ammonia-lyase [Oryza sativa Japonica Group]
LOC_Os03g50710	0	0	0	21.41	2.53	4.41	-8.28037	0.267918204323543	1.33583610810733e-09	5.00171671663373e-07	Chr3:28954341-28954897:+	LOC_Os03g50710	NA	NA	BAS86072.1 Os03g0715200 [Oryza sativa Japonica Group]
LOC_Os03g32230	0.09	0	0.49	2.61	2.98	4.68	-4.03501	0.402219486530508	1.48599495135236e-09	5.45612759805233e-07	Chr3:18435988-18437090:-	LOC_Os03g32230	21;GO:0001101,biological_process response to acid chemical;GO:0005575,cellular_component cellular_component;GO:0005622,cellular_component intracellular;GO:0005623,cellular_component cell;GO:0005634,cellular_component nucleus;GO:0006950,biological_process response to stress;GO:0006979,biological_process response to oxidative stress;GO:0008150,biological_process biological_process;GO:0009414,biolog…	NA	XP_015629109.1 zinc finger protein 36-like [Oryza sativa Japonica Group]
LOC_Os12g05840	0	0	0.23	1.91	2.29	2.47	-4.58067	-0.136561	1.51116843311208e-09	5.45612759805233e-07	Chr12:2688755-2689826:-	LOC_Os12g05840	6;GO:0005575,cellular_component cellular_component;GO:0005618,cellular_component cell wall;GO:0005623,cellular_component cell;GO:0030312,cellular_component external encapsulating structure;GO:0044464,cellular_component cell part;GO:0071944,cellular_component cell periphery	NA	XP_015619653.1 germin-like protein 12-1 [Oryza sativa Japonica Group]
LOC_Os02g56370	0.58	0.34	0.54	3.48	2.19	2.91	-2.49996	1.95686604050419	1.5704440382235e-09	5.52702173166062e-07	Chr2:34509522-34512674:-	LOC_Os02g56370	NA	NA	XP_015623411.1 wall-associated receptor kinase 2 [Oryza sativa Japonica Group]
LOC_Os03g08460	2.81	1.54	5.15	22.18	11.63	27.56	-2.67187	3.54098555422639	1.5854753471305e-09	5.52702173166062e-07	Chr3:4343724-4345716:-	LOC_Os03g08460	56;GO:0001666,biological_process response to hypoxia;GO:0003032,biological_process detection of oxygen;GO:0003674,molecular_function molecular_function;GO:0003676,molecular_function nucleic acid binding;GO:0003677,molecular_function DNA binding;GO:0003700,molecular_function DNA-binding transcription factor activity;GO:0005488,molecular_function binding;GO:0005575,cellular_component cellular_compo…	NA	XP_015632275.1 ethylene-responsive transcription factor RAP2-12 [Oryza sativa Japonica Group]
LOC_Os11g47600	0.19	0	0.42	2.52	2.31	4.62	-3.87244	0.716040466488859	1.66299300312247e-09	5.69899246273444e-07	Chr11:28758714-28760007:-	LOC_Os11g47600	NA	E3.2.1.14; chitinase [EC:3.2.1.14]; K01183	XP_015615648.1 xylanase inhibitor protein 1-like [Oryza sativa Japonica Group]
LOC_Os05g41370	0.06	0	0.13	1.22	0.83	0.99	-3.87144	0.260173025143065	2.09439198771259e-09	7.05775193326015e-07	Chr5:24230694-24234793:+	LOC_Os05g41370	NA	NA	XP_015638390.1 cysteine-rich receptor-like protein kinase 15 [Oryza sativa Japonica Group]
LOC_Os09g04310	10.83	4.18	7.06	29.37	25.9	53.93	-2.28899	4.38780775239438	2.21444551624414e-09	7.33997932671153e-07	Chr9:2293403-2294675:+	LOC_Os09g04310	NA	NA	XP_015651464.1 uncharacterized protein LOC107278761 [Oryza sativa Japonica Group]
LOC_Os06g04240	1.26	0.44	2.16	11.17	12.21	11.36	-3.0989	0.896462203070601	2.28920162758806e-09	7.46538188841984e-07	Chr6:1785158-1785889:-	LOC_Os06g04240	NA	NA	BAB19385.1 unknown protein [Oryza sativa Japonica Group]
LOC_Os04g47360	16.66	6.57	27.15	193.09	48.96	306.84	-3.44013	7.78854562640334	2.43293367864376e-09	7.80817238865051e-07	Chr4:28108756-28113606:+	LOC_Os04g47360	NA	NA	XP_015633618.1 prolyl endopeptidase [Oryza sativa Japonica Group]
LOC_Os07g48610	6.43	2.67	5.36	23.68	14.21	24.34	-2.07701	4.09032894649449	2.94340565627919e-09	8.97788328600335e-07	Chr7:29109902-29111790:+	LOC_Os07g48610	7;GO:0008150,biological_process biological_process;GO:0009314,biological_process response to radiation;GO:0009411,biological_process response to UV;GO:0009416,biological_process response to light stimulus;GO:0009628,biological_process response to abiotic stimulus;GO:0010224,biological_process response to UV-B;GO:0050896,biological_process response to stimulus	NA	XP_015646568.1 probable lysophospholipase BODYGUARD 4 isoform X2 [Oryza sativa Japonica Group]
LOC_Os05g50100	14.19	4.88	21.55	84.06	50.96	111.29	-2.5876	4.66572516084239	2.97501449212238e-09	8.97788328600335e-07	Chr5:28710319-28711241:-	LOC_Os05g50100	NA	NA	XP_015638039.1 uncharacterized protein LOC4339695 [Oryza sativa Japonica Group]
LOC_Os04g39350	31.34	19.27	53.29	159.28	98.59	176.69	-2.04604	5.04549267329759	3.06300988770838e-09	9.10749954699642e-07	Chr4:23422506-23423339:-	LOC_Os04g39350	NA	NA	XP_015634510.1 heavy metal-associated isoprenylated plant protein 16 [Oryza sativa Japonica Group]
LOC_Os03g18850	2.26	3.49	4.23	11.91	21.4	33.61	-2.72704	2.66667461048595	3.67531884694667e-09	1.07697495313645e-06	Chr3:10562230-10563279:+	LOC_Os03g18850	NA	NA	XP_015631105.1 pathogenesis-related protein 1 [Oryza sativa Japonica Group]
LOC_Os10g42040	489.8	231.09	347.54	852.8	1797.4	1529.19	-1.94943	7.73221321287506	3.75959532491271e-09	1.08593225534871e-06	Chr10:22607632-22608702:+	LOC_Os10g42040	NA	NA	AAP55098.2 expressed protein [Oryza sativa Japonica Group]
LOC_Os01g19260	2.72	0.72	4.82	15.75	17.9	24.19	-2.799	4.13017859777223	3.91427344259687e-09	1.11468584135023e-06	Chr1:10891809-10893810:+	LOC_Os01g19260	NA	NA	XP_015619759.1 AAA-ATPase At3g28580 [Oryza sativa Japonica Group]
LOC_Os11g44630	0.05	0	0.71	8.52	2.85	7.18	-4.52448	1.88689913178196	4.14645313962423e-09	1.1644046670842e-06	Chr11:26983105-26985704:-	LOC_Os11g44630	NA	NA	ABA95215.1 hypothetical protein LOC_Os11g44630 [Oryza sativa Japonica Group]
LOC_Os01g57073	17.78	13.49	22.45	45.75	45.43	65.05	-1.52118	6.67510135808514	4.24988482807872e-09	1.17710166217703e-06	Chr1:32965304-32977407:+	LOC_Os01g57073	NA	NA	XP_015612738.1 insulin-degrading enzyme-like 1, peroxisomal [Oryza sativa Japonica Group]
LOC_Os10g30880	6.67	5	5.17	23.38	16.89	22.34	-1.85959	3.33806020862594	4.36617395172207e-09	1.19296852878201e-06	Chr10:16106295-16107381:+	LOC_Os10g30880	NA	NA	AAP54003.1 expressed protein [Oryza sativa Japonica Group]; XP_015613309.1 zinc finger protein 526 [Oryza sativa Japonica Group]
LOC_Os03g10030	43.17	54.84	93.54	186.19	201.79	212.48	-1.62715	6.43462034680939	4.64788897570803e-09	1.25300889599787e-06	Chr3:5034167-5040417:+	LOC_Os03g10030	5;GO:0003674,molecular_function molecular_function;GO:0005488,molecular_function binding;GO:0048037,molecular_function cofactor binding;GO:0051536,molecular_function iron-sulfur cluster binding;GO:0051540,molecular_function metal cluster binding	NA	XP_015628672.1 CASP-like protein Os03g0196400 [Oryza sativa Japonica Group]
LOC_Os11g47809	731.47	769.63	1485.12	2442.11	4437.97	4337.12	-1.89737	9.05583743195906	5.23833504239158e-09	1.37550514574176e-06	Chr11:28827675-28828513:+	LOC_Os11g47809	NA	NA	XP_015617237.1 metallothionein-like protein 1A [Oryza sativa Japonica Group]
LOC_Os10g30560	1.62	1.73	2.55	16.65	4.73	30.07	-3.10353	3.84801412210604	5.43144451954587e-09	1.40792790693202e-06	Chr10:15893748-15902927:-	LOC_Os10g30560	19;GO:0003674,molecular_function molecular_function;GO:0003824,molecular_function catalytic activity;GO:0005575,cellular_component cellular_component;GO:0005622,cellular_component intracellular;GO:0005623,cellular_component cell;GO:0008194,molecular_function UDP-glycosyltransferase activity;GO:0016740,molecular_function transferase activity;GO:0016757,molecular_function transferase activity, tran…	UGT85A23_24; 7-deoxyloganetin glucosyltransferase [EC:2.4.1.324]; K21374	XP_015614725.1 UDP-glycosyltransferase 86A1 isoform X2 [Oryza sativa Japonica Group]
LOC_Os03g46070	62.03	32.31	51.93	104.06	248.38	279.27	-2.09864	6.48907906570435	5.87340667667278e-09	1.50322037462844e-06	Chr3:26034425-26035357:-	LOC_Os03g46070	NA	NA	XP_015632910.1 alpha-amylase/trypsin inhibitor [Oryza sativa Japonica Group]
LOC_Os08g25850	0.28	0	0.26	107.14	6.28	5	-7.4354	1.99058605758321	6.59090157687475e-09	1.66576798728538e-06	Chr8:15743951-15745775:-	LOC_Os08g25850	NA	NA	EAZ06659.1 hypothetical protein OsI_28912 [Oryza sativa Indica Group]
LOC_Os04g56040	0.52	0.09	2.84	33.87	9.54	27.68	-4.3314	3.04087694504314	7.10708538715417e-09	1.77405135114654e-06	Chr4:33377337-33378405:-	LOC_Os04g56040	NA	NA	BAS91395.1 Os04g0654500, partial [Oryza sativa Japonica Group]
LOC_Os12g36940	11.78	3.14	6	49.16	20.15	68.04	-2.69291	5.73066156436226	8.28999202624973e-09	2.04408961925297e-06	Chr12:22648119-22656270:+	LOC_Os12g36940	NA	NA	XP_015618639.1 calmodulin-binding protein 60 C [Oryza sativa Japonica Group]
LOC_Os10g20350	3.93	2.63	3.89	11.75	11.39	17.45	-1.93464	3.38447873750359	9.23042537588093e-09	2.24855386355345e-06	Chr10:10231563-10234439:-	LOC_Os10g20350	NA	NA	AAK91326.1 Putative integral membrane protein [Oryza sativa Japonica Group]; XP_015612777.1 protein DETOXIFICATION 16 [Oryza sativa Japonica Group]
LOC_Os12g36910	11.96	8.01	10.49	71.23	18.7	50.3	-2.16366	5.60910034454607	9.73184647013252e-09	2.3319860545517e-06	Chr12:22628758-22633083:+	LOC_Os12g36910	NA	NA	XP_015618188.1 calmodulin-binding protein 60 B isoform X2 [Oryza sativa Japonica Group]
LOC_Os06g29844	9.1	4.99	10.14	32.04	19.48	47.53	-2.01375	4.92198538673238	9.80359140594958e-09	2.3319860545517e-06	Chr6:17194073-17200583:+	LOC_Os06g29844	40;GO:0003674,molecular_function molecular_function;GO:0005215,molecular_function transporter activity;GO:0005575,cellular_component cellular_component;GO:0005622,cellular_component intracellular;GO:0005623,cellular_component cell;GO:0005737,cellular_component cytoplasm;GO:0005773,cellular_component vacuole;GO:0005774,cellular_component vacuolar membrane;GO:0006810,biological_process transport;GO…	NA	XP_015641600.1 protein DETOXIFICATION 16 [Oryza sativa Japonica Group]
LOC_Os03g18130	0.28	0.36	0.2	3.95	1.04	4.09	-3.37637	1.6493279269876	1.08226649422976e-08	2.54445886591065e-06	Chr3:10119872-10124384:-	LOC_Os03g18130	50;GO:0003674,molecular_function molecular_function;GO:0003824,molecular_function catalytic activity;GO:0004066,molecular_function asparagine synthase (glutamine-hydrolyzing) activity;GO:0005488,molecular_function binding;GO:0005515,molecular_function protein binding;GO:0006082,biological_process organic acid metabolic process;GO:0006520,biological_process cellular amino acid metabolic process;GO…	asnB, ASNS; asparagine synthase (glutamine-hydrolysing) [EC:6.3.5.4]; K01953	XP_015632089.1 asparagine synthetase [glutamine-hydrolyzing] 1 [Oryza sativa Japonica Group]
LOC_Os03g58320	0.53	0.25	2.82	60.89	8.14	18.72	-4.5623	3.85525593607316	1.13071751684411e-08	2.62781350265184e-06	Chr3:33226459-33228543:-	LOC_Os03g58320	111;GO:0000162,biological_process tryptophan biosynthetic process;GO:0003674,molecular_function molecular_function;GO:0003824,molecular_function catalytic activity;GO:0004834,molecular_function tryptophan synthase activity;GO:0005575,cellular_component cellular_component;GO:0005622,cellular_component intracellular;GO:0005623,cellular_component cell;GO:0005737,cellular_component cytoplasm;GO:00060…	BX1, IGL; indole-3-glycerol-phosphate lyase [EC:4.1.2.8]; K13222; trpA; tryptophan synthase alpha chain [EC:4.2.1.20]; K01695	XP_015633114.1 tryptophan synthase alpha chain [Oryza sativa Japonica Group]
LOC_Os01g40430	0	0	0.12	2.01	0.85	1.33	-4.82226	-0.383832	1.24005643732786e-08	2.84917058026499e-06	Chr1:22824808-22827116:-	LOC_Os01g40430	NA	NA	EAY74723.1 hypothetical protein OsI_02614 [Oryza sativa Indica Group]
LOC_Os01g18584	13.46	4.19	11.59	59.21	26.12	106.72	-2.70422	6.06370733946651	1.32296114185434e-08	2.97407853842146e-06	Chr1:10470539-10478800:+	LOC_Os01g18584	22;GO:0003674,molecular_function molecular_function;GO:0003700,molecular_function DNA-binding transcription factor activity;GO:0006355,biological_process regulation of transcription, DNA-templated;GO:0008150,biological_process biological_process;GO:0009889,biological_process regulation of biosynthetic process;GO:0010468,biological_process regulation of gene expression;GO:0010556,biological_proces…	NA	XP_025880603.1 probable WRKY transcription factor 47 isoform X1 [Oryza sativa Japonica Group]
LOC_Os10g38780	37.62	18.98	21.4	113.95	61.28	93.18	-1.74625	5.3471947678123	1.32383930193349e-08	2.97407853842146e-06	Chr10:20645751-20646973:+	LOC_Os10g38780	NA	GST, gst; glutathione S-transferase [EC:2.5.1.18]; K00799	XP_015614358.1 probable glutathione S-transferase GSTU6 [Oryza sativa Japonica Group]
LOC_Os10g05020	1.3	0.38	2.77	7.4	13.08	15.58	-3.01409	3.44317465758736	1.41986982119846e-08	3.15476350712215e-06	Chr10:2453868-2455724:-	LOC_Os10g05020	14;GO:0003674,molecular_function molecular_function;GO:0003824,molecular_function catalytic activity;GO:0004497,molecular_function monooxygenase activity;GO:0005575,cellular_component cellular_component;GO:0008150,biological_process biological_process;GO:0008152,biological_process metabolic process;GO:0009058,biological_process biosynthetic process;GO:0016020,cellular_component membrane;GO:001649…	CYP1A1; cytochrome P450 family 1 subfamily A1 [EC:1.14.14.1]; K07408; CYP1A2; cytochrome P450 family 1 subfamily A2 [EC:1.14.14.1]; K07409; CYP2J; cytochrome P450 family 2 subfamily J [EC:1.14.14.1 1.14.14.73 1.14.14.74 1.14.14.75]; K07418	XP_015612958.1 cytochrome P450 89A2 [Oryza sativa Japonica Group]
LOC_Os06g33970	1.19	0.42	0.99	11.63	3.9	18.42	-3.66159	1.46696841521024	1.52104005735611e-08	3.30687192684765e-06	Chr6:19780910-19781815:+	LOC_Os06g33970	NA	NA	XP_015642010.1 VQ motif-containing protein 10 [Oryza sativa Japonica Group]
LOC_Os04g43680	1.26	1.95	5.34	13.52	18.46	24.72	-2.71412	3.09337123992038	1.61971941588579e-08	3.48394753933988e-06	Chr4:25843037-25844912:-	LOC_Os04g43680	91;GO:0000981,molecular_function DNA-binding transcription factor activity, RNA polymerase II-specific;GO:0000988,molecular_function obsolete transcription factor activity, protein binding;GO:0000989,molecular_function obsolete transcription factor activity, transcription factor binding;GO:0001067,molecular_function regulatory region nucleic acid binding;GO:0001076,molecular_function obsolete tra…	NA	XP_015633465.1 transcription factor MYB4 [Oryza sativa Japonica Group]
LOC_Os10g39260	0.15	0	0.18	9.77	0.62	3.88	-5.30388	1.53055440736031	1.65283766915393e-08	3.51776050869718e-06	Chr10:20956881-20958393:+	LOC_Os10g39260	151;GO:0001540,molecular_function amyloid-beta binding;GO:0003008,biological_process system process;GO:0003674,molecular_function molecular_function;GO:0003824,molecular_function catalytic activity;GO:0004175,molecular_function endopeptidase activity;GO:0004190,molecular_function aspartic-type endopeptidase activity;GO:0005488,molecular_function binding;GO:0005515,molecular_function protein bindi…	NA	XP_015613137.1 aspartic proteinase nepenthesin-1 [Oryza sativa Japonica Group]
LOC_Os08g39850	26.53	21.21	35.05	59.08	92.49	144.96	-1.83005	7.52970859229932	1.7452767709109e-08	3.64165870975026e-06	Chr8:25240905-25250279:+	LOC_Os08g39850	95;GO:0001101,biological_process response to acid chemical;GO:0003674,molecular_function molecular_function;GO:0003824,molecular_function catalytic activity;GO:0005575,cellular_component cellular_component;GO:0005622,cellular_component intracellular;GO:0005623,cellular_component cell;GO:0005737,cellular_component cytoplasm;GO:0006082,biological_process organic acid metabolic process;GO:0006629,bi…	LOX2S; lipoxygenase [EC:1.13.11.12]; K00454	ABU55901.1 lipoxygenase-2 [Oryza sativa Japonica Group]; BAD10729.1 lipoxygenase-like protein [Oryza sativa Japonica Group]; XP_015650450.1 probable lipoxygenase 8, chloroplastic [Oryza sativa Japonica Group]
LOC_Os10g38470	12.59	6.21	17.37	39.96	42.35	81.88	-2.17408	4.55302115018069	1.74707401377801e-08	3.64165870975026e-06	Chr10:20551208-20552421:+	LOC_Os10g38470	NA	GST, gst; glutathione S-transferase [EC:2.5.1.18]; K00799	AAM12330.1 putative glutathione S-transferase [Oryza sativa Japonica Group]
LOC_Os09g29210	0.8	1.83	1.59	11.1	5.06	7.56	-2.44118	2.51390444481352	1.93391654698972e-08	3.98998557791685e-06	Chr9:17748109-17751272:-	LOC_Os09g29210	NA	NA	BAG88745.1 unnamed protein product [Oryza sativa Japonica Group]; XP_015611711.1 purine permease 3 [Oryza sativa Japonica Group]
LOC_Os05g25770	14.01	10.13	7.06	178.11	23.32	62.93	-3.01974	5.56608005577256	2.03545913206573e-08	4.14664532387689e-06	Chr5:14991578-14993800:+	LOC_Os05g25770	117;GO:0001101,biological_process response to acid chemical;GO:0002218,biological_process activation of innate immune response;GO:0002252,biological_process immune effector process;GO:0002253,biological_process activation of immune response;GO:0002376,biological_process immune system process;GO:0002682,biological_process regulation of immune system process;GO:0002684,biological_process positive r…	NA	XP_015637594.1 probable WRKY transcription factor 70 [Oryza sativa Japonica Group]
LOC_Os01g28450	0.35	0.12	0	1.4	6.05	4.7	-4.57748	0.2321756985778	2.05086568271274e-08	4.14664532387689e-06	Chr1:15934490-15935319:+	LOC_Os01g28450	NA	PR1; pathogenesis-related protein 1; K13449	XP_015642052.1 pathogenesis-related protein 1 [Oryza sativa Japonica Group]
LOC_Os02g37160	10.87	2.36	6.52	64.35	18.83	78.43	-3.00888	4.48400817443765	2.14708085311873e-08	4.28510148598078e-06	Chr2:22468179-22469788:-	LOC_Os02g37160	NA	NA	EAY86444.1 hypothetical protein OsI_07826 [Oryza sativa Indica Group]
LOC_Os04g27096	0.92	0.44	0.94	5.55	3.78	10.99	-3.10935	1.44280730788475	2.18862013992122e-08	4.29628258340459e-06	Chr4:16044637-16046020:-	LOC_Os04g27096	NA	MEKK1; mitogen-activated protein kinase kinase kinase 1 [EC:2.7.11.25]; K13414; MEKK2; mitogen-activated protein kinase kinase kinase 2 [EC:2.7.11.25]; K20605	EEC77030.1 hypothetical protein OsI_15395 [Oryza sativa Indica Group]
LOC_Os02g15350	0.62	0.21	0.81	3.71	3.02	7.47	-3.078	1.62801925042454	2.48300385103905e-08	4.82729373693832e-06	Chr2:8590286-8593925:-	LOC_Os02g15350	68;GO:0000003,biological_process reproduction;GO:0003006,biological_process developmental process involved in reproduction;GO:0003674,molecular_function molecular_function;GO:0003700,molecular_function DNA-binding transcription factor activity;GO:0005575,cellular_component cellular_component;GO:0005622,cellular_component intracellular;GO:0005623,cellular_component cell;GO:0005634,cellular_compone…	NA	XP_015623741.1 dof zinc finger protein 3-like [Oryza sativa Japonica Group]
LOC_Os12g15530	0	0	0.12	4.57	0.2	3.24	-5.9465	1.91486184470924	2.60181494886452e-08	4.96283928783884e-06	Chr12:8869429-8874715:+	LOC_Os12g15530	NA	NA	ABA97288.1 retrotransposon protein, putative, Ty1-copia subclass, expressed [Oryza sativa Japonica Group]
LOC_Os03g21060	25.52	14.51	26.79	112.87	41.83	141.3	-2.12548	6.15168999961101	2.78167924267935e-08	5.25633388857325e-06	Chr3:11973969-11976426:-	LOC_Os03g21060	NA	NA	XP_015632401.1 NAC transcription factor 47 [Oryza sativa Japonica Group]
LOC_Os01g49580	1.76	0.84	1.41	6.95	3.69	6.88	-2.09639	3.30564076816332	2.83792960325644e-08	5.31297209705945e-06	Chr1:28513096-28517569:+	LOC_Os01g49580	NA	NA	BAD82483.1 receptor serine/threonine kinase PR5K-like [Oryza sativa Japonica Group]
LOC_Os02g41650	30.91	14.11	24.31	92.89	50.23	129.85	-1.95668	6.94083147179603	2.90956334527482e-08	5.3971065392763e-06	Chr2:24984870-24989388:-	LOC_Os02g41650	NA	PAL; phenylalanine ammonia-lyase [EC:4.3.1.24]; K10775	XP_015625125.1 phenylalanine ammonia-lyase [Oryza sativa Japonica Group]
LOC_Os12g24320	34.33	28.98	29.15	59.65	102.05	90.91	-1.42467	6.50117120451286	3.3323048002069e-08	6.1250791595803e-06	Chr12:13879142-13881525:+	LOC_Os12g24320	47;GO:0003674,molecular_function molecular_function;GO:0003824,molecular_function catalytic activity;GO:0005575,cellular_component cellular_component;GO:0005622,cellular_component intracellular;GO:0005623,cellular_component cell;GO:0005737,cellular_component cytoplasm;GO:0005739,cellular_component mitochondrion;GO:0005740,cellular_component mitochondrial envelope;GO:0005743,cellular_component mit…	hemH, FECH; protoporphyrin/coproporphyrin ferrochelatase [EC:4.98.1.1 4.99.1.9]; K01772	ABA97668.2 Cell Division Protein AAA ATPase family, putative, expressed [Oryza sativa Japonica Group]
LOC_Os01g08090	6.46	1.81	9.44	28.94	24.19	47.04	-2.49338	4.88006943511987	3.39992319651138e-08	6.19306730723096e-06	Chr1:3917917-3920458:+	LOC_Os01g08090	NA	UGT73C; UDP-glucosyltransferase 73C [EC:2.4.1.-]; K13496	XP_015613320.1 UDP-glycosyltransferase 73C6 [Oryza sativa Japonica Group]
LOC_Os01g51870	14.16	19.78	27.81	66.77	47.29	95.96	-1.74449	5.16729996930599	3.65144172878701e-08	6.59183038520933e-06	Chr1:29820728-29822139:+	LOC_Os01g51870	NA	NA	XP_015621661.1 putative methyltransferase DDB_G0268948 [Oryza sativa Japonica Group]
LOC_Os08g34280	11.23	1.78	13.26	61.65	43.59	70.46	-2.72961	5.18659635040144	3.82296608242126e-08	6.84040276287393e-06	Chr8:21506418-21513656:-	LOC_Os08g34280	45;GO:0003674,molecular_function molecular_function;GO:0003824,molecular_function catalytic activity;GO:0005575,cellular_component cellular_component;GO:0005622,cellular_component intracellular;GO:0005623,cellular_component cell;GO:0005737,cellular_component cytoplasm;GO:0005829,cellular_component cytosol;GO:0006725,biological_process cellular aromatic compound metabolic process;GO:0006950,biolog…	CCR; cinnamoyl-CoA reductase [EC:1.2.1.44]; K09753	XP_015650109.1 cinnamoyl-CoA reductase 1 [Oryza sativa Japonica Group]
LOC_Os10g28080	41.69	11.55	77.37	150.85	566.52	407.26	-3.11078	7.49351240187825	3.90546709338679e-08	6.92672273343751e-06	Chr10:14589925-14591220:+	LOC_Os10g28080	NA	NA	XP_015612977.1 chitinase 1 [Oryza sativa Japonica Group]
LOC_Os06g05450	16.1	9.24	19.21	122.26	29.55	92.09	-2.41913	4.29506303831311	4.23596333845491e-08	7.38335713277757e-06	Chr6:2461241-2462587:+	LOC_Os06g05450	NA	NA	EAZ30904.1 hypothetical protein OsJ_14981 [Oryza sativa Japonica Group]
LOC_Os03g53200	25.48	15.94	32.7	95.99	54.42	116.19	-1.82543	4.72294880660372	4.44287647636694e-08	7.6778221774071e-06	Chr3:30517535-30520559:+	LOC_Os03g53200	NA	CALM; calmodulin; K02183	XP_015630917.1 calmodulin-like protein 4 [Oryza sativa Japonica Group]
LOC_Os01g38359	4.22	4.84	5.12	20.7	9.88	26.97	-1.99191	3.93082797755601	4.77866349778508e-08	8.18811841200987e-06	Chr1:21525439-21549830:+	LOC_Os01g38359	NA	NA	XP_015621254.1 peptidyl-prolyl cis-trans isomerase FKBP65 isoform X1 [Oryza sativa Japonica Group]; XP_015621255.1 peptidyl-prolyl cis-trans isomerase FKBP65 isoform X2 [Oryza sativa Japonica Group]
LOC_Os09g38920	5.26	6.24	8.93	25.03	15.68	26.46	-1.68873	4.07145960022197	4.93865211867035e-08	8.29263650292026e-06	Chr9:22351647-22353654:-	LOC_Os09g38920	NA	NA	XP_015611285.1 ervatamin-B [Oryza sativa Japonica Group]
LOC_Os07g03900	5.04	4.81	11.96	22.18	32.71	23.83	-1.83521	5.08599068478825	4.96229109428761e-08	8.29263650292026e-06	Chr7:1631222-1633253:-	LOC_Os07g03900	NA	NA	XP_025882894.1 L-type lectin-domain containing receptor kinase IV.1 [Oryza sativa Japonica Group]
LOC_Os01g36294	8.4	1.05	3.21	49.51	16.65	57.02	-3.25653	4.62063648043503	4.99850006613125e-08	8.29263650292026e-06	Chr1:20124193-20126856:+	LOC_Os01g36294	NA	NA	EAZ12256.1 hypothetical protein OsJ_02144 [Oryza sativa Japonica Group]
LOC_Os02g02230	0	0	0.03	4.91	0.04	55.63	-10.2902	4.03725712609949	5.05294492748487e-08	8.29263650292026e-06	Chr2:712585-715746:+	LOC_Os02g02230	NA	CYP51; sterol 14alpha-demethylase [EC:1.14.14.154 1.14.15.36]; K05917	BAF07575.2 Os02g0113200 [Oryza sativa Japonica Group]
LOC_Os07g36570	0.84	0.97	1.74	5.26	3.74	5.83	-2.03318	3.00601515216663	5.09947834706645e-08	8.29263650292026e-06	Chr7:21863106-21868527:-	LOC_Os07g36570	37;GO:0003674,molecular_function molecular_function;GO:0003824,molecular_function catalytic activity;GO:0004672,molecular_function protein kinase activity;GO:0004674,molecular_function protein serine/threonine kinase activity;GO:0005488,molecular_function binding;GO:0005515,molecular_function protein binding;GO:0005516,molecular_function calmodulin binding;GO:0005575,cellular_component cellular_c…	NA	XP_015646670.1 G-type lectin S-receptor-like serine/threonine-protein kinase B120 [Oryza sativa Japonica Group]
LOC_Os01g41820	14.53	7.41	21.96	48.04	42.53	57.03	-1.73435	5.72262914088776	5.1466363565387e-08	8.29263650292026e-06	Chr1:23682381-23685393:-	LOC_Os01g41820	NA	CYP735A; cytokinin trans-hydroxylase; K10717	EAZ12597.1 hypothetical protein OsJ_02504 [Oryza sativa Japonica Group]
LOC_Os10g39100	3.71	1.67	9.33	25.55	27.42	35.58	-2.57883	3.49494683714624	5.16241836865357e-08	8.29263650292026e-06	Chr10:20842835-20845276:+	LOC_Os10g39100	NA	NA	XP_015614558.1 uncharacterized protein LOC4349235 isoform X1 [Oryza sativa Japonica Group]
LOC_Os01g58130	0.85	0	2.85	11.24	13.5	21.66	-3.60547	1.5636883355655	5.16777387293117e-08	8.29263650292026e-06	Chr1:33618364-33619178:-	LOC_Os01g58130	NA	NA	XP_015635376.1 uncharacterized protein LOC4324132 [Oryza sativa Japonica Group]
LOC_Os03g20949	5.24	3.01	5.17	13.2	10.2	17.21	-1.57578	4.96361998427757	5.40705424574369e-08	8.54969014925159e-06	Chr3:11883795-11888887:-	LOC_Os03g20949	NA	NA	ABF95715.1 Phospholipid-transporting ATPase 1, putative, expressed [Oryza sativa Japonica Group]; XP_015631246.1 phospholipid-transporting ATPase 1 isoform X2 [Oryza sativa Japonica Group]
LOC_Os12g09620	7.53	5.86	10.55	24.48	27.24	38.78	-1.89834	3.28180554387374	5.41253444336616e-08	8.54969014925159e-06	Chr12:5070768-5071531:-	LOC_Os12g09620	NA	NA	EAY82554.1 hypothetical protein OsI_37775 [Oryza sativa Indica Group]
LOC_Os06g01760	6.4	7.43	12.96	26.98	28.73	24.09	-1.54798	4.73419340430029	5.71394794298603e-08	8.88694718917188e-06	Chr6:438683-441553:-	LOC_Os06g01760	NA	NA	BAF18478.1 Os06g0106800 [Oryza sativa Japonica Group]
LOC_Os01g53040	2.7	1.07	3.13	12.06	7.88	21.65	-2.57535	2.97785316053784	5.85582347273031e-08	9.03808357214764e-06	Chr1:30480133-30482161:-	LOC_Os01g53040	NA	NA	XP_015624912.1 probable WRKY transcription factor 65 [Oryza sativa Japonica Group]
LOC_Os10g40490	17.22	7.25	18.9	51.71	36.74	71.77	-1.86937	5.45800340294802	6.07717755408497e-08	9.2031296131056e-06	Chr10:21679081-21681432:+	LOC_Os10g40490	NA	NA	XP_015613154.1 U-box domain-containing protein 36 [Oryza sativa Japonica Group]
LOC_Os03g59770	0.36	0.09	0.33	20.4	1.41	4.43	-4.92968	1.51910164402476	6.09388967089999e-08	9.2031296131056e-06	Chr3:34036245-34037129:+	LOC_Os03g59770	NA	CALM; calmodulin; K02183	XP_015629997.1 calmodulin-like protein 2 [Oryza sativa Japonica Group]
LOC_Os07g29290	4.85	3.19	7.24	12.51	26.92	33.1	-2.23784	3.62308869251046	6.20960148755678e-08	9.2031296131056e-06	Chr7:17161994-17165698:-	LOC_Os07g29290	23;GO:0005575,cellular_component cellular_component;GO:0005618,cellular_component cell wall;GO:0005622,cellular_component intracellular;GO:0005623,cellular_component cell;GO:0005737,cellular_component cytoplasm;GO:0005794,cellular_component Golgi apparatus;GO:0005829,cellular_component cytosol;GO:0005911,cellular_component cell-cell junction;GO:0009505,cellular_component plant-type cell wall;GO:0…	NA	XP_015645083.1 expansin-like A3 [Oryza sativa Japonica Group]
LOC_Os08g08980	0.09	0	0	3.7	0.5	2.14	-5.72347	-0.302026	6.21530292961524e-08	9.2031296131056e-06	Chr8:5228821-5230034:+	LOC_Os08g08980	6;GO:0005575,cellular_component cellular_component;GO:0005618,cellular_component cell wall;GO:0005623,cellular_component cell;GO:0030312,cellular_component external encapsulating structure;GO:0044464,cellular_component cell part;GO:0071944,cellular_component cell periphery	NA	XP_015650202.1 germin-like protein 8-4 [Oryza sativa Japonica Group]
LOC_Os02g09250	10.58	9.08	11.8	23.94	25.07	31.79	-1.33666	4.87727511895546	6.23586110586808e-08	9.2031296131056e-06	Chr2:4765150-4767215:+	LOC_Os02g09250	NA	CYP2J; cytochrome P450 family 2 subfamily J [EC:1.14.14.1 1.14.14.73 1.14.14.74 1.14.14.75]; K07418	XP_015623325.1 ent-isokaurene C2/C3-hydroxylase-like [Oryza sativa Japonica Group]
LOC_Os08g13420	2.15	2.32	3.03	11.39	8.81	5.55	-1.73465	3.79595404907807	6.38352347708206e-08	9.35278704225524e-06	Chr8:7982558-7985538:+	LOC_Os08g13420	37;GO:0003674,molecular_function molecular_function;GO:0003824,molecular_function catalytic activity;GO:0004672,molecular_function protein kinase activity;GO:0004674,molecular_function protein serine/threonine kinase activity;GO:0005488,molecular_function binding;GO:0005515,molecular_function protein binding;GO:0005516,molecular_function calmodulin binding;GO:0005575,cellular_component cellular_c…	NA	XP_015648086.1 G-type lectin S-receptor-like serine/threonine-protein kinase LECRK2 [Oryza sativa Japonica Group]
LOC_Os01g61460	5.21	2.57	7.26	15.33	17.82	22.08	-1.86173	4.2051232026567	6.45865818633769e-08	9.39479207694689e-06	Chr1:35538326-35544333:+	LOC_Os01g61460	NA	NA	XP_015618544.1 protein trichome birefringence-like 28 isoform X1 [Oryza sativa Japonica Group]
LOC_Os07g07930	3.7	2.7	13.82	31.61	48.23	52.51	-2.70377	3.71506477715666	6.71913780317187e-08	9.70387480302371e-06	Chr7:3980210-3981284:+	LOC_Os07g07930	NA	NA	XP_015644950.1 non-specific lipid-transfer protein-like protein At2g13820 [Oryza sativa Japonica Group]
LOC_Os08g31250	0.07	0	0.4	6.5	1.12	3	-4.34459	0.639365791594916	6.98561943495359e-08	9.96145397308828e-06	Chr8:19325135-19326203:+	LOC_Os08g31250	NA	NA	XP_015649506.1 uncharacterized protein LOC4345525 [Oryza sativa Japonica Group]
LOC_Os06g44170	21.09	18.32	21.7	45.48	44.77	69.83	-1.36647	5.44862940594193	6.99602583796694e-08	9.96145397308828e-06	Chr6:26650126-26652370:-	LOC_Os06g44170	NA	NA	BAD38116.1 NADPH HC toxin reductase-like [Oryza sativa Japonica Group]; XP_015640945.1 putative anthocyanidin reductase [Oryza sativa Japonica Group]
LOC_Os04g39320	66.01	10.49	31.3	502.81	105.28	382.14	-3.16731	7.16378212591073	7.2335481865867e-08	1.0227630124797e-05	Chr4:23408375-23410250:-	LOC_Os04g39320	NA	NA	BAG87860.1 unnamed protein product [Oryza sativa Japonica Group]; XP_015633772.1 wiskott-Aldrich syndrome protein homolog [Oryza sativa Japonica Group]
LOC_Os01g10440	1.51	0.5	2.75	6.68	10.26	13.51	-2.66394	3.10310737609933	7.34737483680589e-08	1.03164285989846e-05	Chr1:5507001-5509548:+	LOC_Os01g10440	NA	NA	XP_015625845.1 beta-glucuronosyltransferase GlcAT14B [Oryza sativa Japonica Group]
LOC_Os07g42160	5.34	3.26	4.78	22.01	8.49	26.43	-2.06227	4.38127050508112	7.58114868812194e-08	1.05712582982853e-05	Chr7:25226230-25229380:-	LOC_Os07g42160	NA	relA; GTP pyrophosphokinase [EC:2.7.6.5]; K00951	XP_015644642.1 probable GTP diphosphokinase RSH3, chloroplastic [Oryza sativa Japonica Group]
LOC_Os02g42780	0.09	0	0.11	0.79	0.61	1.28	-3.69356	0.12156819079469	7.82261520659121e-08	1.08332504700046e-05	Chr2:25723954-25726082:-	LOC_Os02g42780	NA	NA	XP_015624170.1 L-type lectin-domain containing receptor kinase IV.1 [Oryza sativa Japonica Group]
LOC_Os01g73170	38.96	18.22	58.03	101.09	151.33	202.03	-1.97448	6.75115871724421	8.34240903235294e-08	1.13969708260232e-05	Chr1:42429501-42432618:+	LOC_Os01g73170	47;GO:0003674,molecular_function molecular_function;GO:0003824,molecular_function catalytic activity;GO:0004601,molecular_function peroxidase activity;GO:0005575,cellular_component cellular_component;GO:0005618,cellular_component cell wall;GO:0005622,cellular_component intracellular;GO:0005623,cellular_component cell;GO:0005737,cellular_component cytoplasm;GO:0005773,cellular_component vacuole;GO…	E1.11.1.7; peroxidase [EC:1.11.1.7]; K00430	XP_015622083.1 cationic peroxidase SPC4 [Oryza sativa Japonica Group]
LOC_Os03g08999	22.49	23.94	28.06	50.49	65.38	64.56	-1.25063	5.29349430433709	8.4560317030162e-08	1.14746647653211e-05	Chr3:4667479-4668917:-	LOC_Os03g08999	8;GO:0005575,cellular_component cellular_component;GO:0005622,cellular_component intracellular;GO:0005623,cellular_component cell;GO:0005737,cellular_component cytoplasm;GO:0005829,cellular_component cytosol;GO:0044424,cellular_component intracellular part;GO:0044444,cellular_component cytoplasmic part;GO:0044464,cellular_component cell part	COX6B; cytochrome c oxidase subunit 6b; K02267; frmA, ADH5, adhC; S-(hydroxymethyl)glutathione dehydrogenase / alcohol dehydrogenase [EC:1.1.1.284 1.1.1.1]; K00121	AAN64148.1 Putative alcohol dehydrogenase [Oryza sativa Japonica Group]
LOC_Os04g49194	12.82	4.3	11.19	25.14	43.51	49.38	-2.04787	4.64823247758533	8.81959253604888e-08	1.18882227657582e-05	Chr4:29331562-29338265:+	LOC_Os04g49194	NA	NA	XP_015634185.1 flavanone 3-dioxygenase 2-like [Oryza sativa Japonica Group]
LOC_Os04g30490	23.14	12.08	29.38	54.37	63.84	96.86	-1.72452	6.08211067630218	8.90772326587076e-08	1.19275004445457e-05	Chr4:18212825-18216756:+	LOC_Os04g30490	40;GO:0003674,molecular_function molecular_function;GO:0005215,molecular_function transporter activity;GO:0005575,cellular_component cellular_component;GO:0005622,cellular_component intracellular;GO:0005623,cellular_component cell;GO:0005737,cellular_component cytoplasm;GO:0005773,cellular_component vacuole;GO:0005774,cellular_component vacuolar membrane;GO:0006810,biological_process transport;GO…	NA	XP_015633541.1 protein DETOXIFICATION 16 [Oryza sativa Japonica Group]
LOC_Os04g48460	7.84	4.35	12.21	22.58	27.3	38.07	-1.83972	4.90233087462197	9.06792620343219e-08	1.20621315728418e-05	Chr4:28892560-28894834:+	LOC_Os04g48460	NA	NA	BAG88047.1 unnamed protein product [Oryza sativa Japonica Group]; XP_015635511.1 cytochrome P450 704C1 [Oryza sativa Japonica Group]
LOC_Os01g72130	5.89	5.73	4.79	52.08	12.39	24.26	-2.37984	3.57120666089131	9.13513113871244e-08	1.20721056531782e-05	Chr1:41841759-41842549:+	LOC_Os01g72130	NA	GST, gst; glutathione S-transferase [EC:2.5.1.18]; K00799	XP_015640321.1 probable glutathione S-transferase [Oryza sativa Japonica Group]
LOC_Os04g48850	0.48	0.29	0.92	2.67	3.19	4.45	-2.57802	1.59742061659903	9.38212703076729e-08	1.23180017165639e-05	Chr4:29131809-29134682:-	LOC_Os04g48850	43;GO:0003674,molecular_function molecular_function;GO:0003824,molecular_function catalytic activity;GO:0006082,biological_process organic acid metabolic process;GO:0006520,biological_process cellular amino acid metabolic process;GO:0006807,biological_process nitrogen compound metabolic process;GO:0008150,biological_process biological_process;GO:0008152,biological_process metabolic process;GO:000…	ACS1_2_6; 1-aminocyclopropane-1-carboxylate synthase 1/2/6 [EC:4.4.1.14]; K20772; ACS; 1-aminocyclopropane-1-carboxylate synthase [EC:4.4.1.14]; K01762	XP_015634087.1 1-aminocyclopropane-1-carboxylate synthase [Oryza sativa Japonica Group]
LOC_Os11g29870	6.39	4.22	18.94	39.93	45.41	93.97	-2.60333	4.67359606182468	9.56030748585359e-08	1.24709585197725e-05	Chr11:17352084-17355820:+	LOC_Os11g29870	97;GO:0000122,biological_process negative regulation of transcription by RNA polymerase II;GO:0000976,molecular_function transcription regulatory region sequence-specific DNA binding;GO:0000977,molecular_function RNA polymerase II regulatory region sequence-specific DNA binding;GO:0000978,molecular_function RNA polymerase II proximal promoter sequence-specific DNA binding;GO:0000987,molecular_fun…	NA	XP_015615223.1 probable WRKY transcription factor 56 [Oryza sativa Japonica Group]
LOC_Os02g53100	0.13	0.03	0.33	1.68	1.03	3.96	-3.72706	1.20112876997217	9.87787568120758e-08	1.28026133588677e-05	Chr2:32489016-32495070:+	LOC_Os02g53100	29;GO:0001067,molecular_function regulatory region nucleic acid binding;GO:0003674,molecular_function molecular_function;GO:0003676,molecular_function nucleic acid binding;GO:0003677,molecular_function DNA binding;GO:0003700,molecular_function DNA-binding transcription factor activity;GO:0005488,molecular_function binding;GO:0006355,biological_process regulation of transcription, DNA-templated;GO…	NA	DAA05097.1 TPA_inf: WRKY transcription factor 32 [Oryza sativa (japonica cultivar-group)]
LOC_Os09g28160	2.68	2.02	4.56	14.08	10.12	13.96	-2.01399	2.74107997716996	1.03112511005604e-07	1.32791838217982e-05	Chr9:17082094-17083568:+	LOC_Os09g28160	54;GO:0003674,molecular_function molecular_function;GO:0005215,molecular_function transporter activity;GO:0005575,cellular_component cellular_component;GO:0005622,cellular_component intracellular;GO:0005623,cellular_component cell;GO:0005737,cellular_component cytoplasm;GO:0005739,cellular_component mitochondrion;GO:0005740,cellular_component mitochondrial envelope;GO:0005743,cellular_component m…	NA	XP_015610683.1 mitochondrial phosphate carrier protein 3, mitochondrial [Oryza sativa Japonica Group]
LOC_Os05g51570	1.61	0.89	1.47	9.73	3.05	15.78	-2.82189	2.97032501883705	1.04337806711275e-07	1.33519374297168e-05	Chr5:29579043-29580698:-	LOC_Os05g51570	NA	NA	XP_015637807.1 vacuolar-processing enzyme [Oryza sativa Japonica Group]
LOC_Os11g08100	17.69	10.6	23.97	40.63	51.33	71.43	-1.63262	5.64733043855269	1.07444687339404e-07	1.36630448636189e-05	Chr11:4247298-4252006:+	LOC_Os11g08100	23;GO:0003674,molecular_function molecular_function;GO:0003824,molecular_function catalytic activity;GO:0004175,molecular_function endopeptidase activity;GO:0004190,molecular_function aspartic-type endopeptidase activity;GO:0006508,biological_process proteolysis;GO:0006807,biological_process nitrogen compound metabolic process;GO:0008150,biological_process biological_process;GO:0008152,biological…	NA	XP_015617918.1 aspartic proteinase Asp1-like [Oryza sativa Japonica Group]
LOC_Os12g39400	0.77	0.24	1.16	6.15	3.57	6.05	-2.80684	1.21372193850086	1.09553649169305e-07	1.38441577034636e-05	Chr12:24237163-24238781:-	LOC_Os12g39400	NA	NA	XP_015620192.1 zinc finger protein 1 [Oryza sativa Japonica Group]
LOC_Os02g06950	0.04	0.04	0.18	2.43	0.64	1.2	-3.91053	0.281158477067794	1.13982216902895e-07	1.43143257363953e-05	Chr2:3522908-3529543:-	LOC_Os02g06950	NA	NA	EEE56374.1 hypothetical protein OsJ_05512 [Oryza sativa Japonica Group]
LOC_Os05g39720	2.01	0.74	1.97	14.96	3.81	11.16	-2.63081	3.30820453336737	1.15151256971776e-07	1.43718720043972e-05	Chr5:23310473-23313449:-	LOC_Os05g39720	NA	WRKY33; WRKY transcription factor 33; K13424	XP_015637836.1 WRKY transcription factor WRKY24 [Oryza sativa Japonica Group]
LOC_Os08g42800	1.18	0.93	5.79	17.77	21.44	32.61	-3.14748	1.44079562695066	1.18172948034938e-07	1.4569139245844e-05	Chr8:27072334-27072575:-	LOC_Os08g42800	NA	NA	EAZ43509.1 hypothetical protein OsJ_28127 [Oryza sativa Japonica Group]
LOC_Os07g01560	101.41	49.35	85.09	232.3	175.47	329.45	-1.62442	8.00026111223425	1.26714630109892e-07	1.55275339769207e-05	Chr7:348474-353686:-	LOC_Os07g01560	41;GO:0003674,molecular_function molecular_function;GO:0005215,molecular_function transporter activity;GO:0005351,molecular_function carbohydrate:proton symporter activity;GO:0005355,molecular_function glucose transmembrane transporter activity;GO:0005402,molecular_function carbohydrate:cation symporter activity;GO:0006810,biological_process transport;GO:0006811,biological_process ion transport;G…	NA	BAC81184.1 putative glucose transport protein STP1 [Oryza sativa Japonica Group]; XP_015646448.1 sugar transport protein MST3 [Oryza sativa Japonica Group]
LOC_Os08g09010	1.44	5.69	10.46	20.24	62.65	58.95	-3.00265	4.18474386484584	1.3054711114752e-07	1.5900795423444e-05	Chr8:5242494-5243657:+	LOC_Os08g09010	6;GO:0005575,cellular_component cellular_component;GO:0005618,cellular_component cell wall;GO:0005623,cellular_component cell;GO:0030312,cellular_component external encapsulating structure;GO:0044464,cellular_component cell part;GO:0071944,cellular_component cell periphery	NA	XP_015650203.1 germin-like protein 8-7 [Oryza sativa Japonica Group]
LOC_Os08g37210	0	0	0.33	1.23	1.61	4.19	-4.30539	0.794757811883028	1.31437355941186e-07	1.59133646693104e-05	Chr8:23502942-23505310:-	LOC_Os08g37210	NA	NA	XP_015649017.1 patatin-like protein 2 isoform X2 [Oryza sativa Japonica Group]
LOC_Os02g47650	21.98	17.03	24.09	86.74	38.43	82.14	-1.68457	4.52932931574935	1.330899416218e-07	1.59557588273881e-05	Chr2:29113547-29115698:+	LOC_Os02g47650	NA	NA	XP_015627483.1 uncharacterized protein LOC4330461 [Oryza sativa Japonica Group]
LOC_Os04g22120	3.8	1.21	7.6	13.92	29.11	41.97	-2.75893	5.19610913332633	1.34245988671131e-07	1.59665861467153e-05	Chr4:12534143-12539647:-	LOC_Os04g22120	NA	NA	XP_015633882.1 L-type lectin-domain containing receptor kinase IX.1 [Oryza sativa Japonica Group]
LOC_Os04g30240	27.45	11.02	12.14	77.9	38.01	106.77	-2.11038	6.69295274594569	1.42646902211429e-07	1.68572954991238e-05	Chr4:18042128-18049438:-	LOC_Os04g30240	NA	NA	XP_015636823.1 wall-associated receptor kinase 2 [Oryza sativa Japonica Group]
LOC_Os09g04320	1.17	0.37	0.98	7.61	3.56	9.77	-3.00417	1.02291689281467	1.4422513305271e-07	1.68572954991238e-05	Chr9:2295031-2296762:+	LOC_Os09g04320	NA	NA	BAD28808.1 hypothetical protein [Oryza sativa Japonica Group]
LOC_Os10g38350	0.17	0	0.54	1.79	3	9.21	-4.23447	0.898087717688215	1.44236219464287e-07	1.68572954991238e-05	Chr10:20493331-20494339:+	LOC_Os10g38350	NA	GST, gst; glutathione S-transferase [EC:2.5.1.18]; K00799	AAM12306.1 putative glutathione S-transferase [Oryza sativa Japonica Group]
LOC_Os04g10010	1.05	0.07	1.56	4.54	10.2	13.98	-3.40292	2.15927916097983	1.52563483507568e-07	1.77280521439052e-05	Chr4:5385721-5387215:-	LOC_Os04g10010	NA	MAS; momilactone-A synthase [EC:1.1.1.295]; K13070	XP_015634207.1 momilactone A synthase [Oryza sativa Japonica Group]
LOC_Os10g39300	0.05	0	0	5.21	0.29	0.87	-6.5144	0.372321668303725	1.55181711252627e-07	1.79292515418107e-05	Chr10:20971235-20972702:+	LOC_Os10g39300	151;GO:0001540,molecular_function amyloid-beta binding;GO:0003008,biological_process system process;GO:0003674,molecular_function molecular_function;GO:0003824,molecular_function catalytic activity;GO:0004175,molecular_function endopeptidase activity;GO:0004190,molecular_function aspartic-type endopeptidase activity;GO:0005488,molecular_function binding;GO:0005515,molecular_function protein bindi…	NA	XP_015613050.1 aspartic proteinase nepenthesin-1 [Oryza sativa Japonica Group]
LOC_Os08g39840	9.89	2.04	11.23	30.17	37.74	85.76	-2.7331	6.35968206602813	1.64563588993084e-07	1.88751097530164e-05	Chr8:25216362-25224080:-	LOC_Os08g39840	95;GO:0001101,biological_process response to acid chemical;GO:0003674,molecular_function molecular_function;GO:0003824,molecular_function catalytic activity;GO:0005575,cellular_component cellular_component;GO:0005622,cellular_component intracellular;GO:0005623,cellular_component cell;GO:0005737,cellular_component cytoplasm;GO:0006082,biological_process organic acid metabolic process;GO:0006629,bi…	LOX2S; lipoxygenase [EC:1.13.11.12]; K00454	XP_015650717.1 lipoxygenase 7, chloroplastic [Oryza sativa Japonica Group]
LOC_Os11g10470	10.34	6.1	23.35	76.1	47.07	63.19	-2.20336	3.5275459336449	1.65235393752604e-07	1.88751097530164e-05	Chr11:5710545-5711249:-	LOC_Os11g10470	NA	NA	XP_015615873.1 uncharacterized protein LOC9269460 [Oryza sativa Japonica Group]
LOC_Os04g40990	0.24	0.25	0.44	15.29	0.36	9.44	-4.6993	2.8754466967855	1.66601670457657e-07	1.89242650279965e-05	Chr4:24325763-24328254:-	LOC_Os04g40990	36;GO:0003674,molecular_function molecular_function;GO:0003824,molecular_function catalytic activity;GO:0004474,molecular_function malate synthase activity;GO:0005575,cellular_component cellular_component;GO:0005622,cellular_component intracellular;GO:0005623,cellular_component cell;GO:0005737,cellular_component cytoplasm;GO:0005777,cellular_component peroxisome;GO:0005975,biological_process carb…	aceB, glcB; malate synthase [EC:2.3.3.9]; K01638	XP_015635902.1 malate synthase [Oryza sativa Japonica Group]
LOC_Os06g46330	11.57	7.24	10.47	38.61	18.93	34.02	-1.61205	4.52984602344906	1.68265867447854e-07	1.89461075768387e-05	Chr6:28090118-28094397:-	LOC_Os06g46330	80;GO:0002237,biological_process response to molecule of bacterial origin;GO:0003674,molecular_function molecular_function;GO:0003824,molecular_function catalytic activity;GO:0004672,molecular_function protein kinase activity;GO:0004674,molecular_function protein serine/threonine kinase activity;GO:0005575,cellular_component cellular_component;GO:0005623,cellular_component cell;GO:0005886,cellula…	NA	XP_015641258.1 cold-responsive protein kinase 1 [Oryza sativa Japonica Group]
LOC_Os05g35460	14.69	10.66	16.87	27.44	38.94	50.26	-1.45	5.54558115420467	1.69443749522439e-07	1.89461075768387e-05	Chr5:21065430-21068427:-	LOC_Os05g35460	59;GO:0000003,biological_process reproduction;GO:0000902,biological_process cell morphogenesis;GO:0000904,biological_process cell morphogenesis involved in differentiation;GO:0002020,molecular_function protease binding;GO:0003006,biological_process developmental process involved in reproduction;GO:0003674,molecular_function molecular_function;GO:0005488,molecular_function binding;GO:0005515,molec…	NA	XP_015640237.1 patellin-3 [Oryza sativa Japonica Group]
LOC_Os06g13560	0.66	0.8	7.41	68.39	15.43	67.84	-4.08958	4.90885290530514	1.69605097750027e-07	1.89461075768387e-05	Chr6:7480066-7482254:-	LOC_Os06g13560	22;GO:0003674,molecular_function molecular_function;GO:0003824,molecular_function catalytic activity;GO:0006950,biological_process response to stress;GO:0006952,biological_process defense response;GO:0008150,biological_process biological_process;GO:0008152,biological_process metabolic process;GO:0008168,molecular_function methyltransferase activity;GO:0008169,molecular_function C-methyltransferas…	E2.1.1.141; jasmonate O-methyltransferase [EC:2.1.1.141]; K08241	BAS97015.1 Os06g0244000, partial [Oryza sativa Japonica Group]
LOC_Os03g15020	2.22	1.66	4.15	11.78	6.47	11.44	-1.86189	4.17265555145501	1.75085429119674e-07	1.9450836765773e-05	Chr3:8195945-8202168:-	LOC_Os03g15020	22;GO:0003674,molecular_function molecular_function;GO:0003824,molecular_function catalytic activity;GO:0004553,molecular_function hydrolase activity, hydrolyzing O-glycosyl compounds;GO:0004565,molecular_function beta-galactosidase activity;GO:0005575,cellular_component cellular_component;GO:0005618,cellular_component cell wall;GO:0005622,cellular_component intracellular;GO:0005623,cellular_comp…	NA	XP_015632058.1 beta-galactosidase 6 [Oryza sativa Japonica Group]
LOC_Os04g59150	4.35	0.75	9.82	33.89	35.95	48.78	-2.98887	4.5402373865786	1.80286069693775e-07	1.99191477767127e-05	Chr4:35187372-35189338:-	LOC_Os04g59150	NA	E1.11.1.7; peroxidase [EC:1.11.1.7]; K00430	XP_015635541.1 peroxidase 12 isoform X1 [Oryza sativa Japonica Group]
LOC_Os06g04220	0.4	0.21	3.96	13.13	19.42	24.31	-3.59587	1.60486792485564	1.84547835059851e-07	2.027919933193e-05	Chr6:1780471-1781052:+	LOC_Os06g04220	NA	NA	EEC79929.1 hypothetical protein OsI_21502 [Oryza sativa Indica Group]
LOC_Os01g29530	0	0	0	0	1.03	1.53	-8.66807	0.689806033883603	1.88644943906028e-07	2.05065167786881e-05	Chr1:16551838-16557812:-	LOC_Os01g29530	NA	NA	ABA93462.1 retrotransposon protein, putative, Ty3-gypsy subclass [Oryza sativa Japonica Group]
LOC_Os10g38600	0.64	0.17	1.95	6.09	7.88	8.87	-3.01538	1.66489864844076	1.935763180097e-07	2.09300511969953e-05	Chr10:20595040-20596116:+	LOC_Os10g38600	NA	GST, gst; glutathione S-transferase [EC:2.5.1.18]; K00799	AAM12301.1 putative glutathione S-transferase [Oryza sativa Japonica Group]
LOC_Os01g60930	9.37	5.11	11.92	28.69	21.93	31.2	-1.60959	4.44011604637967	2.00038341975046e-07	2.15136980659226e-05	Chr1:35243883-35246808:+	LOC_Os01g60930	NA	NA	XP_015622960.1 uncharacterized protein LOC4327579 isoform X1 [Oryza sativa Japonica Group]
LOC_Os04g33390	0.79	1.06	2.13	6.34	5.08	7.1	-2.18921	2.32435775543098	2.20677137550278e-07	2.34271679552336e-05	Chr4:20169584-20171246:+	LOC_Os04g33390	NA	ADT, PDT; arogenate/prephenate dehydratase [EC:4.2.1.91 4.2.1.51]; K05359	XP_015637196.1 arogenate dehydratase/prephenate dehydratase 6, chloroplastic [Oryza sativa Japonica Group]
LOC_Os01g43320	0.17	0.71	0.79	2.44	3.97	7.8	-3.07318	1.91340254446532	2.21306151612326e-07	2.34271679552336e-05	Chr1:24753698-24758859:-	LOC_Os01g43320	34;GO:0003333,biological_process amino acid transmembrane transport;GO:0003674,molecular_function molecular_function;GO:0005215,molecular_function transporter activity;GO:0005342,molecular_function organic acid transmembrane transporter activity;GO:0005575,cellular_component cellular_component;GO:0005623,cellular_component cell;GO:0005886,cellular_component plasma membrane;GO:0006810,biological_p…	NA	XP_015628817.1 probable GABA transporter 2 [Oryza sativa Japonica Group]
LOC_Os02g41670	0.13	0.11	0.25	0.91	1.32	1.11	-2.68839	0.56838737609409	2.24674755661616e-07	2.36598900245948e-05	Chr2:24992826-24995414:-	LOC_Os02g41670	NA	PAL; phenylalanine ammonia-lyase [EC:4.3.1.24]; K10775	XP_015625126.1 phenylalanine ammonia-lyase [Oryza sativa Japonica Group]
LOC_Os03g30130	1.48	1.71	1.57	5.48	5.97	6.8	-1.9071	2.19298607508748	2.3511355559176e-07	2.46308859093772e-05	Chr3:17207292-17210591:-	LOC_Os03g30130	NA	NA	XP_015628557.1 PI-PLC X domain-containing protein At5g67130 isoform X3 [Oryza sativa Japonica Group]; XP_015628558.1 PI-PLC X domain-containing protein At5g67130 isoform X4 [Oryza sativa Japonica Group]
LOC_Os01g52530	1.87	1.57	6.38	10.54	21.77	28.21	-2.62372	3.86481930823506	2.39692545683515e-07	2.49811524802835e-05	Chr1:30180580-30184477:+	LOC_Os01g52530	NA	NA	XP_015614225.1 ribose-phosphate pyrophosphokinase 3, chloroplastic [Oryza sativa Japonica Group]
LOC_Os07g44130	11.64	9.26	13.82	33.14	23.45	34.68	-1.36658	4.69860279781469	2.4098033144831e-07	2.49865708797609e-05	Chr7:26375647-26377640:+	LOC_Os07g44130	NA	CYP735A; cytokinin trans-hydroxylase; K10717	BAF22299.2 Os07g0635300, partial [Oryza sativa Japonica Group]
LOC_Os01g64520	61.14	32.87	48.61	87.46	177.29	216.55	-1.74115	6.59196548388784	2.45211333662739e-07	2.52955507924843e-05	Chr1:37440428-37444871:-	LOC_Os01g64520	27;GO:0003674,molecular_function molecular_function;GO:0003824,molecular_function catalytic activity;GO:0004846,molecular_function urate oxidase activity;GO:0005575,cellular_component cellular_component;GO:0005622,cellular_component intracellular;GO:0005623,cellular_component cell;GO:0005737,cellular_component cytoplasm;GO:0005777,cellular_component peroxisome;GO:0006996,biological_process organe…	uaZ; urate oxidase [EC:1.7.3.3]; K00365	XP_015622191.1 uricase [Oryza sativa Japonica Group]
LOC_Os04g44950	41.53	24.71	48.14	140.94	69.82	189.13	-1.78686	6.30497926762482	2.48052098963733e-07	2.54587075581102e-05	Chr4:26590611-26592402:-	LOC_Os04g44950	NA	E1.1.1.208; (+)-neomenthol dehydrogenase [EC:1.1.1.208]; K15095	XP_015635605.1 salutaridine reductase [Oryza sativa Japonica Group]
LOC_Os09g31478	11.05	9.29	24.67	62.13	32.96	82.73	-1.96872	5.55127864793459	2.57346416894691e-07	2.62792282989584e-05	Chr9:18978135-18983481:-	LOC_Os09g31478	NA	NA	BAG93407.1 unnamed protein product [Oryza sativa Japonica Group]; XP_015612495.1 protein PIN-LIKES 3 [Oryza sativa Japonica Group]
LOC_Os05g09020	71.1	47.89	121.5	183.52	262.26	429.54	-1.8593	6.76862524809485	2.69806761020688e-07	2.72761145053864e-05	Chr5:4998209-4999629:-	LOC_Os05g09020	NA	NA	XP_015638018.1 probable WRKY transcription factor 50 [Oryza sativa Japonica Group]
LOC_Os01g37750	8.56	6.24	17.12	33.32	32.26	55.07	-1.90705	4.26575604232723	2.73217296197743e-07	2.74834851334436e-05	Chr1:21114736-21115791:-	LOC_Os01g37750	NA	GST, gst; glutathione S-transferase [EC:2.5.1.18]; K00799	XP_015619514.1 probable glutathione S-transferase GSTU6 [Oryza sativa Japonica Group]
LOC_Os02g52990	20.51	17.75	33.87	60.17	66.71	94.59	-1.60176	4.25086645582231	2.77948762181158e-07	2.78210199135685e-05	Chr2:32418492-32419361:+	LOC_Os02g52990	NA	SAUR; SAUR family protein; K14488	XP_015624067.1 auxin-responsive protein SAUR32 [Oryza sativa Japonica Group]
LOC_Os03g53020	17.9	21.02	27.58	55.75	49.02	54.86	-1.23412	5.08387766220728	2.83827228558137e-07	2.82694715971279e-05	Chr3:30406829-30409447:+	LOC_Os03g53020	41;GO:0001101,biological_process response to acid chemical;GO:0003674,molecular_function molecular_function;GO:0003700,molecular_function DNA-binding transcription factor activity;GO:0005575,cellular_component cellular_component;GO:0005622,cellular_component intracellular;GO:0005623,cellular_component cell;GO:0005634,cellular_component nucleus;GO:0006355,biological_process regulation of transcrip…	NA	XP_015631231.1 transcription factor BHLH148 [Oryza sativa Japonica Group]
LOC_Os01g53390	14.86	11.78	16.29	32.95	31.48	41.51	-1.27846	4.85197186060663	2.92332012081543e-07	2.89738281974349e-05	Chr1:30675472-30677421:+	LOC_Os01g53390	NA	NA	BAD87806.1 putative UDP-glycose:flavonoid glycosyltransferase [Oryza sativa Japonica Group]
LOC_Os12g02060	0.53	0	0.25	4.11	1.68	2.77	-3.3838	0.535788666839212	2.96420820672405e-07	2.92357686496359e-05	Chr12:614315-615845:+	LOC_Os12g02060	NA	E1.11.1.7; peroxidase [EC:1.11.1.7]; K00430	ABA96220.1 Cationic peroxidase 1 precursor, putative, expressed [Oryza sativa Japonica Group]
LOC_Os08g25839	0	0.46	0.21	180.04	1.52	4.56	-7.87853	2.96178127008509	3.23592456032989e-07	3.17607566433544e-05	Chr8:15736241-15738807:-	LOC_Os08g25839	NA	NA	BAT05044.1 Os08g0346900 [Oryza sativa Japonica Group]
LOC_Os04g49210	0.16	0.4	2.94	11.52	13.34	15.97	-3.52926	2.98285614677673	3.26796436271461e-07	3.19202760626699e-05	Chr4:29338949-29341166:-	LOC_Os04g49210	NA	NA	XP_015634119.1 protein DMR6-LIKE OXYGENASE 1 [Oryza sativa Japonica Group]
LOC_Os01g41430	0.42	0.32	1.04	3.76	2.61	3.6	-2.43601	1.59372836275345	3.34113880297451e-07	3.24781180083373e-05	Chr1:23456073-23458037:+	LOC_Os01g41430	NA	NA	XP_015621166.1 scopoletin glucosyltransferase [Oryza sativa Japonica Group]
LOC_Os02g17590	9.36	1.4	6.04	39.49	21.68	97.8	-3.22848	2.94738844338744	3.40549958935288e-07	3.29426942329863e-05	Chr2:10121711-10121969:+	LOC_Os02g17590	NA	NA	BAD21812.1 hypothetical protein [Oryza sativa Japonica Group]
LOC_Os06g38764	39.33	45.09	27.23	106.79	88.58	116.07	-1.44229	4.3800349677159	3.42516741921501e-07	3.29426942329863e-05	Chr6:23013153-23014890:-	LOC_Os06g38764	NA	NA	BAH93604.1 Os06g0587401 [Oryza sativa Japonica Group]
LOC_Os04g45970	16.51	11.56	20.27	47.65	30.39	58.23	-1.47298	5.26619161762896	3.43781021967462e-07	3.29426942329863e-05	Chr4:27233359-27238105:+	LOC_Os04g45970	26;GO:0006950,biological_process response to stress;GO:0006970,biological_process response to osmotic stress;GO:0006995,biological_process cellular response to nitrogen starvation;GO:0007154,biological_process cell communication;GO:0008150,biological_process biological_process;GO:0009266,biological_process response to temperature stimulus;GO:0009267,biological_process cellular response to starvat…	GLUD1_2, gdhA; glutamate dehydrogenase (NAD(P)+) [EC:1.4.1.3]; K00261	CAE04341.1 OSJNBb0038F03.5 [Oryza sativa Japonica Group]; XP_015637000.1 glutamate dehydrogenase 2, mitochondrial [Oryza sativa Japonica Group]
LOC_Os12g44220	1.19	0.4	1.92	4.37	11.38	7.35	-2.69751	2.27191802196353	3.62240711448011e-07	3.43447940595743e-05	Chr12:27426309-27427745:+	LOC_Os12g44220	47;GO:0003674,molecular_function molecular_function;GO:0003824,molecular_function catalytic activity;GO:0005575,cellular_component cellular_component;GO:0005622,cellular_component intracellular;GO:0005623,cellular_component cell;GO:0005737,cellular_component cytoplasm;GO:0005739,cellular_component mitochondrion;GO:0005740,cellular_component mitochondrial envelope;GO:0005743,cellular_component mit…	hemH, FECH; protoporphyrin/coproporphyrin ferrochelatase [EC:4.98.1.1 4.99.1.9]; K01772	XP_015618835.1 AAA-ATPase ASD, mitochondrial [Oryza sativa Japonica Group]
LOC_Os07g18230	44.53	28.96	58.08	105.38	100.25	151.1	-1.42272	7.35204095218572	3.69419874745975e-07	3.47409323139017e-05	Chr7:10805141-10807392:-	LOC_Os07g18230	NA	NA	XP_015645622.1 L-type lectin-domain containing receptor kinase IV.1 [Oryza sativa Japonica Group]
LOC_Os02g37180	0.33	0.34	1.52	15.92	2.77	9.35	-3.61018	1.44498384339653	3.73352965226703e-07	3.49482574255495e-05	Chr2:22474936-22475591:-	LOC_Os02g37180	NA	NA	EAY86445.1 hypothetical protein OsI_07827 [Oryza sativa Indica Group]
LOC_Os06g33880	0.63	0.39	1.29	3.17	6.89	9.8	-3.06539	0.876427073436528	3.81186042044305e-07	3.55170533829208e-05	Chr6:19701307-19702378:+	LOC_Os06g33880	NA	NA	XP_015641845.1 Alstrom syndrome protein 1 [Oryza sativa Japonica Group]
LOC_Os11g02440	28.37	39.34	28.97	75.91	68.98	105.87	-1.34364	5.24233740015486	3.84059741352237e-07	3.56206601394535e-05	Chr11:729642-730838:-	LOC_Os11g02440	28;GO:0003674,molecular_function molecular_function;GO:0003824,molecular_function catalytic activity;GO:0005575,cellular_component cellular_component;GO:0005622,cellular_component intracellular;GO:0005623,cellular_component cell;GO:0005737,cellular_component cytoplasm;GO:0005783,cellular_component endoplasmic reticulum;GO:0008150,biological_process biological_process;GO:0008152,biological_process…	E5.5.1.6; chalcone isomerase [EC:5.5.1.6]; K01859	EEC67544.1 hypothetical protein OsI_34872 [Oryza sativa Indica Group]
LOC_Os01g60020	6.97	5.98	22.51	29.77	76.44	89.9	-2.47089	5.21441946768111	3.86018654867186e-07	3.56388638482175e-05	Chr1:34692829-34694391:-	LOC_Os01g60020	NA	NA	XP_015623706.1 NAC domain-containing protein 68 [Oryza sativa Japonica Group]
LOC_Os06g10520	5.26	2.89	9.13	15.21	20.27	32.94	-1.98058	4.84384235566953	3.96652699597889e-07	3.62892349917181e-05	Chr6:5420907-5427254:+	LOC_Os06g10520	NA	PANK1_2_3, CAB1, coaW; type II pantothenate kinase [EC:2.7.1.33]; K09680	XP_015644088.1 pantothenate kinase 1 isoform X2 [Oryza sativa Japonica Group]
LOC_Os01g65380	10.59	9.98	20.94	31.76	38.43	60.66	-1.64641	5.72881689144984	4.07996304541967e-07	3.71589066735767e-05	Chr1:37948866-37952032:+	LOC_Os01g65380	59;GO:0000003,biological_process reproduction;GO:0000902,biological_process cell morphogenesis;GO:0000904,biological_process cell morphogenesis involved in differentiation;GO:0002020,molecular_function protease binding;GO:0003006,biological_process developmental process involved in reproduction;GO:0003674,molecular_function molecular_function;GO:0005488,molecular_function binding;GO:0005515,molec…	NA	XP_015621303.1 patellin-3 [Oryza sativa Japonica Group]
LOC_Os01g14590	12.41	10.92	17.02	29.53	36.96	53.85	-1.55991	4.28547227434917	4.16008186060648e-07	3.7718697372019e-05	Chr1:8175374-8177889:-	LOC_Os01g14590	NA	NA	XP_015614171.1 pathogen-related protein [Oryza sativa Japonica Group]
LOC_Os03g53800	7.05	6.55	13.07	21.22	24.69	55.01	-1.91427	5.32823373284236	4.22049980296838e-07	3.79263491183189e-05	Chr3:30851705-30857333:+	LOC_Os03g53800	28;GO:0000272,biological_process polysaccharide catabolic process;GO:0003674,molecular_function molecular_function;GO:0003824,molecular_function catalytic activity;GO:0004553,molecular_function hydrolase activity, hydrolyzing O-glycosyl compounds;GO:0005575,cellular_component cellular_component;GO:0005623,cellular_component cell;GO:0005886,cellular_component plasma membrane;GO:0005975,biological_…	E3.2.1.21; beta-glucosidase [EC:3.2.1.21]; K01188; bglX; beta-glucosidase [EC:3.2.1.21]; K05349	XP_015631169.1 uncharacterized protein LOC4334114 [Oryza sativa Japonica Group]
LOC_Os07g48260	5.91	4.57	4.24	27.32	10.6	17.29	-1.86081	3.54368988291618	4.27022611963545e-07	3.8203407926066e-05	Chr7:28828792-28832398:-	LOC_Os07g48260	NA	NA	XP_015646872.1 probable WRKY transcription factor 70 [Oryza sativa Japonica Group]
LOC_Os10g38340	0	0.08	0.67	1.93	3.06	4.74	-3.60078	0.474408207011666	4.3562123828957e-07	3.87905796191101e-05	Chr10:20488626-20489894:+	LOC_Os10g38340	NA	GST, gst; glutathione S-transferase [EC:2.5.1.18]; K00799	XP_015613750.1 probable glutathione S-transferase GSTU6 [Oryza sativa Japonica Group]
LOC_Os04g27670	0.05	0.11	1.74	11.21	5.79	59.79	-5.34723	3.89750741309224	4.37422827694599e-07	3.87905796191101e-05	Chr4:16349933-16354016:-	LOC_Os04g27670	NA	GERD; (-)-germacrene D synthase [EC:4.2.3.75]; K15803	XP_015634507.1 (+)-germacrene D synthase isoform X1 [Oryza sativa Japonica Group]
LOC_Os05g25390	0.67	0.28	0.6	3.14	1.7	3.76	-2.43569	1.77569874260472	4.41036407224209e-07	3.8940240688499e-05	Chr5:14749755-14754270:+	LOC_Os05g25390	43;GO:0003674,molecular_function molecular_function;GO:0003824,molecular_function catalytic activity;GO:0004672,molecular_function protein kinase activity;GO:0004674,molecular_function protein serine/threonine kinase activity;GO:0005575,cellular_component cellular_component;GO:0005623,cellular_component cell;GO:0005886,cellular_component plasma membrane;GO:0006464,biological_process cellular prot…	NA	XP_015637428.1 wall-associated receptor kinase-like 20 [Oryza sativa Japonica Group]
LOC_Os01g43480	18.63	15.5	19.89	63.41	30.39	47.9	-1.35552	6.34395726249468	4.7348616773187e-07	4.16235514146551e-05	Chr1:24894537-24900026:+	LOC_Os01g43480	NA	NA	XP_015621287.1 peroxisomal biogenesis factor 6 [Oryza sativa Japonica Group]
LOC_Os03g52370	0.74	0.58	2.41	19.33	3.98	21.54	-3.53239	1.38864605521678	4.9188181852454e-07	4.28679245204641e-05	Chr3:30074923-30075741:+	LOC_Os03g52370	NA	NA	XP_015632320.1 uncharacterized protein LOC4334013 [Oryza sativa Japonica Group]
LOC_Os09g25070	0.42	0.63	0.22	64.31	1.48	3.19	-5.645	3.42965926132967	4.9989376689001e-07	4.32434849197563e-05	Chr9:14992802-14994888:-	LOC_Os09g25070	48;GO:0001101,biological_process response to acid chemical;GO:0002831,biological_process regulation of response to biotic stimulus;GO:0002832,biological_process negative regulation of response to biotic stimulus;GO:0005575,cellular_component cellular_component;GO:0005622,cellular_component intracellular;GO:0005623,cellular_component cell;GO:0005634,cellular_component nucleus;GO:0008150,biological…	NA	DAA05127.1 TPA_inf: WRKY transcription factor 62 [Oryza sativa (indica cultivar-group)]; XP_015610755.1 WRKY transcription factor WRKY62 [Oryza sativa Japonica Group]
LOC_Os02g50470	5.61	3.1	4.08	18.03	13.17	30.13	-2.23593	2.22669351364474	5.10765995611081e-07	4.39454368734487e-05	Chr2:30813481-30814721:+	LOC_Os02g50470	NA	NA	BAD16038.1 unknown protein [Oryza sativa Japonica Group]
LOC_Os03g12890	40.13	79.78	55.72	157.8	134.3	179.28	-1.38695	7.12029212536751	5.30920604856745e-07	4.54859479220277e-05	Chr3:6947994-6951344:+	LOC_Os03g12890	24;GO:0003674,molecular_function molecular_function;GO:0003824,molecular_function catalytic activity;GO:0004084,molecular_function branched-chain-amino-acid transaminase activity;GO:0005575,cellular_component cellular_component;GO:0005622,cellular_component intracellular;GO:0005623,cellular_component cell;GO:0005737,cellular_component cytoplasm;GO:0005739,cellular_component mitochondrion;GO:00081…	E2.6.1.42, ilvE; branched-chain amino acid aminotransferase [EC:2.6.1.42]; K00826	ABF94786.1 Branched-chain-amino-acid aminotransferase 5, chloroplast precursor, putative, expressed [Oryza sativa Japonica Group]; ABF94787.1 Branched-chain-amino-acid aminotransferase 5, chloroplast precursor, putative, expressed [Oryza sativa Japonica Group]; ABF94788.1 Branched-chain-amino-acid aminotransferase 5, chloroplast precursor, putative, expressed [Oryza sativa Japonica Group]; XP_015…
LOC_Os01g12100	149.92	95.25	278.65	394.85	679.29	758.58	-1.80085	6.28193734345683	5.36725733153835e-07	4.57892725680902e-05	Chr1:6587145-6587940:-	LOC_Os01g12100	NA	NA	BAD81362.1 unknown protein [Oryza sativa Japonica Group]
LOC_Os06g45970	4.58	1.8	1.87	25	8.29	19.29	-2.62467	2.04846317410639	5.84295303487759e-07	4.94304047749749e-05	Chr6:27862247-27862649:+	LOC_Os06g45970	NA	SAUR; SAUR family protein; K14488	XP_015642567.1 auxin-responsive protein SAUR50 [Oryza sativa Japonica Group]
LOC_Os07g03170	5.09	1.98	7.85	20.96	18.36	35.32	-2.30799	2.88120380598224	5.95829232048429e-07	4.97812861272197e-05	Chr7:1239803-1240626:-	LOC_Os07g03170	NA	NA	XP_015645775.1 uncharacterized protein LOC4342301 [Oryza sativa Japonica Group]
LOC_Os02g48210	2.54	1.72	2.9	6.64	6.29	10.46	-1.68974	3.5285237930027	5.98825560026671e-07	4.98257366180217e-05	Chr2:29519467-29523255:-	LOC_Os02g48210	6;GO:0005575,cellular_component cellular_component;GO:0005623,cellular_component cell;GO:0005886,cellular_component plasma membrane;GO:0016020,cellular_component membrane;GO:0044464,cellular_component cell part;GO:0071944,cellular_component cell periphery	NA	XP_025878636.1 probable L-type lectin-domain containing receptor kinase S.5 [Oryza sativa Japonica Group]
LOC_Os01g61080	4.55	1.73	4.64	21.94	7.96	17.11	-2.0747	4.00417553037375	6.01553805786418e-07	4.98476081934245e-05	Chr1:35347977-35350645:+	LOC_Os01g61080	73;GO:0001101,biological_process response to acid chemical;GO:0005575,cellular_component cellular_component;GO:0005622,cellular_component intracellular;GO:0005623,cellular_component cell;GO:0005634,cellular_component nucleus;GO:0006355,biological_process regulation of transcription, DNA-templated;GO:0008150,biological_process biological_process;GO:0009719,biological_process response to endogenous…	WRKY33; WRKY transcription factor 33; K13424	XP_015619871.1 WRKY transcription factor WRKY24 [Oryza sativa Japonica Group]
LOC_Os02g09050	41.3	39.98	45.29	90.63	97.04	117.99	-1.24584	4.49713174908507	6.12427847646603e-07	5.05415455165987e-05	Chr2:4629593-4630173:-	LOC_Os02g09050	NA	NA	XP_015624336.1 uncharacterized protein LOC9267286 [Oryza sativa Japonica Group]
LOC_Os01g58350	0.94	0.99	7.14	23.61	22.33	29.01	-3.03238	2.95566722356841	6.22988403813153e-07	5.1145154616904e-05	Chr1:33713642-33715442:+	LOC_Os01g58350	NA	NA	BAB89891.1 hypothetical protein [Oryza sativa Japonica Group]
LOC_Os01g47410	18.63	13.36	35.68	48.41	89.65	89.63	-1.74298	6.27189664864039	6.24801087609441e-07	5.1145154616904e-05	Chr1:27085744-27092240:-	LOC_Os01g47410	53;GO:0003674,molecular_function molecular_function;GO:0003824,molecular_function catalytic activity;GO:0004175,molecular_function endopeptidase activity;GO:0004190,molecular_function aspartic-type endopeptidase activity;GO:0005575,cellular_component cellular_component;GO:0005622,cellular_component intracellular;GO:0005623,cellular_component cell;GO:0005737,cellular_component cytoplasm;GO:0005773…	NA	XP_015621906.1 aspartic proteinase oryzasin-1-like [Oryza sativa Japonica Group]
LOC_Os07g03840	2.14	1.55	3.05	6.48	6.68	8.93	-1.69127	3.34655275144008	6.35988134778775e-07	5.18509842624679e-05	Chr7:1603023-1605378:-	LOC_Os07g03840	NA	NA	BAC57691.1 putative receptor-like protein kinase [Oryza sativa Japonica Group]
LOC_Os05g47770	0.67	0.41	1.31	2.9	4.01	4.4	-2.22203	2.26529697203361	6.47490413551873e-07	5.25767416530334e-05	Chr5:27360905-27367545:+	LOC_Os05g47770	NA	NA	BAS95212.1 Os05g0550800 [Oryza sativa Japonica Group]
LOC_Os02g17534	15.23	11.81	21.89	35.73	37.69	69.34	-1.53261	5.85463438121994	7.04531529647996e-07	5.67526812667443e-05	Chr2:10088209-10095193:-	LOC_Os02g17534	NA	NA	XP_015625326.1 galactoside 2-alpha-L-fucosyltransferase isoform X1 [Oryza sativa Japonica Group]
LOC_Os02g43790	2.59	2.31	7.36	11.32	21.18	31.97	-2.39186	3.56394358382461	7.15884634143437e-07	5.74383786418498e-05	Chr2:26422181-26423485:-	LOC_Os02g43790	112;GO:0000160,biological_process phosphorelay signal transduction system;GO:0001101,biological_process response to acid chemical;GO:0002218,biological_process activation of innate immune response;GO:0002252,biological_process immune effector process;GO:0002253,biological_process activation of immune response;GO:0002376,biological_process immune system process;GO:0002682,biological_process regula…	ERF2; ethylene-responsive transcription factor 2; K14517; PTI4; pathogenesis-related genes transcriptional activator PTI4; K13432	EAY86936.1 hypothetical protein OsI_08320 [Oryza sativa Indica Group]
LOC_Os02g40784	13.33	8.29	9.53	29.81	19.89	30.35	-1.32991	5.10754780475484	7.22116290971134e-07	5.77093647713256e-05	Chr2:24718046-24724120:-	LOC_Os02g40784	31;GO:0003674,molecular_function molecular_function;GO:0003824,molecular_function catalytic activity;GO:0005575,cellular_component cellular_component;GO:0005622,cellular_component intracellular;GO:0005623,cellular_component cell;GO:0005737,cellular_component cytoplasm;GO:0005783,cellular_component endoplasmic reticulum;GO:0005789,cellular_component endoplasmic reticulum membrane;GO:0006629,biolog…	K15404, CER1; aldehyde decarbonylase [EC:4.1.99.5]; K15404	XP_015627618.1 protein ECERIFERUM 1 [Oryza sativa Japonica Group]
LOC_Os07g18240	22.93	21.12	27.3	47.89	50.22	62.39	-1.14547	6.34331874895117	7.35492152349388e-07	5.85469127100483e-05	Chr7:10810101-10813191:-	LOC_Os07g18240	NA	NA	EAZ39417.1 hypothetical protein OsJ_23853 [Oryza sativa Japonica Group]
LOC_Os08g35630	3.95	1.9	15.91	38.47	39.11	93.5	-2.98356	4.49895437925408	7.65559328565066e-07	6.07013492715963e-05	Chr8:22462393-22464896:+	LOC_Os08g35630	NA	NA	XP_015648716.1 uncharacterized protein LOC4345757 [Oryza sativa Japonica Group]
LOC_Os07g35700	12.94	6.25	10.83	25.74	22.2	42.4	-1.572	5.28558302745415	7.7391270199682e-07	6.11239879752879e-05	Chr7:21384746-21388284:-	LOC_Os07g35700	45;GO:0003674,molecular_function molecular_function;GO:0003824,molecular_function catalytic activity;GO:0004672,molecular_function protein kinase activity;GO:0004674,molecular_function protein serine/threonine kinase activity;GO:0005575,cellular_component cellular_component;GO:0005623,cellular_component cell;GO:0005886,cellular_component plasma membrane;GO:0006464,biological_process cellular prot…	NA	XP_015645020.1 cysteine-rich receptor-like protein kinase 10 [Oryza sativa Japonica Group]
LOC_Os05g24780	0.29	0	1.09	16.45	1.71	10.36	-4.29215	1.58529180467588	7.83530963482469e-07	6.16428503916422e-05	Chr5:14360733-14361588:-	LOC_Os05g24780	30;GO:0000902,biological_process cell morphogenesis;GO:0000904,biological_process cell morphogenesis involved in differentiation;GO:0003674,molecular_function molecular_function;GO:0005488,molecular_function binding;GO:0005509,molecular_function calcium ion binding;GO:0008150,biological_process biological_process;GO:0009653,biological_process anatomical structure morphogenesis;GO:0009888,biologic…	CML; calcium-binding protein CML; K13448	EAY97490.1 hypothetical protein OsI_19419 [Oryza sativa Indica Group]
LOC_Os03g42730	3.73	2.44	5.81	14.61	10.48	18.21	-1.83236	3.36535999381305	7.91883599936149e-07	6.18978449657501e-05	Chr3:23789241-23791395:-	LOC_Os03g42730	NA	NA	AAR01659.1 hypothetical protein Os03g42730 [Oryza sativa Japonica Group]
LOC_Os01g50420	0.07	0.07	0.4	0.9	1.95	2.32	-3.19968	0.748062375189466	7.92894893225643e-07	6.18978449657501e-05	Chr1:28945227-28948045:-	LOC_Os01g50420	NA	MAPKKK17_18; mitogen-activated protein kinase kinase kinase 17/18; K20716	XP_015639022.1 mitogen-activated protein kinase kinase kinase 17 [Oryza sativa Japonica Group]
LOC_Os04g27020	12.32	2.79	9.34	20.35	42.62	56.65	-2.28536	5.21332705442074	8.05775818963214e-07	6.26614664754509e-05	Chr4:15986496-15989538:+	LOC_Os04g27020	NA	CYP2J; cytochrome P450 family 2 subfamily J [EC:1.14.14.1 1.14.14.73 1.14.14.74 1.14.14.75]; K07418	XP_025880471.1 ent-cassadiene hydroxylase-like [Oryza sativa Japonica Group]
LOC_Os08g01240	9.4	8.06	7.07	26.19	19.91	45.56	-1.87651	3.21054679271076	8.81695411271857e-07	6.83026801551942e-05	Chr8:159114-159939:+	LOC_Os08g01240	NA	NA	XP_015648904.1 uncharacterized protein At4g14100 [Oryza sativa Japonica Group]
LOC_Os03g29190	6.25	3.1	3.19	21.81	9.37	14.16	-1.8099	4.0863385150835	8.9581221439886e-07	6.88685443457435e-05	Chr3:16590186-16595991:+	LOC_Os03g29190	84;GO:0000003,biological_process reproduction;GO:0000902,biological_process cell morphogenesis;GO:0000904,biological_process cell morphogenesis involved in differentiation;GO:0001558,biological_process regulation of cell growth;GO:0003006,biological_process developmental process involved in reproduction;GO:0003674,molecular_function molecular_function;GO:0003824,molecular_function catalytic activ…	NA	XP_015630417.1 probable nucleoredoxin 1-1 isoform X3 [Oryza sativa Japonica Group]; XP_025879446.1 probable nucleoredoxin 1-1 isoform X2 [Oryza sativa Japonica Group]
LOC_Os02g52770	44.64	37.15	44.29	118.37	73.19	102.85	-1.18944	5.28696346026383	9.04361343259849e-07	6.92624318157988e-05	Chr2:32273866-32275255:+	LOC_Os02g52770	NA	NA	XP_015625852.1 uncharacterized protein LOC4330837 [Oryza sativa Japonica Group]
LOC_Os03g20330	41.47	25.84	77.16	119.02	147.67	332.78	-2.05348	6.05547998351176	9.79302297823629e-07	7.47189175837583e-05	Chr3:11497785-11498677:+	LOC_Os03g20330	63;GO:0002376,biological_process immune system process;GO:0005575,cellular_component cellular_component;GO:0005622,cellular_component intracellular;GO:0005623,cellular_component cell;GO:0005634,cellular_component nucleus;GO:0005737,cellular_component cytoplasm;GO:0006355,biological_process regulation of transcription, DNA-templated;GO:0006950,biological_process response to stress;GO:0006952,biolo…	NA	XP_015629217.1 DEAD-box ATP-dependent RNA helicase 12-like [Oryza sativa Japonica Group]
LOC_Os07g48800	1.81	0.29	0.78	13.06	2.32	59.95	-4.68615	2.48611500503323	1.04971798772938e-06	7.94915655202259e-05	Chr7:29206932-29207571:-	LOC_Os07g48800	63;GO:0002376,biological_process immune system process;GO:0005575,cellular_component cellular_component;GO:0005622,cellular_component intracellular;GO:0005623,cellular_component cell;GO:0005634,cellular_component nucleus;GO:0005737,cellular_component cytoplasm;GO:0006355,biological_process regulation of transcription, DNA-templated;GO:0006950,biological_process response to stress;GO:0006952,biolo…	NA	XP_015646339.1 protein SCARECROW 1-like [Oryza sativa Japonica Group]
LOC_Os01g31370	0.21	0.19	0.9	2.15	3.65	2.95	-2.71458	1.49183779712989	1.09193208127044e-06	8.22229713023612e-05	Chr1:17159672-17161710:-	LOC_Os01g31370	NA	EOGT; EGF domain-specific O-GlcNAc transferase [EC:2.4.1.255]; K18134; POMGNT2, GTDC2; protein O-mannose beta-1,4-N-acetylglucosaminyltransferase [EC:2.4.1.312]; K18207	XP_015630503.1 uncharacterized protein LOC4324540 [Oryza sativa Japonica Group]
LOC_Os11g38790	8.49	1.23	12.71	49.73	35.93	55.26	-2.63591	3.42474494559897	1.09392053416762e-06	8.22229713023612e-05	Chr11:23063494-23064576:+	LOC_Os11g38790	NA	NA	BAT14750.1 Os11g0600600 [Oryza sativa Japonica Group]; XP_015615637.1 uncharacterized protein LOC9271498 [Oryza sativa Japonica Group]
LOC_Os01g09220	0.13	0.22	0.2	2.65	0.87	1.25	-3.03842	0.361780909559277	1.15780719585795e-06	8.64238465791412e-05	Chr1:4646426-4648260:+	LOC_Os01g09220	NA	NA	XP_015621643.1 protein ANTAGONIST OF LIKE HETEROCHROMATIN PROTEIN 1 [Oryza sativa Japonica Group]
LOC_Os01g64440	16.27	10.31	11.07	44.53	27.62	44.33	-1.59536	3.55813127711821	1.18208322324046e-06	8.78696348922756e-05	Chr1:37403081-37403883:+	LOC_Os01g64440	NA	NA	XP_015634718.1 uncharacterized protein LOC4324789 [Oryza sativa Japonica Group]
LOC_Os10g41980	679.3	183.55	259.16	1427.88	1727.95	1154.87	-1.91001	8.18832185308764	1.33927442599636e-06	9.89275757192435e-05	Chr10:22575211-22576531:+	LOC_Os10g41980	NA	NA	CAA75103.1 RIR1a protein [Oryza sativa Japonica Group]
LOC_Os04g59210	0.17	0	0.16	1.44	0.67	3.18	-3.88813	0.101822777733296	1.35023176184829e-06	9.92739490647657e-05	Chr4:35221643-35223996:-	LOC_Os04g59210	NA	E1.11.1.7; peroxidase [EC:1.11.1.7]; K00430	XP_015635543.1 cationic peroxidase SPC4 isoform X3 [Oryza sativa Japonica Group]
LOC_Os02g18080	7.23	4.59	7.01	16.6	11.3	19.75	-1.31514	5.3012655650716	1.36606125420056e-06	0.000100073885864786	Chr2:10503048-10508541:+	LOC_Os02g18080	NA	NA	XP_015626044.1 putative disease resistance protein RGA1 [Oryza sativa Japonica Group]
LOC_Os04g49748	25.13	21.02	26.01	51.12	44.75	74.21	-1.21365	5.63393745163974	1.38092332663532e-06	0.000100315066489996	Chr4:29660958-29662569:+	LOC_Os04g49748	NA	NA	CAE03774.2 OSJNBa0013K16.23 [Oryza sativa Japonica Group]
LOC_Os05g04584	17.42	17.65	10.82	43.4	29.3	49.34	-1.37359	5.20087352762609	1.38423777391112e-06	0.000100315066489996	Chr5:2143788-2150279:+	LOC_Os05g04584	6;GO:0003674,molecular_function molecular_function;GO:0003824,molecular_function catalytic activity;GO:0016410,molecular_function N-acyltransferase activity;GO:0016740,molecular_function transferase activity;GO:0016746,molecular_function transferase activity, transferring acyl groups;GO:0016747,molecular_function transferase activity, transferring acyl groups other than amino-acyl groups	NA	XP_015640272.1 acyl transferase 4-like [Oryza sativa Japonica Group]
LOC_Os11g37960	32.84	5.91	20.37	86.97	65.84	123.46	-2.20762	4.68350321702447	1.4064939964277e-06	0.000101563936120613	Chr11:22505992-22507419:+	LOC_Os11g37960	NA	NA	XP_015615476.1 barwin [Oryza sativa Japonica Group]
LOC_Os08g15710	0.59	0.15	0.34	22.57	0.65	5.77	-4.63591	1.94670348518563	1.44040517942006e-06	0.000103642534956207	Chr8:9538124-9539756:+	LOC_Os08g15710	NA	NA	XP_015649441.1 uncharacterized protein LOC4345101 [Oryza sativa Japonica Group]
LOC_Os01g59000	8.21	9.85	14.09	25.43	27.59	24.35	-1.23895	4.8209286262903	1.46320816774796e-06	0.000104909950154951	Chr1:34099443-34101175:+	LOC_Os01g59000	NA	NA	XP_015631264.1 cytochrome P450 94B3 [Oryza sativa Japonica Group]
LOC_Os03g16950	1.44	0.45	0.54	3.82	3.89	13.02	-3.06991	1.69594086090972	1.49075879548863e-06	0.000106507604544115	Chr3:9421688-9422925:-	LOC_Os03g16950	NA	NA	XP_015628566.1 cysteine-rich repeat secretory protein 55 [Oryza sativa Japonica Group]
LOC_Os11g01480	14.11	8.17	27.53	37.24	66.55	82.48	-1.89981	5.25304488970469	1.49619678835838e-06	0.000106519728393726	Chr11:281469-283847:-	LOC_Os11g01480	22;GO:0003674,molecular_function molecular_function;GO:0003700,molecular_function DNA-binding transcription factor activity;GO:0006355,biological_process regulation of transcription, DNA-templated;GO:0008150,biological_process biological_process;GO:0009889,biological_process regulation of biosynthetic process;GO:0010468,biological_process regulation of gene expression;GO:0010556,biological_proces…	NA	XP_015617115.1 probable transcription factor RL9 isoform X1 [Oryza sativa Japonica Group]
LOC_Os06g35060	14.28	8.19	28.03	62.28	45.74	66.97	-1.77652	4.37356715508917	1.58471213937628e-06	0.000111874943982933	Chr6:20404295-20405495:-	LOC_Os06g35060	NA	NA	EAZ01259.1 hypothetical protein OsI_23284 [Oryza sativa Indica Group]
LOC_Os08g06100	75.77	67.38	57.9	158.71	119.36	230.59	-1.31031	7.03530816148522	1.5880166636877e-06	0.000111874943982933	Chr8:3337750-3340959:-	LOC_Os08g06100	78;GO:0000302,biological_process response to reactive oxygen species;GO:0001101,biological_process response to acid chemical;GO:0003674,molecular_function molecular_function;GO:0003824,molecular_function catalytic activity;GO:0006725,biological_process cellular aromatic compound metabolic process;GO:0006807,biological_process nitrogen compound metabolic process;GO:0006950,biological_process respo…	NA	XP_015650053.1 flavone 3'-O-methyltransferase 1 [Oryza sativa Japonica Group]
LOC_Os04g35030	2.13	0.25	3.84	9.1	14.98	37.99	-3.33046	3.81617634095232	1.59771749530398e-06	0.000112038915993675	Chr4:21288129-21293643:-	LOC_Os04g35030	97;GO:0000271,biological_process polysaccharide biosynthetic process;GO:0000278,biological_process mitotic cell cycle;GO:0000281,biological_process mitotic cytokinesis;GO:0000910,biological_process cytokinesis;GO:0003674,molecular_function molecular_function;GO:0003824,molecular_function catalytic activity;GO:0005575,cellular_component cellular_component;GO:0005622,cellular_component intracellula…	NA	Q7XUU0.3 RecName: Full=Putative cellulose synthase-like protein H3; AltName: Full=OsCslH3
LOC_Os08g34790	1.7	0.37	1.56	4.83	5.06	9.77	-2.42075	2.68256692593919	1.60992659412584e-06	0.000112245192436656	Chr8:21872410-21875498:-	LOC_Os08g34790	29;GO:0003674,molecular_function molecular_function;GO:0003824,molecular_function catalytic activity;GO:0005575,cellular_component cellular_component;GO:0005622,cellular_component intracellular;GO:0005623,cellular_component cell;GO:0005737,cellular_component cytoplasm;GO:0006725,biological_process cellular aromatic compound metabolic process;GO:0008150,biological_process biological_process;GO:000…	4CL; 4-coumarate--CoA ligase [EC:6.2.1.12]; K01904	XP_015650830.1 probable 4-coumarate--CoA ligase 5 [Oryza sativa Japonica Group]
LOC_Os09g28354	5.13	2.92	12	22.11	25.67	34.18	-2.02366	3.95685468000804	1.67846987874394e-06	0.000116222542733986	Chr9:17221425-17228961:+	LOC_Os09g28354	53;GO:0003674,molecular_function molecular_function;GO:0003700,molecular_function DNA-binding transcription factor activity;GO:0005575,cellular_component cellular_component;GO:0005622,cellular_component intracellular;GO:0005623,cellular_component cell;GO:0005634,cellular_component nucleus;GO:0006355,biological_process regulation of transcription, DNA-templated;GO:0006950,biological_process respon…	NA	XP_015611859.1 heat stress transcription factor B-1 [Oryza sativa Japonica Group]
LOC_Os11g47630	0	0.12	0	63.63	0.11	2.12	-8.64001	2.43828634207326	1.71318329466209e-06	0.000118221341415607	Chr11:28766091-28766937:-	LOC_Os11g47630	53;GO:0003674,molecular_function molecular_function;GO:0003700,molecular_function DNA-binding transcription factor activity;GO:0005575,cellular_component cellular_component;GO:0005622,cellular_component intracellular;GO:0005623,cellular_component cell;GO:0005634,cellular_component nucleus;GO:0006355,biological_process regulation of transcription, DNA-templated;GO:0008150,biological_process biolog…	NA	XP_015616529.1 zinc finger protein ZAT8 [Oryza sativa Japonica Group]
LOC_Os01g48360	32.64	24.14	33.53	94.62	61.7	81.59	-1.36394	3.9499028033388	1.73225272815732e-06	0.00011913067316535	Chr1:27714539-27715319:+	LOC_Os01g48360	NA	NA	XP_025875736.1 uncharacterized protein LOC9272063 isoform X1 [Oryza sativa Japonica Group]; XP_025875739.1 uncharacterized protein LOC9272063 isoform X2 [Oryza sativa Japonica Group]
LOC_Os07g48450	5.15	0.44	10.4	122.67	14.08	133.25	-4.07129	5.69494927503437	1.74500526414132e-06	0.000119600886222621	Chr7:28985796-28988032:+	LOC_Os07g48450	NA	NA	XP_015647490.1 NAC transcription factor 29 [Oryza sativa Japonica Group]
LOC_Os07g04820	0.09	0.05	0	1.45	0.3	0.89	-4.14171	-0.491359	1.8030402830372e-06	0.000123161052306518	Chr7:2131759-2133500:-	LOC_Os07g04820	NA	NA	XP_015645378.1 G-type lectin S-receptor-like serine/threonine-protein kinase SD2-5 [Oryza sativa Japonica Group]
LOC_Os01g02550	3.4	1.81	1.88	13	4.13	13.2	-2.06316	3.78226329087873	1.84799483481733e-06	0.000125806759478692	Chr1:839808-842757:-	LOC_Os01g02550	NA	NA	XP_006643674.1 PREDICTED: glycerophosphodiester phosphodiesterase protein kinase domain-containing GDPDL2-like [Oryza brachyantha]
LOC_Os11g14380	0	0	0.14	0.75	0.33	0.68	-3.53876	-0.0388735	1.92877178713713e-06	0.000130493188299467	Chr11:8072443-8078086:+	LOC_Os11g14380	NA	NA	XP_015615876.1 disease resistance protein RGA5-like [Oryza sativa Japonica Group]
LOC_Os09g17560	10.61	12.66	96.95	224.19	302.72	580.97	-3.22091	7.80961974096382	1.92974248486774e-06	0.000130493188299467	Chr9:10740339-10741911:-	LOC_Os09g17560	47;GO:0003674,molecular_function molecular_function;GO:0003824,molecular_function catalytic activity;GO:0005575,cellular_component cellular_component;GO:0005622,cellular_component intracellular;GO:0005623,cellular_component cell;GO:0005737,cellular_component cytoplasm;GO:0006725,biological_process cellular aromatic compound metabolic process;GO:0006807,biological_process nitrogen compound metabol…	ROMT; trans-resveratrol di-O-methyltransferase [EC:2.1.1.240]; K16040	XP_015610997.1 acetylserotonin O-methyltransferase 1 [Oryza sativa Japonica Group]
LOC_Os02g18070	11.03	5.83	13.39	22.91	24.53	50.78	-1.69086	5.96341629967639	1.93953525699437e-06	0.000130718211203897	Chr2:10490445-10496413:+	LOC_Os02g18070	NA	NA	EAZ22594.1 hypothetical protein OsJ_06262 [Oryza sativa Japonica Group]
LOC_Os03g62200	11.39	4.69	9.1	39.18	14.87	36.16	-1.81202	4.78667239946377	2.0701755595109e-06	0.000138598939197851	Chr3:35238254-35241976:+	LOC_Os03g62200	NA	NA	XP_015630045.1 ammonium transporter 3 member 2 [Oryza sativa Japonica Group]
LOC_Os05g33644	2	2.16	4.26	7.26	7.72	11.43	-1.63274	3.98018181817169	2.07915827886964e-06	0.000138740928186354	Chr5:19794799-19805637:-	LOC_Os05g33644	NA	NA	XP_015637724.1 uncharacterized protein LOC4338757 isoform X1 [Oryza sativa Japonica Group]
LOC_Os03g62000	1.07	0.37	0.55	3.79	2.8	3.84	-2.34135	1.07701430089503	2.11070825428742e-06	0.000140382928267886	Chr3:35137874-35138872:-	LOC_Os03g62000	NA	NA	ABF99760.1 hypothetical protein LOC_Os03g62000 [Oryza sativa Japonica Group]
LOC_Os07g08430	26.67	16.19	42.82	52.44	106.47	146.86	-1.83281	6.01918169787968	2.12310716390714e-06	0.000140743518995332	Chr7:4330345-4333642:-	LOC_Os07g08430	111;GO:0000162,biological_process tryptophan biosynthetic process;GO:0003674,molecular_function molecular_function;GO:0003824,molecular_function catalytic activity;GO:0004834,molecular_function tryptophan synthase activity;GO:0005575,cellular_component cellular_component;GO:0005622,cellular_component intracellular;GO:0005623,cellular_component cell;GO:0005737,cellular_component cytoplasm;GO:00060…	trpA; tryptophan synthase alpha chain [EC:4.2.1.20]; K01695	XP_015644552.1 tryptophan synthase alpha chain isoform X1 [Oryza sativa Japonica Group]
LOC_Os05g48930	9.08	9.06	13.6	52.11	20.95	39.52	-1.78887	3.26577547543188	2.13005177370649e-06	0.000140743518995332	Chr5:28067837-28068782:+	LOC_Os05g48930	35;GO:0001101,biological_process response to acid chemical;GO:0007154,biological_process cell communication;GO:0007165,biological_process signal transduction;GO:0008150,biological_process biological_process;GO:0009719,biological_process response to endogenous stimulus;GO:0009725,biological_process response to hormone;GO:0009751,biological_process response to salicylic acid;GO:0009753,biological_p…	NA	XP_015640630.1 monothiol glutaredoxin-S9 [Oryza sativa Japonica Group]
LOC_Os04g53210	0.89	1.53	2.68	6.53	5.68	11.29	-2.18574	2.42826739047548	2.15289567310325e-06	0.00014178956877679	Chr4:31688716-31692592:+	LOC_Os04g53210	NA	HAO; (S)-2-hydroxy-acid oxidase [EC:1.1.3.15]; K11517	XP_015635502.1 peroxisomal (S)-2-hydroxy-acid oxidase GLO3 isoform X1 [Oryza sativa Japonica Group]; XP_015635503.1 peroxisomal (S)-2-hydroxy-acid oxidase GLO3 isoform X2 [Oryza sativa Japonica Group]
LOC_Os03g02514	13.09	12.88	15.14	48.82	19.73	52.12	-1.52233	5.21628458220228	2.27990381509192e-06	0.000149666802718648	Chr3:922683-928190:+	LOC_Os03g02514	NA	NA	XP_015632654.1 uncharacterized protein LOC9267662 isoform X1 [Oryza sativa Japonica Group]; XP_015632655.1 uncharacterized protein LOC9267662 isoform X2 [Oryza sativa Japonica Group]
LOC_Os04g08550	10.15	8.08	7.95	21.39	20.83	22.33	-1.26988	3.94674728315968	2.29441846092047e-06	0.000150132190489809	Chr4:4637977-4640929:-	LOC_Os04g08550	NA	NA	XP_015634160.1 deoxymugineic acid synthase 1 [Oryza sativa Japonica Group]
LOC_Os07g33580	4.39	2.32	10.08	12.76	29.59	41.75	-2.3284	4.59753270057403	2.31498908724759e-06	0.000150989562435674	Chr7:20063393-20065355:+	LOC_Os07g33580	NA	NA	XP_015645161.1 cytochrome P450 716B1 [Oryza sativa Japonica Group]
LOC_Os06g47470	3.01	1.58	3.95	9.23	7.61	14.79	-1.87186	3.2185854907474	2.3570585872459e-06	0.000153239124037057	Chr6:28752548-28757410:-	LOC_Os06g47470	NA	NA	BAS99223.1 Os06g0689600 [Oryza sativa Japonica Group]
LOC_Os04g31804	2.84	7.23	5.87	25.69	13.71	19.85	-1.85028	3.2387743244746	2.38351636324685e-06	0.000154030454788698	Chr4:19042702-19058654:+	LOC_Os04g31804	NA	NA	XP_015637115.1 truncated transcription factor CAULIFLOWER D-like isoform X1 [Oryza sativa Japonica Group]
LOC_Os09g13440	113.66	54.14	16.5	792.03	117.85	754.56	-3.12832	7.91204410419362	2.38446670700145e-06	0.000154030454788698	Chr9:7773026-7777015:-	LOC_Os09g13440	NA	NA	XP_015610743.1 uncharacterized protein LOC4346670 isoform X1 [Oryza sativa Japonica Group]; XP_015610745.1 uncharacterized protein LOC4346670 isoform X3 [Oryza sativa Japonica Group]
LOC_Os05g25920	3.62	1.56	6.96	20.54	14.23	38.11	-2.5648	1.98199479666057	2.39446165407274e-06	0.000154183503769735	Chr5:15077665-15078358:-	LOC_Os05g25920	NA	NA	XP_015638376.1 uncharacterized protein LOC4338424 [Oryza sativa Japonica Group]
LOC_Os08g42910	26.31	10.17	18.42	53.33	38.9	67.34	-1.51665	5.60512459270158	2.40998433485113e-06	0.000154690391321762	Chr8:27123638-27127538:-	LOC_Os08g42910	22;GO:0005575,cellular_component cellular_component;GO:0005622,cellular_component intracellular;GO:0005623,cellular_component cell;GO:0005737,cellular_component cytoplasm;GO:0006464,biological_process cellular protein modification process;GO:0006807,biological_process nitrogen compound metabolic process;GO:0008150,biological_process biological_process;GO:0008152,biological_process metabolic proce…	NA	XP_015648364.1 methionine aminopeptidase 2A isoform X4 [Oryza sativa Japonica Group]
LOC_Os01g31980	15.29	14.53	28.16	41.7	46.49	55.34	-1.29027	5.66334275868544	2.42977357487829e-06	0.000155467063007798	Chr1:17504337-17512384:-	LOC_Os01g31980	27;GO:0003674,molecular_function molecular_function;GO:0005215,molecular_function transporter activity;GO:0005575,cellular_component cellular_component;GO:0005622,cellular_component intracellular;GO:0005623,cellular_component cell;GO:0005737,cellular_component cytoplasm;GO:0006810,biological_process transport;GO:0006855,biological_process drug transmembrane transport;GO:0008150,biological_process…	NA	XP_015621634.1 protein DETOXIFICATION 12 [Oryza sativa Japonica Group]
LOC_Os05g34980	1.5	2.42	3.28	12.83	4.55	13.94	-2.08824	3.26798320276164	2.56651565852242e-06	0.000162709888459764	Chr5:20779069-20781283:+	LOC_Os05g34980	NA	NA	XP_015637472.1 amino acid permease 3 isoform X2 [Oryza sativa Japonica Group]
LOC_Os08g08690	0	0	0.25	4.92	0.4	4.64	-4.9522	-0.282879	2.66891578820399e-06	0.000168633776005301	Chr8:5032651-5033074:+	LOC_Os08g08690	NA	NA	XP_015650806.1 uncharacterized protein LOC9268385 [Oryza sativa Japonica Group]
LOC_Os04g49950	0.44	0.43	0.49	1.83	1.07	2.19	-1.86638	2.33124065048772	2.71719138776997e-06	0.000170809164301388	Chr4:29790930-29797361:-	LOC_Os04g49950	NA	NA	CAE04860.2 OSJNBa0086O06.8 [Oryza sativa Japonica Group]
LOC_Os07g40630	2.67	1.71	5.42	8.14	10.73	15.1	-1.7881	4.60430328191088	2.73559709579404e-06	0.000170809164301388	Chr7:24347896-24351927:-	LOC_Os07g40630	31;GO:0002215,biological_process defense response to nematode;GO:0005575,cellular_component cellular_component;GO:0005622,cellular_component intracellular;GO:0005623,cellular_component cell;GO:0005737,cellular_component cytoplasm;GO:0005739,cellular_component mitochondrion;GO:0005886,cellular_component plasma membrane;GO:0006950,biological_process response to stress;GO:0006952,biological_process …	NA	XP_015647633.1 probable LRR receptor-like serine/threonine-protein kinase At1g74360 [Oryza sativa Japonica Group]
LOC_Os08g09060	1.02	2.77	1.27	5.54	10.29	9.73	-2.30413	1.83825386988942	2.73713681357385e-06	0.000170809164301388	Chr8:5260151-5261299:+	LOC_Os08g09060	6;GO:0005575,cellular_component cellular_component;GO:0005618,cellular_component cell wall;GO:0005623,cellular_component cell;GO:0030312,cellular_component external encapsulating structure;GO:0044464,cellular_component cell part;GO:0071944,cellular_component cell periphery	NA	XP_015651068.1 germin-like protein 8-10 [Oryza sativa Japonica Group]
LOC_Os02g49720	1.07	0.63	1.26	1.86	6.67	7.37	-2.4162	2.56493375612886	2.75620187617327e-06	0.000171469679182607	Chr2:30392546-30396775:-	LOC_Os02g49720	NA	ALDH; aldehyde dehydrogenase (NAD+) [EC:1.2.1.3]; K00128	BAD15920.1 putative mitochondrial aldehyde dehydrogenase ALDH2a [Oryza sativa Japonica Group]; XP_015625448.1 aldehyde dehydrogenase family 2 member B7, mitochondrial [Oryza sativa Japonica Group]
LOC_Os12g24490	0.62	0.32	0.58	3.97	1.82	7.04	-3.02596	0.543932590681024	2.76509535664361e-06	0.000171495285325083	Chr12:13981990-13982915:+	LOC_Os12g24490	NA	NA	XP_015619016.1 E3 ubiquitin-protein ligase ATL6 [Oryza sativa Japonica Group]
LOC_Os05g35290	2.49	0.45	2.62	7.99	7.09	12.72	-2.31081	3.59105170918588	2.79331127533141e-06	0.000172715476073168	Chr5:20953409-20955923:-	LOC_Os05g35290	NA	PAL; phenylalanine ammonia-lyase [EC:4.3.1.24]; K10775	XP_015640196.1 phenylalanine ammonia-lyase [Oryza sativa Japonica Group]
LOC_Os01g04280	10	1.83	5.14	68.62	10.12	46.44	-2.84624	4.94768534497288	2.82154458510018e-06	0.000173400638194956	Chr1:1902735-1905247:+	LOC_Os01g04280	89;GO:0002229,biological_process defense response to oomycetes;GO:0002237,biological_process response to molecule of bacterial origin;GO:0002239,biological_process response to oomycetes;GO:0002682,biological_process regulation of immune system process;GO:0002831,biological_process regulation of response to biotic stimulus;GO:0002833,biological_process positive regulation of response to biotic sti…	NA	XP_015625420.1 protein SAR DEFICIENT 1 [Oryza sativa Japonica Group]
LOC_Os09g25060	0.41	0.49	0.33	48.6	0.98	1.84	-5.27933	3.05356748803491	2.84902797198815e-06	0.000174559080501904	Chr9:14975931-14977713:-	LOC_Os09g25060	48;GO:0001101,biological_process response to acid chemical;GO:0002831,biological_process regulation of response to biotic stimulus;GO:0002832,biological_process negative regulation of response to biotic stimulus;GO:0005575,cellular_component cellular_component;GO:0005622,cellular_component intracellular;GO:0005623,cellular_component cell;GO:0005634,cellular_component nucleus;GO:0008150,biological…	NA	XP_015610695.1 WRKY transcription factor WRKY76 [Oryza sativa Japonica Group]
LOC_Os05g15790	0	0	0	0	11.37	9.11	-7.2609	-0.555735	2.97943852664269e-06	0.000181997787221113	Chr5:8910784-8911305:+	LOC_Os05g15790	NA	NA	NA
LOC_Os03g55010	8.57	4.03	13.03	17.96	30.91	58.14	-2.06222	4.95198100524648	3.01748650821888e-06	0.000183766746113487	Chr3:31281993-31284676:+	LOC_Os03g55010	19;GO:0003674,molecular_function molecular_function;GO:0003824,molecular_function catalytic activity;GO:0005575,cellular_component cellular_component;GO:0005622,cellular_component intracellular;GO:0005623,cellular_component cell;GO:0008194,molecular_function UDP-glycosyltransferase activity;GO:0016740,molecular_function transferase activity;GO:0016757,molecular_function transferase activity, tran…	NA	XP_015630872.1 UDP-glycosyltransferase 83A1 [Oryza sativa Japonica Group]
LOC_Os01g58240	6.87	6.54	8.14	15.2	14.89	18.22	-1.13823	4.69090726655769	3.053722019402e-06	0.00018541503156243	Chr1:33659781-33672538:+	LOC_Os01g58240	NA	NA	XP_015622001.1 subtilisin-like protease SBT3.5 [Oryza sativa Japonica Group]
LOC_Os06g38110	3.08	1.26	7.26	19.71	15.14	28.2	-2.42341	2.44351012181041	3.06358376419318e-06	0.000185456886611443	Chr6:22550990-22551896:+	LOC_Os06g38110	NA	NA	XP_015642465.1 uncharacterized protein LOC4341373 isoform X1 [Oryza sativa Japonica Group]
LOC_Os06g49250	67.15	50.83	65.03	111.55	129.57	191.53	-1.22122	7.40110140904724	3.07514429779165e-06	0.000185601022558356	Chr6:29838282-29841400:+	LOC_Os06g49250	NA	NA	XP_015644005.1 protein NRT1/ PTR FAMILY 8.3 [Oryza sativa Japonica Group]
LOC_Os06g27560	16.58	11.44	27.05	37.05	49.35	76.75	-1.55915	5.84393809267386	3.09179472210225e-06	0.000185791452691652	Chr6:15601590-15603932:+	LOC_Os06g27560	NA	NA	XP_015643940.1 uncharacterized protein LOC9267972 [Oryza sativa Japonica Group]
LOC_Os06g04210	21.5	25.56	30.75	87.51	51.92	70.16	-1.39283	3.83293874171004	3.09667736075407e-06	0.000185791452691652	Chr6:1776868-1777165:+	LOC_Os06g04210	NA	NA	XP_015641924.1 uncharacterized protein LOC9269221 [Oryza sativa Japonica Group]
LOC_Os07g39510	8.29	7.66	11.15	34.07	19.27	30.23	-1.59043	3.1314749722449	3.24960646502931e-06	0.000194389920462803	Chr7:23673056-23676412:+	LOC_Os07g39510	NA	NA	XP_006657890.1 PREDICTED: putative yippee-like protein Os10g0369500 [Oryza brachyantha]
LOC_Os10g02300	2.56	0.64	5.17	11.49	16.61	20.37	-2.51914	2.44185689316187	3.41722966759599e-06	0.000203214607791539	Chr10:824622-826309:-	LOC_Os10g02300	NA	NA	XP_015613346.1 cell number regulator 10 [Oryza sativa Japonica Group]
LOC_Os12g43970	8	3	20.36	31.24	55.61	82.04	-2.43529	5.01311366865603	3.42793781652949e-06	0.000203253591531994	Chr12:27286183-27288661:-	LOC_Os12g43970	NA	NA	BAT18258.1 Os12g0636400, partial [Oryza sativa Japonica Group]
LOC_Os03g08330	0.61	1.82	4.29	9.95	15.42	12.65	-2.47546	2.10802649659325	3.4393616586927e-06	0.000203334658997391	Chr3:4248883-4249985:+	LOC_Os03g08330	53;GO:0003674,molecular_function molecular_function;GO:0003712,molecular_function transcription coregulator activity;GO:0003714,molecular_function transcription corepressor activity;GO:0005575,cellular_component cellular_component;GO:0005622,cellular_component intracellular;GO:0005623,cellular_component cell;GO:0005634,cellular_component nucleus;GO:0006950,biological_process response to stress;GO…	JAZ; jasmonate ZIM domain-containing protein; K13464	XP_015633147.1 protein TIFY 11b [Oryza sativa Japonica Group]
LOC_Os03g07200	0.67	0.19	5.59	33.18	14.51	32.93	-3.63713	3.76985773645224	3.47641717249563e-06	0.000204926177290639	Chr3:3682880-3685310:-	LOC_Os03g07200	NA	NA	AAL84286.1 hypothetical protein [Oryza sativa Japonica Group]; ABF94181.1 expressed protein [Oryza sativa Japonica Group]; XP_015627983.1 uncharacterized protein LOC4331753 isoform X1 [Oryza sativa Japonica Group]
LOC_Os04g32740	4.3	3.42	11.4	29.42	16.72	33.54	-2.04098	3.4678753681922	3.50874185493395e-06	0.000206230382456132	Chr4:19735870-19740198:+	LOC_Os04g32740	21;GO:0003674,molecular_function molecular_function;GO:0003824,molecular_function catalytic activity;GO:0004551,molecular_function nucleotide diphosphatase activity;GO:0005575,cellular_component cellular_component;GO:0005622,cellular_component intracellular;GO:0005623,cellular_component cell;GO:0005634,cellular_component nucleus;GO:0005737,cellular_component cytoplasm;GO:0005739,cellular_componen…	NA	XP_015633720.1 nudix hydrolase 12, mitochondrial [Oryza sativa Japonica Group]
LOC_Os11g03820	0.02	0	0.07	0.4	0.13	3.21	-5.3515	1.38804396001194	3.52129104210477e-06	0.000206368068348743	Chr11:1506828-1512512:+	LOC_Os11g03820	NA	NA	ABA91378.1 D-mannose binding lectin family protein, expressed [Oryza sativa Japonica Group]
LOC_Os01g56240	0.43	0.67	0.4	8.73	4.39	2.68	-3.28054	-0.212675	3.56826264692374e-06	0.000208516481092922	Chr1:32390330-32390805:+	LOC_Os01g56240	NA	SAUR; SAUR family protein; K14488	EAZ13674.1 hypothetical protein OsJ_03594 [Oryza sativa Japonica Group]
LOC_Os02g04130	0.75	0.78	1.47	5.96	3.38	4.85	-2.19045	1.19618979767016	3.59764738345801e-06	0.000209372151853716	Chr2:1799732-1800811:-	LOC_Os02g04130	NA	NA	BAD08005.1 unknown protein [Oryza sativa Japonica Group]
LOC_Os10g18150	0.08	0.03	0.23	0.84	0.4	8.06	-4.76131	1.86503378617075	3.60361584871126e-06	0.000209372151853716	Chr10:9212936-9215332:+	LOC_Os10g18150	70;GO:0000245,biological_process spliceosomal complex assembly;GO:0000375,biological_process RNA splicing, via transesterification reactions;GO:0000377,biological_process RNA splicing, via transesterification reactions with bulged adenosine as nucleophile;GO:0000398,biological_process mRNA splicing, via spliceosome;GO:0000974,cellular_component Prp19 complex;GO:0003674,molecular_function molecula…	CRN, CRNKL1, CLF1, SYF3; crooked neck; K12869	XP_015613378.1 crooked neck-like protein 1 [Oryza sativa Japonica Group]
LOC_Os02g41820	163.52	112.96	172.35	312.81	287.92	433.7	-1.18354	7.45710336688617	3.61990155845465e-06	0.000209715729542678	Chr2:25146944-25148945:-	LOC_Os02g41820	NA	NA	BAS79881.1 Os02g0628800, partial [Oryza sativa Japonica Group]
LOC_Os09g24580	10.65	10.54	27.3	41.64	51.96	69.68	-1.74076	4.10860779158893	3.70616481850276e-06	0.000213489875969537	Chr9:14635599-14636121:-	LOC_Os09g24580	NA	CALM; calmodulin; K02183	BAD28525.1 unknown protein [Oryza sativa Japonica Group]
LOC_Os07g33270	15.87	24.37	23.36	45.62	48.27	66.84	-1.31102	4.47463418585078	3.76054510502898e-06	0.000216006992836877	Chr7:19887176-19888285:-	LOC_Os07g33270	NA	NA	XP_015645400.1 eukaryotic translation initiation factor 4B1 [Oryza sativa Japonica Group]
LOC_Os08g02110	2.06	6.65	15.48	27.48	36.41	104.66	-2.80506	4.94754329242676	3.86054064410895e-06	0.00022112258153892	Chr8:697179-698615:+	LOC_Os08g02110	37;GO:0003674,molecular_function molecular_function;GO:0003824,molecular_function catalytic activity;GO:0004601,molecular_function peroxidase activity;GO:0005575,cellular_component cellular_component;GO:0005618,cellular_component cell wall;GO:0005623,cellular_component cell;GO:0005911,cellular_component cell-cell junction;GO:0008150,biological_process biological_process;GO:0008152,biological_proc…	E1.11.1.7; peroxidase [EC:1.11.1.7]; K00430	XP_015650966.1 peroxidase 47 [Oryza sativa Japonica Group]
LOC_Os02g39850	26.97	14.87	21.75	41.25	48.67	90.02	-1.48605	5.76042614800737	3.92831414601998e-06	0.000223736855544727	Chr2:24080703-24084764:+	LOC_Os02g39850	51;GO:0003674,molecular_function molecular_function;GO:0003824,molecular_function catalytic activity;GO:0005575,cellular_component cellular_component;GO:0005622,cellular_component intracellular;GO:0005623,cellular_component cell;GO:0005737,cellular_component cytoplasm;GO:0005829,cellular_component cytosol;GO:0006725,biological_process cellular aromatic compound metabolic process;GO:0008150,biolog…	E2.3.1.133, HCT; shikimate O-hydroxycinnamoyltransferase [EC:2.3.1.133]; K13065	XP_015626217.1 hydroxycinnamoyltransferase 2 [Oryza sativa Japonica Group]
LOC_Os01g24710	0.13	0.14	0.61	22.94	0.52	6.85	-4.9559	1.19075132142991	3.98548928271117e-06	0.000226321760980152	Chr1:13903152-13904729:-	LOC_Os01g24710	NA	NA	5XFH_A Chain A, Crystal structure of Orysata lectin in complex with biantennary N-glycan; XP_015622103.1 salt stress-induced protein [Oryza sativa Japonica Group]
LOC_Os06g05480	36.31	35.47	40.26	87.5	69.04	93.26	-1.12632	4.67644542132143	3.99608628863517e-06	0.000226321760980152	Chr6:2477491-2478406:-	LOC_Os06g05480	NA	NA	XP_015641498.1 uncharacterized protein LOC4340123 [Oryza sativa Japonica Group]
LOC_Os05g14820	0.04	0.04	0.04	1.31	0.12	1.92	-4.56315	-0.134157	4.23042765182049e-06	0.000238259099421054	Chr5:8427408-8429407:-	LOC_Os05g14820	NA	NA	XP_015638816.1 lysine histidine transporter 1 [Oryza sativa Japonica Group]
LOC_Os04g35130	3.67	1.76	2.99	14.49	4.6	19.52	-2.17255	3.53924356756001	4.34149793942549e-06	0.000243812361769173	Chr4:21349783-21353260:+	LOC_Os04g35130	NA	NA	CAE03026.1 OSJNBa0084A10.1 [Oryza sativa Japonica Group]
LOC_Os01g53260	0.08	0.16	0.63	4.26	1.11	3.11	-3.19516	0.357501359578952	4.35877898940225e-06	0.000243812361769173	Chr1:30604294-30608077:+	LOC_Os01g53260	22;GO:0003674,molecular_function molecular_function;GO:0003700,molecular_function DNA-binding transcription factor activity;GO:0006355,biological_process regulation of transcription, DNA-templated;GO:0008150,biological_process biological_process;GO:0009889,biological_process regulation of biosynthetic process;GO:0010468,biological_process regulation of gene expression;GO:0010556,biological_proces…	NA	XP_025876574.1 probable WRKY transcription factor 24 [Oryza sativa Japonica Group]
LOC_Os07g12890	64.05	47.82	56.56	224.53	81.48	156.39	-1.41759	6.93610061857085	4.41689737715675e-06	0.000245716304156113	Chr7:7394485-7397715:+	LOC_Os07g12890	34;GO:0000041,biological_process transition metal ion transport;GO:0003674,molecular_function molecular_function;GO:0005215,molecular_function transporter activity;GO:0005385,molecular_function zinc ion transmembrane transporter activity;GO:0005575,cellular_component cellular_component;GO:0005623,cellular_component cell;GO:0005886,cellular_component plasma membrane;GO:0006810,biological_process t…	NA	BAC21508.1 putative zinc transporter protein ZIP1 [Oryza sativa Japonica Group]; XP_015644611.1 zinc transporter 8 [Oryza sativa Japonica Group]
LOC_Os02g50450	0.41	0.43	1.31	4.76	2.75	5.1	-2.50065	0.867014248414194	4.42700188718002e-06	0.000245716304156113	Chr2:30799274-30802535:+	LOC_Os02g50450	NA	NA	BAH91875.1 Os02g0738100 [Oryza sativa Japonica Group]
LOC_Os04g30250	30.85	13.15	12.45	64.9	39.71	103.88	-1.85918	4.87142648529262	4.43575107656072e-06	0.000245716304156113	Chr4:18053115-18057610:-	LOC_Os04g30250	NA	NA	XP_015636824.1 wall-associated receptor kinase 2 [Oryza sativa Japonica Group]
LOC_Os04g44250	0.04	0	0.18	0.8	0.5	1.81	-3.69131	-0.0754123	4.51460011669817e-06	0.000249400819015083	Chr4:26213701-26215406:-	LOC_Os04g44250	61;GO:0003674,molecular_function molecular_function;GO:0003824,molecular_function catalytic activity;GO:0005575,cellular_component cellular_component;GO:0005622,cellular_component intracellular;GO:0005623,cellular_component cell;GO:0006629,biological_process lipid metabolic process;GO:0008150,biological_process biological_process;GO:0008152,biological_process metabolic process;GO:0008194,molecula…	UGT73C; UDP-glucosyltransferase 73C [EC:2.4.1.-]; K13496	XP_015633515.1 UDP-glycosyltransferase 73C6-like [Oryza sativa Japonica Group]
LOC_Os05g08900	6.04	2.31	3.35	23.3	9.13	16.94	-2.03616	2.84998449310638	4.55213363189374e-06	0.000250789073305884	Chr5:4925211-4928175:+	LOC_Os05g08900	NA	NA	XP_015639538.1 uncharacterized protein LOC9271957 [Oryza sativa Japonica Group]
LOC_Os03g09020	66.77	58.81	90.98	134.97	153.71	194.54	-1.13841	6.98123082582325	4.58994036865867e-06	0.000252184794331276	Chr3:4682684-4685130:-	LOC_Os03g09020	8;GO:0005575,cellular_component cellular_component;GO:0005622,cellular_component intracellular;GO:0005623,cellular_component cell;GO:0005737,cellular_component cytoplasm;GO:0005829,cellular_component cytosol;GO:0044424,cellular_component intracellular part;GO:0044444,cellular_component cytoplasmic part;GO:0044464,cellular_component cell part	COX6B; cytochrome c oxidase subunit 6b; K02267; frmA, ADH5, adhC; S-(hydroxymethyl)glutathione dehydrogenase / alcohol dehydrogenase [EC:1.1.1.284 1.1.1.1]; K00121	AAN64150.1 Putative alcohol dehydrogenase [Oryza sativa Japonica Group]
LOC_Os03g11734	1.25	3.13	3.75	7.85	9.5	11.17	-1.78521	3.43196708602451	4.64341545106868e-06	0.000254431482398801	Chr3:6131844-6142785:-	LOC_Os03g11734	NA	NA	ABF94650.1 MATE efflux family protein, putative, expressed [Oryza sativa Japonica Group]; XP_015632890.1 protein DETOXIFICATION 42 isoform X2 [Oryza sativa Japonica Group]
LOC_Os02g50460	0.88	0.4	0.67	3.64	1.77	4.11	-2.25451	1.44436783777012	4.67958351743595e-06	0.000255720267943345	Chr2:30805986-30807610:-	LOC_Os02g50460	NA	NA	XP_015623806.1 U-box domain-containing protein 21 [Oryza sativa Japonica Group]
LOC_Os10g30450	5.06	3.18	13.88	25.48	24.06	39.5	-2.00341	4.32641667792238	4.7035178478324e-06	0.000256335383734025	Chr10:15827043-15828826:+	LOC_Os10g30450	36;GO:0003674,molecular_function molecular_function;GO:0005488,molecular_function binding;GO:0005507,molecular_function copper ion binding;GO:0005575,cellular_component cellular_component;GO:0005622,cellular_component intracellular;GO:0005623,cellular_component cell;GO:0005737,cellular_component cytoplasm;GO:0006810,biological_process transport;GO:0006811,biological_process ion transport;GO:00068…	NA	XP_015612784.1 heavy metal-associated isoprenylated plant protein 3 [Oryza sativa Japonica Group]
LOC_Os04g44300	30.79	21.86	22.75	67.11	40.88	69.58	-1.20334	6.51696357776495	4.73949742842917e-06	0.000257601877702713	Chr4:26236215-26240651:-	LOC_Os04g44300	14;GO:0003674,molecular_function molecular_function;GO:0005215,molecular_function transporter activity;GO:0005575,cellular_component cellular_component;GO:0005623,cellular_component cell;GO:0005886,cellular_component plasma membrane;GO:0006810,biological_process transport;GO:0008150,biological_process biological_process;GO:0016020,cellular_component membrane;GO:0022857,molecular_function transmem…	NA	XP_015636359.1 probable metal-nicotianamine transporter YSL13 [Oryza sativa Japonica Group]
LOC_Os12g08850	0.12	0.06	0.17	0.48	1.3	1.02	-2.90133	0.153867627392569	4.82558723431355e-06	0.000260878471365202	Chr12:4568443-4572329:-	LOC_Os12g08850	NA	NA	XP_015619080.1 uncharacterized protein LOC4351701 [Oryza sativa Japonica Group]
LOC_Os03g18560	28.48	29.95	44.3	72.69	83.03	75.09	-1.14158	4.83536562590882	4.91367949541108e-06	0.000264227887547119	Chr3:10391656-10392766:-	LOC_Os03g18560	NA	NA	XP_015631397.1 uncharacterized protein At5g01610 [Oryza sativa Japonica Group]
LOC_Os03g52720	6.74	3.97	8.56	18.41	17.48	29.64	-1.74718	2.96975290206618	4.9636649714292e-06	0.000265503550416209	Chr3:30224156-30226365:-	LOC_Os03g52720	17;GO:0003674,molecular_function molecular_function;GO:0003824,molecular_function catalytic activity;GO:0006040,biological_process amino sugar metabolic process;GO:0006793,biological_process phosphorus metabolic process;GO:0006796,biological_process phosphate-containing compound metabolic process;GO:0008150,biological_process biological_process;GO:0008152,biological_process metabolic process;GO:0…	NA	XP_015629138.1 magnesium-dependent phosphatase 1 [Oryza sativa Japonica Group]
LOC_Os10g02480	166.74	161.96	209.69	360.42	350.66	406.26	-1.02681	8.20934991301374	5.06807301207347e-06	0.000270373003248321	Chr10:911551-916911:+	LOC_Os10g02480	47;GO:0003674,molecular_function molecular_function;GO:0003824,molecular_function catalytic activity;GO:0006518,biological_process peptide metabolic process;GO:0006807,biological_process nitrogen compound metabolic process;GO:0006950,biological_process response to stress;GO:0007154,biological_process cell communication;GO:0008150,biological_process biological_process;GO:0008152,biological_process…	NA	XP_015613876.1 deoxymugineic acid synthase 1-D [Oryza sativa Japonica Group]
LOC_Os03g13390	63.84	39.1	47.88	99.73	107.96	131.12	-1.14227	6.28871520660565	5.08584488288971e-06	0.000270441844309993	Chr3:7228963-7231749:+	LOC_Os03g13390	47;GO:0003674,molecular_function molecular_function;GO:0003824,molecular_function catalytic activity;GO:0006518,biological_process peptide metabolic process;GO:0006807,biological_process nitrogen compound metabolic process;GO:0006950,biological_process response to stress;GO:0007154,biological_process cell communication;GO:0008150,biological_process biological_process;GO:0008152,biological_process…	NA	XP_015630949.1 deoxymugineic acid synthase 1-like [Oryza sativa Japonica Group]
LOC_Os01g04460	6.03	1.91	5.74	11.33	14.82	22.6	-1.82335	4.30736577589138	5.09611467837714e-06	0.000270441844309993	Chr1:1984266-1986394:+	LOC_Os01g04460	NA	NA	XP_015642234.1 LEAF RUST 10 DISEASE-RESISTANCE LOCUS RECEPTOR-LIKE PROTEIN KINASE-like 2.5 [Oryza sativa Japonica Group]
LOC_Os08g31850	0.1	0	0.71	3.84	1.59	3.23	-3.34533	0.913093204375708	5.2094466598976e-06	0.0002757324660117	Chr8:19745525-19747077:+	LOC_Os08g31850	NA	NA	XP_015648840.1 uncharacterized protein LOC4345561 [Oryza sativa Japonica Group]
LOC_Os03g52410	0	0.57	0.34	3.3	3.23	2.95	-3.25792	-0.608292	5.24027565114918e-06	0.000276640034962363	Chr3:30082331-30082953:-	LOC_Os03g52410	NA	NA	XP_015630004.1 uncharacterized protein LOC4334017 [Oryza sativa Japonica Group]
LOC_Os01g72530	1.14	2.38	6.13	34.65	9.04	19.73	-2.6752	2.47521656066428	5.35877923223486e-06	0.000282159263793116	Chr1:42073983-42074982:-	LOC_Os01g72530	33;GO:0000302,biological_process response to reactive oxygen species;GO:0001101,biological_process response to acid chemical;GO:0003674,molecular_function molecular_function;GO:0005488,molecular_function binding;GO:0005509,molecular_function calcium ion binding;GO:0005575,cellular_component cellular_component;GO:0005622,cellular_component intracellular;GO:0005623,cellular_component cell;GO:000563…	CML; calcium-binding protein CML; K13448	XP_015631059.1 probable calcium-binding protein CML31 [Oryza sativa Japonica Group]
LOC_Os01g71690	17.4	11.99	24.22	45.15	36.8	40.36	-1.16527	6.15088979628236	5.39024965837176e-06	0.000283079111279529	Chr1:41539689-41545870:-	LOC_Os01g71690	69;GO:0000002,biological_process mitochondrial genome maintenance;GO:0000150,molecular_function recombinase activity;GO:0000217,molecular_function DNA secondary structure binding;GO:0000400,molecular_function four-way junction DNA binding;GO:0000724,biological_process double-strand break repair via homologous recombination;GO:0000725,biological_process recombinational repair;GO:0000730,biological…	NA	OEL37777.1 Glucan endo-1,3-beta-glucosidase GII [Dichanthelium oligosanthes]
LOC_Os04g22140	4.08	2.71	5.33	12.78	12.95	19.31	-1.86978	2.05233610115536	5.42697544776674e-06	0.000283424440302814	Chr4:12546393-12547307:-	LOC_Os04g22140	NA	NA	CAE02367.2 OSJNBb0096E05.2 [Oryza sativa Japonica Group]
LOC_Os07g40690	17.55	3.29	21.05	35.6	71.24	132.64	-2.52174	5.59824637125172	5.43326792212293e-06	0.000283424440302814	Chr7:24384407-24386706:+	LOC_Os07g40690	NA	NA	XP_015645774.1 putative anthocyanidin reductase isoform X2 [Oryza sativa Japonica Group]
LOC_Os09g34160	0.06	0.04	0.83	21.14	1	4.8	-4.81588	3.72537992668673	5.44427939251251e-06	0.000283424440302814	Chr9:20162669-20167776:-	LOC_Os09g34160	NA	NA	XP_015612241.1 disease resistance protein Pik-2-like [Oryza sativa Japonica Group]
LOC_Os03g05520	0.61	0.25	1.7	8.19	5.72	3.6	-2.69661	0.735407674137791	5.45289615103588e-06	0.000283424440302814	Chr3:2739453-2743124:-	LOC_Os03g05520	NA	NA	XP_015628629.1 uncharacterized protein LOC4331628 [Oryza sativa Japonica Group]
LOC_Os03g20600	2	2.1	8.1	14.06	23.74	28.62	-2.43164	2.21701022073718	5.52363240221265e-06	0.000284903886582494	Chr3:11667465-11668239:-	LOC_Os03g20600	NA	NA	XP_015629092.1 uncharacterized protein LOC4332684 [Oryza sativa Japonica Group]
LOC_Os07g03200	160.02	67.66	89.75	247.25	247.92	367.46	-1.41933	5.63440348945994	5.7372288534591e-06	0.000293673494147062	Chr7:1255306-1255668:-	LOC_Os07g03200	NA	NA	Q9AR88.1 RecName: Full=Phytosulfokines 4; Contains: RecName: Full=Phytosulfokine-alpha; Short=PSK-alpha; Short=Phytosulfokine-a; Contains: RecName: Full=Phytosulfokine-beta; Short=PSK-beta; Short=Phytosulfokine-b; Flags: Precursor
LOC_Os12g01490	6.51	3.76	17.85	30.66	34.67	45.3	-1.97042	4.45220252155148	5.80607294220518e-06	0.000296446941460724	Chr12:296615-299117:-	LOC_Os12g01490	22;GO:0003674,molecular_function molecular_function;GO:0003700,molecular_function DNA-binding transcription factor activity;GO:0006355,biological_process regulation of transcription, DNA-templated;GO:0008150,biological_process biological_process;GO:0009889,biological_process regulation of biosynthetic process;GO:0010468,biological_process regulation of gene expression;GO:0010556,biological_proces…	NA	XP_015620339.1 probable transcription factor RL9 [Oryza sativa Japonica Group]
LOC_Os02g09810	2.29	1.57	6.38	17.23	8.06	22.52	-2.20997	3.74426607053144	5.82124213437349e-06	0.000296472782657173	Chr2:5058715-5061965:-	LOC_Os02g09810	NA	NA	XP_015625588.1 amino acid transporter AVT6A [Oryza sativa Japonica Group]
LOC_Os06g13940	0.63	0.65	1.95	5.02	7.78	7.12	-2.56529	0.243241757674511	5.90826092335629e-06	0.000299396309797847	Chr6:7763142-7763949:-	LOC_Os06g13940	NA	NA	XP_015642139.1 uncharacterized protein LOC9267858 [Oryza sativa Japonica Group]
LOC_Os03g03730	12.74	6.74	8.89	27.67	19.46	35.11	-1.50916	3.89836006447821	5.92463636597842e-06	0.000299475556709294	Chr3:1668200-1669268:-	LOC_Os03g03730	NA	NA	BAS82118.1 Os03g0129800, partial [Oryza sativa Japonica Group]
LOC_Os05g43390	6.89	1.87	9.25	25.54	14.43	48.75	-2.29643	4.69671520456767	5.95279008685846e-06	0.000300148286199978	Chr5:25229674-25233242:-	LOC_Os05g43390	6;GO:0005575,cellular_component cellular_component;GO:0005622,cellular_component intracellular;GO:0005623,cellular_component cell;GO:0005737,cellular_component cytoplasm;GO:0044424,cellular_component intracellular part;GO:0044464,cellular_component cell part	SRP54, ffh; signal recognition particle subunit SRP54 [EC:3.6.5.4]; K03106	XP_015637823.1 signal recognition particle 54 kDa protein 2 [Oryza sativa Japonica Group]
LOC_Os02g51890	0.78	0.44	1.11	11.14	1.76	4.67	-2.85216	1.68644625735329	6.10645076115536e-06	0.000307130169004478	Chr2:31781324-31787892:+	LOC_Os02g51890	221;GO:0000381,biological_process regulation of alternative mRNA splicing, via spliceosome;GO:0001501,biological_process skeletal system development;GO:0001756,biological_process somitogenesis;GO:0001947,biological_process heart looping;GO:0002009,biological_process morphogenesis of an epithelium;GO:0003002,biological_process regionalization;GO:0003007,biological_process heart morphogenesis;GO:00…	NA	BAF10076.1 Os02g0755400 [Oryza sativa Japonica Group]; XP_015627221.1 probable RNA-binding protein ARP1 [Oryza sativa Japonica Group]
LOC_Os10g27280	0.14	0.22	0.06	1.51	1.09	1.25	-3.09357	-0.522244	6.15003750321453e-06	0.000308554859249366	Chr10:14399007-14400695:-	LOC_Os10g27280	NA	NA	XP_015613784.1 thaumatin-like protein [Oryza sativa Japonica Group]
LOC_Os02g18000	3.78	2.16	4.07	11.39	5.59	12.5	-1.53328	4.47534237289533	6.21645699061809e-06	0.0003095241175001	Chr2:10444559-10450976:+	LOC_Os02g18000	NA	NA	XP_015622678.1 disease resistance protein RGA2 isoform X2 [Oryza sativa Japonica Group]
LOC_Os07g03020	1.6	0.92	3.89	7.77	7.63	12.05	-2.08593	3.03727467783842	6.24238574259776e-06	0.0003095241175001	Chr7:1133504-1135075:+	LOC_Os07g03020	NA	NA	EAZ38538.1 hypothetical protein OsJ_22926 [Oryza sativa Japonica Group]
LOC_Os03g42810	5.01	3.46	14.35	43.87	14.75	59.07	-2.35881	4.56482764975363	6.28083010684512e-06	0.000310494141638879	Chr3:23849969-23852188:+	LOC_Os03g42810	66;GO:0001101,biological_process response to acid chemical;GO:0003674,molecular_function molecular_function;GO:0003824,molecular_function catalytic activity;GO:0004439,molecular_function phosphatidylinositol-4,5-bisphosphate 5-phosphatase activity;GO:0005575,cellular_component cellular_component;GO:0005623,cellular_component cell;GO:0005886,cellular_component plasma membrane;GO:0006629,biological…	INPP5A; inositol polyphosphate 5-phosphatase INPP5A [EC:3.1.3.56]; K01106; INPP5E; inositol polyphosphate 5-phosphatase INPP5E [EC:3.1.3.36]; K20278; SYNJ; synaptojanin [EC:3.1.3.36]; K20279	AAW34241.1 putative inositol polyphosphate 5-phosphatase [Oryza sativa Japonica Group]; XP_015628869.1 type IV inositol polyphosphate 5-phosphatase 11 isoform X1 [Oryza sativa Japonica Group]
LOC_Os05g49940	5.85	2.28	20.7	106.01	24.17	87.52	-2.90231	4.10953480661165	6.30926557101474e-06	0.0003111391233667	Chr5:28647464-28648244:+	LOC_Os05g49940	NA	NA	XP_015638268.1 forkhead box protein L2 [Oryza sativa Japonica Group]
LOC_Os02g50730	1.85	1.18	5.95	14.25	9.89	20.05	-2.28782	3.32119659739988	6.36522972092818e-06	0.00031237519351322	Chr2:30980864-30982959:-	LOC_Os02g50730	63;GO:0001101,biological_process response to acid chemical;GO:0003674,molecular_function molecular_function;GO:0003824,molecular_function catalytic activity;GO:0004175,molecular_function endopeptidase activity;GO:0004222,molecular_function metalloendopeptidase activity;GO:0005575,cellular_component cellular_component;GO:0005623,cellular_component cell;GO:0005886,cellular_component plasma membrane…	NA	XP_015623537.1 metalloendoproteinase 2-MMP [Oryza sativa Japonica Group]
LOC_Os07g03710	72.62	8.91	158.52	380.31	597.42	860.81	-2.9476	7.45615495632885	6.68460755949112e-06	0.000327254431586806	Chr7:1512024-1512958:+	LOC_Os07g03710	NA	PR1; pathogenesis-related protein 1; K13449	XP_015645134.1 pathogenesis-related protein PRB1-3 [Oryza sativa Japonica Group]
LOC_Os07g42740	1.98	2.25	4.23	7.28	9.07	16.5	-1.94443	2.79948483975727	6.86864709169647e-06	0.000335452114847853	Chr7:25591227-25592810:+	LOC_Os07g42740	NA	NA	XP_015645293.1 uncharacterized protein LOC4343926 [Oryza sativa Japonica Group]
LOC_Os10g31780	49.62	38.02	74.16	88.35	172.7	168.92	-1.39797	6.27923776427112	6.94170425512901e-06	0.000337347108452131	Chr10:16663931-16664717:+	LOC_Os10g31780	NA	fabG, OAR1; 3-oxoacyl-[acyl-carrier protein] reductase [EC:1.1.1.100]; K00059	AAP54083.1 NAD dependent epimerase/dehydratase family protein, expressed [Oryza sativa Japonica Group]
LOC_Os02g11070	3.17	1.76	4.22	10.1	7.01	12.44	-1.67089	3.35923063006529	6.97418721662747e-06	0.000337347108452131	Chr2:5930192-5933079:-	LOC_Os02g11070	8;GO:0006950,biological_process response to stress;GO:0008150,biological_process biological_process;GO:0009266,biological_process response to temperature stimulus;GO:0009314,biological_process response to radiation;GO:0009409,biological_process response to cold;GO:0009416,biological_process response to light stimulus;GO:0009628,biological_process response to abiotic stimulus;GO:0050896,biological…	KCS; 3-ketoacyl-CoA synthase [EC:2.3.1.199]; K15397	XP_015626909.1 3-ketoacyl-CoA synthase 11 isoform X1 [Oryza sativa Japonica Group]; XP_015626910.1 3-ketoacyl-CoA synthase 11 isoform X2 [Oryza sativa Japonica Group]
LOC_Os02g37280	3.8	1.45	3.55	16.23	9.33	13.2	-2.09474	1.44727179444087	7.0095198390929e-06	0.000338246972855894	Chr2:22545472-22545825:-	LOC_Os02g37280	NA	NA	XP_015624788.1 disease resistance protein Pik-1-like [Oryza sativa Japonica Group]
LOC_Os09g09830	275.87	202.45	298.81	524.62	544.54	524.46	-1.0094	7.34024993680663	7.07629869344435e-06	0.000340160942285981	Chr9:5327469-5330178:-	LOC_Os09g09830	NA	NA	XP_015651423.1 glutamic acid-rich protein [Oryza sativa Japonica Group]
LOC_Os11g09020	17.93	21.77	35.63	76.43	40.38	113.6	-1.59521	6.18823695221564	7.11146955027558e-06	0.00034072702094081	Chr11:4799113-4801313:+	LOC_Os11g09020	NA	NA	XP_015615479.1 amino acid permease 3 [Oryza sativa Japonica Group]
LOC_Os09g10274	48.78	33.38	53.99	93.09	120.45	123.68	-1.28664	4.01737279520607	7.14294732048309e-06	0.000341318744585	Chr9:5598643-5599857:+	LOC_Os09g10274	NA	NA	BAD26416.1 unknown protein [Oryza sativa Japonica Group]
LOC_Os03g09900	20.72	11.01	40.14	53.59	80.65	106.59	-1.74176	5.91309944317966	7.15758186379346e-06	0.000341318744585	Chr3:4923845-4926167:+	LOC_Os03g09900	6;GO:0005575,cellular_component cellular_component;GO:0005623,cellular_component cell;GO:0005886,cellular_component plasma membrane;GO:0016020,cellular_component membrane;GO:0044464,cellular_component cell part;GO:0071944,cellular_component cell periphery	NA	XP_015631699.1 cytochrome b561 and DOMON domain-containing protein At3g25290 [Oryza sativa Japonica Group]
LOC_Os01g58320	2.13	1.22	8.32	14.23	27.2	33.08	-2.66378	2.13749483406006	7.38785159389611e-06	0.000351470520887024	Chr1:33703401-33703860:+	LOC_Os01g58320	NA	NA	EEC71631.1 hypothetical protein OsI_04061 [Oryza sativa Indica Group]
LOC_Os10g38360	14.59	8.24	66.27	80.76	215.01	352.57	-2.88229	6.43870184200449	7.62184707771208e-06	0.000360904276497097	Chr10:20498003-20499097:+	LOC_Os10g38360	NA	GST, gst; glutathione S-transferase [EC:2.5.1.18]; K00799	AAK98540.1 putative glutathione S-transferase OsGSTU12 [Oryza sativa Japonica Group]
LOC_Os02g13460	6.63	2.21	2.98	24.92	7.32	18.14	-2.05073	4.05076189662869	7.74458742733451e-06	0.000365859376619805	Chr2:7183461-7187529:-	LOC_Os02g13460	NA	NA	EEE56600.1 hypothetical protein OsJ_05963 [Oryza sativa Japonica Group]
LOC_Os02g55600	33.96	20.87	33.12	70.37	55.01	121.77	-1.47303	4.68779824255325	7.88849050892127e-06	0.000371788786946105	Chr2:34053096-34053857:+	LOC_Os02g55600	NA	NA	BAD36065.1 unknown protein [Oryza sativa Japonica Group]
LOC_Os03g39690	0.97	0.43	3.14	5.85	7.82	12.46	-2.5214	2.99936449860725	7.95466578395414e-06	0.000373807030167812	Chr3:22083214-22086166:+	LOC_Os03g39690	NA	CYP1A1; cytochrome P450 family 1 subfamily A1 [EC:1.14.14.1]; K07408	XP_015629132.1 ent-isokaurene C2/C3-hydroxylase-like [Oryza sativa Japonica Group]
LOC_Os04g12580	10.86	7.47	5.36	22.28	17.89	17.96	-1.25396	4.99957341644773	7.99139913385506e-06	0.000373807030167812	Chr4:6966602-6969039:-	LOC_Os04g12580	NA	NA	BAF14141.1 Os04g0202500 [Oryza sativa Japonica Group]
LOC_Os11g44340	0.29	0.12	0.67	8.43	1.75	1.05	-3.31504	2.28436381644357	8.00051625965809e-06	0.000373807030167812	Chr11:26794436-26802410:+	LOC_Os11g44340	NA	NA	ABA95147.2 hypothetical protein LOC_Os11g44340 [Oryza sativa Japonica Group]
LOC_Os07g48730	0.73	0.25	1.18	2.58	3.63	4.68	-2.30429	1.43179837303457	8.00526455624228e-06	0.000373807030167812	Chr7:29179660-29181610:+	LOC_Os07g48730	NA	NA	XP_015646749.1 probable serine/threonine-protein kinase PBL2 [Oryza sativa Japonica Group]
LOC_Os01g61200	1.53	0.8	1.43	5.92	4.08	4.12	-1.86489	1.68672	8.06783343797088e-06	0.000374996607545593	Chr1:35415705-35417584:-	LOC_Os01g61200	NA	NA	XP_015639695.1 GDSL esterase/lipase At1g58430 [Oryza sativa Japonica Group]
LOC_Os03g13950	27.93	20.88	37.34	61.83	64.34	75.2	-1.20325	4.53352553603953	8.10290164478071e-06	0.000375762771458305	Chr3:7565321-7567803:-	LOC_Os03g13950	20;GO:0006996,biological_process organelle organization;GO:0007010,biological_process cytoskeleton organization;GO:0007015,biological_process actin filament organization;GO:0008150,biological_process biological_process;GO:0008154,biological_process actin polymerization or depolymerization;GO:0009987,biological_process cellular process;GO:0016043,biological_process cellular component organization;…	NA	XP_015631622.1 actin-depolymerizing factor 5 [Oryza sativa Japonica Group]
LOC_Os02g04120	6.83	7.74	7.77	25.36	13.13	40.52	-1.79688	3.39425221103189	8.19155951410843e-06	0.000378980090293434	Chr2:1793651-1797589:+	LOC_Os02g04120	104;GO:0003674,molecular_function molecular_function;GO:0003824,molecular_function catalytic activity;GO:0004595,molecular_function pantetheine-phosphate adenylyltransferase activity;GO:0005575,cellular_component cellular_component;GO:0005622,cellular_component intracellular;GO:0005623,cellular_component cell;GO:0005737,cellular_component cytoplasm;GO:0005829,cellular_component cytosol;GO:0006139…	E2.7.7.3B; pantetheine-phosphate adenylyltransferase [EC:2.7.7.3]; K02201	XP_015627708.1 phosphopantetheine adenylyltransferase 2 [Oryza sativa Japonica Group]
LOC_Os03g13210	1.43	7.41	12.63	20.08	38.22	103.36	-2.91424	4.96127909041642	8.22227637307951e-06	0.000378980090293434	Chr3:7128180-7130342:-	LOC_Os03g13210	11;GO:0005575,cellular_component cellular_component;GO:0005622,cellular_component intracellular;GO:0005623,cellular_component cell;GO:0005634,cellular_component nucleus;GO:0005737,cellular_component cytoplasm;GO:0043226,cellular_component organelle;GO:0043227,cellular_component membrane-bounded organelle;GO:0043229,cellular_component intracellular organelle;GO:0043231,cellular_component intracell…	E1.11.1.7; peroxidase [EC:1.11.1.7]; K00430	XP_015629785.1 peroxidase A2 [Oryza sativa Japonica Group]
LOC_Os02g22130	92.41	65.46	91.37	167.56	153.81	203.8	-1.05045	6.00687803553947	8.31142832279828e-06	0.000381929021042405	Chr2:13173638-13176606:+	LOC_Os02g22130	84;GO:0002682,biological_process regulation of immune system process;GO:0002684,biological_process positive regulation of immune system process;GO:0002831,biological_process regulation of response to biotic stimulus;GO:0002833,biological_process positive regulation of response to biotic stimulus;GO:0003674,molecular_function molecular_function;GO:0005096,molecular_function GTPase activator activi…	NA	XP_015627601.1 GTPase activating protein 1 [Oryza sativa Japonica Group]
LOC_Os01g11150	0.17	0.12	2.29	5.29	9.02	16.31	-3.56661	2.51945454103813	8.37105405134791e-06	0.000382434849982961	Chr1:5968818-5972489:-	LOC_Os01g11150	NA	GA2ox; gibberellin 2beta-dioxygenase [EC:1.14.11.13]; K04125	XP_015633380.1 gibberellin 2-beta-dioxygenase 3-like [Oryza sativa Japonica Group]
LOC_Os09g30300	21.28	14.57	37.19	53.31	74.49	116.85	-1.73604	3.86783813941367	8.37780480839181e-06	0.000382434849982961	Chr9:18448444-18448717:+	LOC_Os09g30300	NA	NA	XP_015611932.1 uncharacterized protein LOC4347390 [Oryza sativa Japonica Group]
LOC_Os08g08680	0.3	0.07	0.49	4.53	0.45	5.57	-3.57862	1.76952821541446	8.39809453446929e-06	0.000382434849982961	Chr8:5024478-5027625:-	LOC_Os08g08680	NA	NA	ABA96763.1 transposon protein, putative, CACTA, En/Spm sub-class [Oryza sativa Japonica Group]
LOC_Os02g51900	4.65	1.98	4.16	15.75	5.92	24.52	-2.08079	3.80428571381574	8.46327889531757e-06	0.000384537159515564	Chr2:31786800-31789031:-	LOC_Os02g51900	NA	UGT85A23_24; 7-deoxyloganetin glucosyltransferase [EC:2.4.1.324]; K21374	XP_015627220.1 7-deoxyloganetin glucosyltransferase [Oryza sativa Japonica Group]
LOC_Os01g16260	54.65	46.45	70.66	120.14	100.37	156.57	-1.11264	7.11756	8.65417148450593e-06	0.000391451215313703	Chr1:9203962-9211788:-	LOC_Os01g16260	NA	NA	XP_015626145.1 probable peptide/nitrate transporter At3g43790 isoform X1 [Oryza sativa Japonica Group]; XP_015626205.1 probable peptide/nitrate transporter At3g43790 isoform X2 [Oryza sativa Japonica Group]
LOC_Os12g06180	0.94	1.06	4.88	9.86	12.4	14.99	-2.42399	2.46840764309436	8.69306234402737e-06	0.000392332650745289	Chr12:2927942-2934406:+	LOC_Os12g06180	NA	NA	XP_015618277.1 putative HVA22-like protein g isoform X1 [Oryza sativa Japonica Group]
LOC_Os08g09020	0.26	0.71	0.8	2.36	5.86	2.91	-2.60965	0.649259397913767	8.82735743777727e-06	0.000397506325243694	Chr8:5248665-5249832:+	LOC_Os08g09020	6;GO:0005575,cellular_component cellular_component;GO:0005618,cellular_component cell wall;GO:0005623,cellular_component cell;GO:0030312,cellular_component external encapsulating structure;GO:0044464,cellular_component cell part;GO:0071944,cellular_component cell periphery	NA	XP_015648995.1 germin-like protein 8-8 [Oryza sativa Japonica Group]
LOC_Os01g47760	4.92	5.16	4.6	21.54	11.83	15.72	-1.69719	2.26027554539077	8.93228670367846e-06	0.000401337566359277	Chr1:27326049-27327030:-	LOC_Os01g47760	35;GO:0001101,biological_process response to acid chemical;GO:0007154,biological_process cell communication;GO:0007165,biological_process signal transduction;GO:0008150,biological_process biological_process;GO:0009719,biological_process response to endogenous stimulus;GO:0009725,biological_process response to hormone;GO:0009751,biological_process response to salicylic acid;GO:0009753,biological_p…	NA	XP_015624046.1 monothiol glutaredoxin-S5 [Oryza sativa Japonica Group]
LOC_Os07g35290	1.44	0.89	1.92	4.69	3.63	5.53	-1.67884	2.64241537345698	9.01892531623415e-06	0.00040433182033024	Chr7:21121292-21125295:+	LOC_Os07g35290	NA	NA	XP_015646829.1 cysteine-rich receptor-like protein kinase 6 isoform X1 [Oryza sativa Japonica Group]
LOC_Os10g43060	7.44	6.83	10.75	22.91	16.06	24.36	-1.31235	3.96811357762226	9.18388730830886e-06	0.000410816410368798	Chr10:23192341-23195088:-	LOC_Os10g43060	NA	NA	XP_015614477.1 uncharacterized protein LOC4349524 [Oryza sativa Japonica Group]
LOC_Os07g38250	0.33	0.14	0.52	1.69	1.18	2.25	-2.34605	0.933722175527258	9.22554320497868e-06	0.00041110835589448	Chr7:22935621-22937613:+	LOC_Os07g38250	NA	NA	XP_015645514.1 L-type lectin-domain containing receptor kinase IX.1 isoform X1 [Oryza sativa Japonica Group]
LOC_Os11g29210	1.04	0.48	1.19	3.9	3.86	5.92	-2.29215	0.564867869834887	9.23364054450074e-06	0.00041110835589448	Chr11:16937491-16939353:-	LOC_Os11g29210	NA	NA	ABG22488.1 expressed protein [Oryza sativa Japonica Group]; XP_015617489.1 uncharacterized protein LOC4350518 [Oryza sativa Japonica Group]
LOC_Os06g04230	2.71	3.49	6.62	19.84	13.51	17.61	-1.95041	1.59715111324722	9.25141213373501e-06	0.00041110835589448	Chr6:1784310-1784827:+	LOC_Os06g04230	NA	NA	XP_015641421.1 uncharacterized protein LOC4340022 [Oryza sativa Japonica Group]
LOC_Os03g18910	0.23	0.3	0.72	1.38	2.24	2.46	-2.25843	1.37118886914486	9.31807661064221e-06	0.000413162699540734	Chr3:10598951-10601530:+	LOC_Os03g18910	NA	NA	XP_015627967.1 COBRA-like protein 7 [Oryza sativa Japonica Group]
LOC_Os08g45210	20.15	11.46	19.67	46.86	37.89	40.23	-1.25471	4.06270730980645	9.65802337166621e-06	0.000426365883300697	Chr8:28388152-28391085:+	LOC_Os08g45210	30;GO:0005575,cellular_component cellular_component;GO:0005622,cellular_component intracellular;GO:0005623,cellular_component cell;GO:0005737,cellular_component cytoplasm;GO:0005777,cellular_component peroxisome;GO:0005778,cellular_component peroxisomal membrane;GO:0005779,cellular_component integral component of peroxisomal membrane;GO:0016020,cellular_component membrane;GO:0016021,cellular_comp…	MPV17; protein Mpv17; K13348; PXMP2, PMP22; peroxisomal membrane protein 2; K13347	XP_006659719.1 PREDICTED: peroxisomal membrane protein PMP22 [Oryza brachyantha]; XP_015648558.1 peroxisomal membrane protein PMP22 [Oryza sativa Japonica Group]
LOC_Os04g09900	6.92	1.23	14.99	22.5	55.53	83.41	-2.81685	6.15412355130649	9.75418907765913e-06	0.000428739019480848	Chr4:5318059-5326427:+	LOC_Os04g09900	81;GO:0000287,molecular_function magnesium ion binding;GO:0001101,biological_process response to acid chemical;GO:0003674,molecular_function molecular_function;GO:0003824,molecular_function catalytic activity;GO:0005488,molecular_function binding;GO:0005575,cellular_component cellular_component;GO:0005622,cellular_component intracellular;GO:0005623,cellular_component cell;GO:0005737,cellular_comp…	CPS4; syn-copalyl-diphosphate synthase [EC:5.5.1.14]; K14043; E5.5.1.13; ent-copalyl diphosphate synthase [EC:5.5.1.13]; K04120	BAS87948.1 Os04g0178300 [Oryza sativa Japonica Group]; XP_015637092.1 syn-copalyl diphosphate synthase isoform X1 [Oryza sativa Japonica Group]
LOC_Os02g09490	20.54	4.58	12.5	35.67	36.31	85.04	-2.05256	5.15522215942104	9.81272492309782e-06	0.000430376323687884	Chr2:4870141-4874082:-	LOC_Os02g09490	36;GO:0003674,molecular_function molecular_function;GO:0003824,molecular_function catalytic activity;GO:0005575,cellular_component cellular_component;GO:0005622,cellular_component intracellular;GO:0005623,cellular_component cell;GO:0005737,cellular_component cytoplasm;GO:0005829,cellular_component cytosol;GO:0006725,biological_process cellular aromatic compound metabolic process;GO:0008150,biolog…	CAD; cinnamyl-alcohol dehydrogenase [EC:1.1.1.195]; K00083	XP_015626408.1 cinnamyl alcohol dehydrogenase 2 [Oryza sativa Japonica Group]
LOC_Os11g44700	0.55	0.05	0.93	4.13	2	4.24	-2.72071	1.25813211972036	9.86296663113224e-06	0.000431170944538315	Chr11:27029844-27034055:+	LOC_Os11g44700	NA	NA	ABA95222.1 expressed protein [Oryza sativa Japonica Group]
LOC_Os09g30454	7.39	4.41	5.82	34.55	6.8	35.9	-2.09951	4.40154004370218	9.87349262185271e-06	0.000431170944538315	Chr9:18550670-18553901:+	LOC_Os09g30454	NA	NA	BAG94207.1 unnamed protein product [Oryza sativa Japonica Group]
LOC_Os04g37790	4.21	3.39	5.78	11.4	10.49	11.51	-1.29273	3.64770296023044	1.01439040527538e-05	0.000442024991471183	Chr4:22466366-22469010:-	LOC_Os04g37790	NA	NA	XP_015635873.1 myosin heavy chain, embryonic smooth muscle isoform isoform X1 [Oryza sativa Japonica Group]; XP_015635874.1 myosin heavy chain, embryonic smooth muscle isoform isoform X2 [Oryza sativa Japonica Group]
LOC_Os07g33440	1.48	0.73	3.09	4.5	8.44	11.61	-2.20677	2.90725273499242	1.02348550424305e-05	0.000445029105597638	Chr7:19985711-19987668:+	LOC_Os07g33440	NA	NA	XP_015647885.1 taxadiene 5-alpha hydroxylase [Oryza sativa Japonica Group]
LOC_Os06g35700	0.91	0.3	3.79	8.25	8.51	21.63	-2.94859	3.53976649245677	1.02605765982478e-05	0.000445190124978482	Chr6:20832431-20834494:-	LOC_Os06g35700	NA	K22395; cinnamyl-alcohol dehydrogenase [EC:1.1.1.195]; K22395	XP_015641623.1 berberine bridge enzyme-like 18 [Oryza sativa Japonica Group]
LOC_Os10g30410	35.03	18.35	22.49	93.39	36.86	95.72	-1.54308	6.28988063987804	1.03200207928326e-05	0.000446810493383901	Chr10:15806653-15811018:-	LOC_Os10g30410	30;GO:0003674,molecular_function molecular_function;GO:0003824,molecular_function catalytic activity;GO:0004497,molecular_function monooxygenase activity;GO:0005575,cellular_component cellular_component;GO:0006629,biological_process lipid metabolic process;GO:0006720,biological_process isoprenoid metabolic process;GO:0006721,biological_process terpenoid metabolic process;GO:0008150,biological_pro…	CYP2J; cytochrome P450 family 2 subfamily J [EC:1.14.14.1 1.14.14.73 1.14.14.74 1.14.14.75]; K07418; CYP71Z6; ent-isokaurene hydroxylase [EC:1.14.14.76]; K16083; CYP71Z7; ent-cassadiene hydroxylase [EC:1.14.14.69]; K21291	XP_015614875.1 ent-isokaurene C2/C3-hydroxylase-like [Oryza sativa Japonica Group]
LOC_Os03g13300	0.35	0.73	1.05	3.8	1.87	4.82	-2.26159	1.68653953660738	1.04183001298047e-05	0.000450101731462652	Chr3:7181079-7184168:+	LOC_Os03g13300	NA	E4.1.1.15, gadB, gadA, GAD; glutamate decarboxylase [EC:4.1.1.15]; K01580	XP_015627912.1 glutamate decarboxylase 1 [Oryza sativa Japonica Group]
LOC_Os04g15690	53.89	11.06	12.23	171.29	61.96	182.14	-2.39515	5.79930356847415	1.06266863482014e-05	0.0004581257383247	Chr4:8528511-8533183:+	LOC_Os04g15690	NA	NA	XP_015636456.1 uncharacterized protein LOC4335218 [Oryza sativa Japonica Group]
LOC_Os06g47530	15.87	10.9	14.4	29.85	24.67	33.72	-1.07271	5.15794032871695	1.08675655181951e-05	0.000467513419600822	Chr6:28769504-28774431:-	LOC_Os06g47530	NA	NA	BAS99227.1 Os06g0690200 [Oryza sativa Japonica Group]
LOC_Os04g49170	0.78	1.04	1.35	3.87	5.12	5.48	-2.1541	0.717290842024431	1.0917664467222e-05	0.000468671460430491	Chr4:29323989-29324546:-	LOC_Os04g49170	NA	NA	XP_015634347.1 probable E3 ubiquitin-protein ligase ATL45 [Oryza sativa Japonica Group]
LOC_Os02g04230	26.78	16.56	18.61	54.95	34.65	49.9	-1.1371	5.67229400746575	1.11339438546048e-05	0.000476943243212405	Chr2:1850953-1858237:-	LOC_Os02g04230	54;GO:0000165,biological_process MAPK cascade;GO:0003674,molecular_function molecular_function;GO:0003824,molecular_function catalytic activity;GO:0004672,molecular_function protein kinase activity;GO:0004674,molecular_function protein serine/threonine kinase activity;GO:0004707,molecular_function MAP kinase activity;GO:0005575,cellular_component cellular_component;GO:0005622,cellular_component i…	MPK8; mitogen-activated protein kinase 8 [EC:2.7.11.24]; K20538	EAY84381.1 hypothetical protein OsI_05757 [Oryza sativa Indica Group]
LOC_Os06g09940	2.89	1.71	9.12	34.22	12.61	32.68	-2.50765	2.32362767185875	1.12181450711228e-05	0.000479534197025438	Chr6:5068258-5068576:+	LOC_Os06g09940	NA	NA	BAD35580.1 hypothetical protein [Oryza sativa Japonica Group]
LOC_Os07g35630	0.14	0.05	0.17	1.79	0.32	2.12	-3.45113	0.0814660011837636	1.14875507666377e-05	0.000488846750148501	Chr7:21333579-21337607:-	LOC_Os07g35630	NA	NA	BAF21805.2 Os07g0540500 [Oryza sativa Japonica Group]
LOC_Os01g20206	1.14	0.3	5.01	16.55	11.87	17.3	-2.81114	2.81718268916351	1.14928256806747e-05	0.000488846750148501	Chr1:11505076-11506103:-	LOC_Os01g20206	15;GO:0003674,molecular_function molecular_function;GO:0003824,molecular_function catalytic activity;GO:0005575,cellular_component cellular_component;GO:0005622,cellular_component intracellular;GO:0005623,cellular_component cell;GO:0005737,cellular_component cytoplasm;GO:0008150,biological_process biological_process;GO:0008152,biological_process metabolic process;GO:0008168,molecular_function met…	NA	XP_015625388.1 putative methyltransferase DDB_G0268948 [Oryza sativa Japonica Group]
LOC_Os08g42570	0.23	0.12	1.16	2.15	3.35	6.3	-2.95135	1.78225594165681	1.15085342040005e-05	0.000488846750148501	Chr8:26904986-26906611:+	LOC_Os08g42570	NA	NA	XP_015650379.1 UPF0481 protein At3g47200 [Oryza sativa Japonica Group]
LOC_Os08g42189	1.93	1.27	1.91	3.26	8.36	10.38	-2.09023	2.2813250642737	1.15702263444389e-05	0.000489525246816317	Chr8:26652113-26655788:+	LOC_Os08g42189	NA	NA	BAF24262.1 Os08g0534200, partial [Oryza sativa Japonica Group]; XP_015649998.1 uncharacterized protein LOC4346147 [Oryza sativa Japonica Group]
LOC_Os01g61510	0.69	0.6	1.94	4.36	3.37	6.92	-2.15778	2.1917093381305	1.15729298174093e-05	0.000489525246816317	Chr1:35585864-35588377:-	LOC_Os01g61510	38;GO:0003674,molecular_function molecular_function;GO:0005215,molecular_function transporter activity;GO:0005575,cellular_component cellular_component;GO:0005623,cellular_component cell;GO:0005886,cellular_component plasma membrane;GO:0005911,cellular_component cell-cell junction;GO:0006810,biological_process transport;GO:0006811,biological_process ion transport;GO:0006812,biological_process cat…	NA	XP_015621584.1 ammonium transporter 2 member 3 [Oryza sativa Japonica Group]
LOC_Os01g71340	31.92	28.4	15.8	50.11	132.89	59.05	-1.6329	5.72182005702444	1.1817298792325e-05	0.000498818297039708	Chr1:41346573-41348411:+	LOC_Os01g71340	NA	NA	XP_015627053.1 glucan endo-1,3-beta-glucosidase, acidic isoform [Oryza sativa Japonica Group]
LOC_Os08g28400	2.33	3.26	2.42	6.56	10.31	22.71	-2.28701	1.88034701927762	1.18491797798839e-05	0.000499122012436403	Chr8:17320536-17323238:-	LOC_Os08g28400	NA	NA	XP_015649025.1 uncharacterized protein LOC4345406 isoform X2 [Oryza sativa Japonica Group]
LOC_Os04g45290	3.88	3.07	5.33	8.2	10.79	19.17	-1.62529	3.68714279075541	1.22222329925611e-05	0.000512699852441065	Chr4:26765198-26771893:+	LOC_Os04g45290	58;GO:0000325,cellular_component plant-type vacuole;GO:0001101,biological_process response to acid chemical;GO:0003674,molecular_function molecular_function;GO:0003824,molecular_function catalytic activity;GO:0004553,molecular_function hydrolase activity, hydrolyzing O-glycosyl compounds;GO:0004564,molecular_function beta-fructofuranosidase activity;GO:0005575,cellular_component cellular_componen…	INV, sacA; beta-fructofuranosidase [EC:3.2.1.26]; K01193	XP_015636934.1 beta-fructofuranosidase 1 [Oryza sativa Japonica Group]
LOC_Os01g11160	23.34	12.83	10.16	35.38	33.94	72.15	-1.58734	5.86424835260129	1.22892722597628e-05	0.000514444711842949	Chr1:5983580-5985875:-	LOC_Os01g11160	6;GO:0005575,cellular_component cellular_component;GO:0005623,cellular_component cell;GO:0005886,cellular_component plasma membrane;GO:0016020,cellular_component membrane;GO:0044464,cellular_component cell part;GO:0071944,cellular_component cell periphery	NA	XP_015621666.1 cationic amino acid transporter 5 [Oryza sativa Japonica Group]
LOC_Os12g04360	1.76	1.54	8.13	17.44	14.89	30.42	-2.4502	2.88379680591027	1.26620650384024e-05	0.000528955150850122	Chr12:1851397-1852196:+	LOC_Os12g04360	24;GO:0003674,molecular_function molecular_function;GO:0005488,molecular_function binding;GO:0005509,molecular_function calcium ion binding;GO:0005575,cellular_component cellular_component;GO:0005623,cellular_component cell;GO:0005886,cellular_component plasma membrane;GO:0006950,biological_process response to stress;GO:0006952,biological_process defense response;GO:0008150,biological_process bio…	CML; calcium-binding protein CML; K13448	BAT15815.1 Os12g0138050 [Oryza sativa Japonica Group]
LOC_Os04g15580	16.65	9.18	15.85	25.95	32.27	42.78	-1.25949	5.10027186994371	1.27789774657537e-05	0.000532738444082628	Chr4:8472823-8476142:-	LOC_Os04g15580	NA	NA	EEE60353.1 hypothetical protein OsJ_13471 [Oryza sativa Japonica Group]
LOC_Os03g46060	14.27	6.12	27.38	53.35	37.15	112.37	-2.08581	4.81118580867375	1.36857161908611e-05	0.000568196089657128	Chr3:26032939-26033802:-	LOC_Os03g46060	NA	NA	XP_015632911.1 protein P21 [Oryza sativa Japonica Group]
LOC_Os07g23390	8.05	7.26	10.79	20.32	19.92	29.47	-1.39528	3.43890419812478	1.38297112738956e-05	0.000572266992136144	Chr7:13181882-13182879:-	LOC_Os07g23390	37;GO:0003674,molecular_function molecular_function;GO:0003824,molecular_function catalytic activity;GO:0004497,molecular_function monooxygenase activity;GO:0005575,cellular_component cellular_component;GO:0005622,cellular_component intracellular;GO:0005623,cellular_component cell;GO:0005737,cellular_component cytoplasm;GO:0005783,cellular_component endoplasmic reticulum;GO:0005789,cellular_compo…	FAD2; omega-6 fatty acid desaturase / acyl-lipid omega-6 desaturase (Delta-12 desaturase) [EC:1.14.19.6 1.14.19.22]; K10256	BAT01150.1 Os07g0416700, partial [Oryza sativa Japonica Group]
LOC_Os06g38120	2.58	0.47	5.04	10.11	11.36	32.18	-2.73784	3.99997814481842	1.3840375842256e-05	0.000572266992136144	Chr6:22566774-22571982:+	LOC_Os06g38120	NA	NA	XP_015641820.1 uncharacterized protein LOC9270091 isoform X4 [Oryza sativa Japonica Group]
LOC_Os04g54200	15.92	6.67	26.11	29.66	67.33	83.24	-1.88934	5.84403945168829	1.39690059536029e-05	0.000575232854126063	Chr4:32286660-32291459:+	LOC_Os04g54200	NA	dgkA, DGK; diacylglycerol kinase (ATP) [EC:2.7.1.107]; K00901	XP_015633855.1 diacylglycerol kinase 5 isoform X2 [Oryza sativa Japonica Group]
LOC_Os06g18960	1.28	0.61	0.4	5.55	1.52	4.85	-2.33992	2.61822785746716	1.4075890809967e-05	0.000577288335041658	Chr6:10780798-10784833:-	LOC_Os06g18960	NA	NA	XP_015644411.1 uncharacterized protein LOC4340797 [Oryza sativa Japonica Group]
LOC_Os06g37010	3.12	5.65	6.68	18.94	8.83	26.04	-1.77392	3.81979230976229	1.40865914241671e-05	0.000577288335041658	Chr6:21824374-21826735:+	LOC_Os06g37010	64;GO:0000041,biological_process transition metal ion transport;GO:0003674,molecular_function molecular_function;GO:0005215,molecular_function transporter activity;GO:0005381,molecular_function iron ion transmembrane transporter activity;GO:0005385,molecular_function zinc ion transmembrane transporter activity;GO:0005575,cellular_component cellular_component;GO:0005622,cellular_component intracel…	NA	XP_025882070.1 zinc transporter 10 isoform X2 [Oryza sativa Japonica Group]
LOC_Os05g47650	7.77	5.19	11.88	19.59	18.11	35.3	-1.54411	4.28128366661036	1.41263115058457e-05	0.000577288335041658	Chr5:27302984-27304597:+	LOC_Os05g47650	103;GO:0000003,biological_process reproduction;GO:0001067,molecular_function regulatory region nucleic acid binding;GO:0003006,biological_process developmental process involved in reproduction;GO:0003674,molecular_function molecular_function;GO:0003676,molecular_function nucleic acid binding;GO:0003677,molecular_function DNA binding;GO:0003700,molecular_function DNA-binding transcription factor a…	NA	XP_015637817.1 AP2/ERF and B3 domain-containing protein Os05g0549800 [Oryza sativa Japonica Group]
LOC_Os09g23140	4.44	5.4	5.66	11.26	12.74	15.01	-1.30564	3.46882119652959	1.44944925216134e-05	0.000590855129626011	Chr9:13688244-13690949:-	LOC_Os09g23140	NA	NA	XP_015651238.1 type IV inositol polyphosphate 5-phosphatase 9 [Oryza sativa Japonica Group]
LOC_Os07g26630	4.34	4.55	14.48	31.55	17.45	43.54	-1.97464	4.06021272301391	1.46941637500999e-05	0.000595801924431933	Chr7:15358959-15360495:+	LOC_Os07g26630	30;GO:0003674,molecular_function molecular_function;GO:0005215,molecular_function transporter activity;GO:0005372,molecular_function water transmembrane transporter activity;GO:0005575,cellular_component cellular_component;GO:0005623,cellular_component cell;GO:0005886,cellular_component plasma membrane;GO:0005887,cellular_component integral component of plasma membrane;GO:0006810,biological_proce…	NA	XP_015644586.1 aquaporin PIP2-4 [Oryza sativa Japonica Group]
LOC_Os02g36619	0.11	0.06	0.13	0.79	0.38	1.01	-2.80941	-0.0306877	1.52287042720203e-05	0.000615818343351957	Chr2:22110120-22117660:+	LOC_Os02g36619	NA	NA	XP_015623209.1 exocyst complex component EXO70A1 isoform X1 [Oryza sativa Japonica Group]
LOC_Os03g62010	26.74	19.9	15.72	52.6	44.11	46.93	-1.16621	4.4591320042579	1.52869622363879e-05	0.000616150701721882	Chr3:35140194-35141216:+	LOC_Os03g62010	NA	NA	XP_015628880.1 uncharacterized protein LOC4334704 [Oryza sativa Japonica Group]
LOC_Os04g55410	36.54	23.8	42.78	70.92	63.63	101.75	-1.1782	6.49119722777702	1.55978085562943e-05	0.000626982288667425	Chr4:32955709-32959944:-	LOC_Os04g55410	81;GO:0002237,biological_process response to molecule of bacterial origin;GO:0003674,molecular_function molecular_function;GO:0003824,molecular_function catalytic activity;GO:0004370,molecular_function glycerol kinase activity;GO:0005575,cellular_component cellular_component;GO:0005622,cellular_component intracellular;GO:0005623,cellular_component cell;GO:0005737,cellular_component cytoplasm;GO:0…	glpK, GK; glycerol kinase [EC:2.7.1.30]; K00864	XP_015636240.1 glycerol kinase [Oryza sativa Japonica Group]
LOC_Os01g52790	20.36	9.66	28.17	48.52	43.27	60.22	-1.37076	5.76955119688802	1.59531324506838e-05	0.000639992827421382	Chr1:30372203-30376917:-	LOC_Os01g52790	NA	CYP735A; cytokinin trans-hydroxylase; K10717	XP_015616732.1 cytochrome P450 72A14 [Oryza sativa Japonica Group]
LOC_Os11g05800	2.29	0.18	0.58	12.19	2.33	21.66	-3.53829	2.13651547829753	1.60645468804102e-05	0.000643186283910917	Chr11:2682642-2687848:+	LOC_Os11g05800	NA	NA	XP_015615276.1 putative HVA22-like protein g isoform X1 [Oryza sativa Japonica Group]
LOC_Os05g01030	16.65	13.03	21.74	29.86	36.69	47.17	-1.12801	6.6201114979909	1.61450174326044e-05	0.000645130647173575	Chr5:60820-65059:+	LOC_Os05g01030	64;GO:0003674,molecular_function molecular_function;GO:0003824,molecular_function catalytic activity;GO:0004012,molecular_function phospholipid-translocating ATPase activity;GO:0005215,molecular_function transporter activity;GO:0005319,molecular_function lipid transporter activity;GO:0005548,molecular_function phospholipid transporter activity;GO:0005575,cellular_component cellular_component;GO:0…	NA	XP_015639108.1 phospholipid-transporting ATPase 10 [Oryza sativa Japonica Group]
LOC_Os02g17400	5.69	3.66	4.9	9.47	9.82	13.81	-1.19374	4.51538687602326	1.66208828481233e-05	0.000660231100798047	Chr2:10010587-10013470:-	LOC_Os02g17400	NA	NA	XP_015625623.1 receptor-like protein EIX2 [Oryza sativa Japonica Group]
LOC_Os02g36414	1.92	1.48	2.58	3.89	8.49	7.44	-1.71033	2.79636	1.6660107011821e-05	0.00066049157582747	Chr2:21995375-22002735:+	LOC_Os02g36414	NA	NA	EAY86382.1 hypothetical protein OsI_07761 [Oryza sativa Indica Group]
LOC_Os09g30120	34.17	49.04	66.49	89.72	114.2	169.29	-1.30122	7.59508582784134	1.68176882106909e-05	0.000665180232731111	Chr9:18307886-18314234:-	LOC_Os09g30120	67;GO:0000271,biological_process polysaccharide biosynthetic process;GO:0000278,biological_process mitotic cell cycle;GO:0000281,biological_process mitotic cytokinesis;GO:0000910,biological_process cytokinesis;GO:0003674,molecular_function molecular_function;GO:0003824,molecular_function catalytic activity;GO:0005575,cellular_component cellular_component;GO:0005622,cellular_component intracellula…	NA	BAT08615.1 Os09g0478100, partial [Oryza sativa Japonica Group]; XP_015611685.1 cellulose synthase-like protein E1 isoform X1 [Oryza sativa Japonica Group]
LOC_Os07g44890	5.16	6.29	12.35	22.34	15.67	39.96	-1.69952	4.22068196779842	1.68441702932058e-05	0.000665180232731111	Chr7:26790784-26792117:-	LOC_Os07g44890	36;GO:0000003,biological_process reproduction;GO:0000902,biological_process cell morphogenesis;GO:0000904,biological_process cell morphogenesis involved in differentiation;GO:0003006,biological_process developmental process involved in reproduction;GO:0003674,molecular_function molecular_function;GO:0003824,molecular_function catalytic activity;GO:0008150,biological_process biological_process;GO:…	GID1; gibberellin receptor GID1 [EC:3.-.-.-]; K14493	XP_015647845.1 probable carboxylesterase 18 [Oryza sativa Japonica Group]
LOC_Os06g51060	80.65	16.35	35.2	124.56	177.43	170.47	-1.81684	6.7238567888669	1.69481503101602e-05	0.000667981776064579	Chr6:30890710-30892066:+	LOC_Os06g51060	18;GO:0003674,molecular_function molecular_function;GO:0003824,molecular_function catalytic activity;GO:0004553,molecular_function hydrolase activity, hydrolyzing O-glycosyl compounds;GO:0004568,molecular_function chitinase activity;GO:0006950,biological_process response to stress;GO:0006952,biological_process defense response;GO:0008150,biological_process biological_process;GO:0009605,biological…	CHIB; basic endochitinase B [EC:3.2.1.14]; K20547	XP_015643568.1 chitinase 1 [Oryza sativa Japonica Group]
LOC_Os01g49320	7.66	5.3	3.55	19.44	11	23.32	-1.66865	3.42532082568269	1.70769145648172e-05	0.000669143673616356	Chr1:28354770-28356109:-	LOC_Os01g49320	NA	E3.2.1.14; chitinase [EC:3.2.1.14]; K01183	XP_015627500.1 acidic endochitinase [Oryza sativa Japonica Group]
LOC_Os06g38660	20.82	12.91	60.89	77.23	129.12	210.26	-2.1425	4.17398651582929	1.73247790239858e-05	0.000677542953744623	Chr6:22956661-22957316:-	LOC_Os06g38660	NA	NA	BAD34182.1 unknown protein [Oryza sativa Japonica Group]
LOC_Os08g05480	4.67	2.28	10.98	14.17	25.48	38.78	-2.13149	3.86881205514615	1.76811326238535e-05	0.000690130731160361	Chr8:2918635-2921281:+	LOC_Os08g05480	NA	NA	XP_015648682.1 F-box protein PP2-B10 [Oryza sativa Japonica Group]
LOC_Os11g38780	0.2	0	0.75	13	1.67	1.8	-3.98919	0.75497609058594	1.77149141635208e-05	0.000690130731160361	Chr11:23060524-23061100:-	LOC_Os11g38780	NA	CALM; calmodulin; K02183	XP_015616554.1 probable calcium-binding protein CML45 [Oryza sativa Japonica Group]
LOC_Os06g09960	0.97	0.72	2.71	7.65	5.01	11.78	-2.43981	1.08513863624997	1.80623955893035e-05	0.000702314570038708	Chr6:5082838-5084091:+	LOC_Os06g09960	NA	NA	BAF18984.2 Os06g0200300 [Oryza sativa Japonica Group]
LOC_Os10g05250	9.69	5.89	14.39	39.04	14.72	37.91	-1.5903	5.30117645151964	1.82016163071402e-05	0.000706369443597058	Chr10:2591412-2596634:+	LOC_Os10g05250	NA	NA	BAF26063.2 Os10g0142600 [Oryza sativa Japonica Group]
LOC_Os08g27170	0.77	0.15	2.37	12.9	4.3	6.55	-2.81765	2.81069761127017	1.8293785547451e-05	0.000708586302651173	Chr8:16593210-16596190:+	LOC_Os08g27170	89;GO:0002229,biological_process defense response to oomycetes;GO:0002237,biological_process response to molecule of bacterial origin;GO:0002239,biological_process response to oomycetes;GO:0002682,biological_process regulation of immune system process;GO:0002831,biological_process regulation of response to biotic stimulus;GO:0002833,biological_process positive regulation of response to biotic sti…	NA	XP_015648922.1 protein SAR DEFICIENT 1 [Oryza sativa Japonica Group]
LOC_Os06g05120	439.82	244.81	433.59	591.57	1021.24	1165.77	-1.29928	7.36870150962485	1.83456763353952e-05	0.000709237533126875	Chr6:2261650-2263976:-	LOC_Os06g05120	NA	NA	BAD67659.1 unknown protein [Oryza sativa Japonica Group]; BAD67660.1 unknown protein [Oryza sativa Japonica Group]
LOC_Os05g15770	17.76	43.88	31.73	55.59	88.9	173.44	-1.74682	5.95019217746911	1.86402645833257e-05	0.000717327345063688	Chr5:8902478-8903793:-	LOC_Os05g15770	NA	E3.2.1.14; chitinase [EC:3.2.1.14]; K01183	XP_015639909.1 xylanase inhibitor protein 2-like [Oryza sativa Japonica Group]
LOC_Os09g29940	8.82	6.73	12.57	25.31	16.11	27.58	-1.27122	4.6396811871375	1.86537197949832e-05	0.000717327345063688	Chr9:18217456-18221156:-	LOC_Os09g29940	NA	NA	XP_015651233.1 O-fucosyltransferase 34 [Oryza sativa Japonica Group]
LOC_Os01g09190	1.93	0.48	0.34	8.4	2.16	14.84	-3.17089	1.61608086981245	1.8661367204288e-05	0.000717327345063688	Chr1:4614881-4615827:+	LOC_Os01g09190	NA	NA	XP_015642427.1 uncharacterized protein LOC4325660 [Oryza sativa Japonica Group]
LOC_Os03g17700	5.96	4.18	13.6	17.17	27.18	33.35	-1.70492	4.23865138784008	1.89087445843194e-05	0.000725457128558545	Chr3:9847699-9850473:-	LOC_Os03g17700	82;GO:0000165,biological_process MAPK cascade;GO:0001101,biological_process response to acid chemical;GO:0003674,molecular_function molecular_function;GO:0003824,molecular_function catalytic activity;GO:0004672,molecular_function protein kinase activity;GO:0004674,molecular_function protein serine/threonine kinase activity;GO:0004707,molecular_function MAP kinase activity;GO:0005575,cellular_comp…	MPK3; mitogen-activated protein kinase 3 [EC:2.7.11.24]; K20536	XP_015630496.1 mitogen-activated protein kinase 5 isoform X2 [Oryza sativa Japonica Group]
LOC_Os01g50100	15.35	9.8	36.16	49.88	61.44	77.39	-1.6172	7.20367078835307	1.91072969343509e-05	0.000731686433173562	Chr1:28786108-28793300:-	LOC_Os01g50100	NA	ABCB1, CD243; ATP-binding cassette, subfamily B (MDR/TAP), member 1 [EC:7.6.2.2]; K05658	XP_015622085.1 ABC transporter B family member 11 isoform X2 [Oryza sativa Japonica Group]
LOC_Os02g48640	16.47	14.59	19.62	27.81	34.79	54.61	-1.19292	5.52282761965317	1.92717406147145e-05	0.000735198723563985	Chr2:29786181-29789844:-	LOC_Os02g48640	NA	NA	XP_015626055.1 uncharacterized protein LOC4330531 [Oryza sativa Japonica Group]
LOC_Os02g48710	5.75	12.34	27.63	85.48	37.39	80.26	-2.12531	3.12910375086949	1.97052066987171e-05	0.000748908974137896	Chr2:29813211-29813755:+	LOC_Os02g48710	NA	NA	BAD12904.1 unknown protein [Oryza sativa Japonica Group]
LOC_Os02g40090	54.33	39.36	63.65	129.06	80.4	150.8	-1.1715	6.49071519846499	1.97440746743159e-05	0.000748978322401486	Chr2:24270233-24273675:-	LOC_Os02g40090	33;GO:0003674,molecular_function molecular_function;GO:0005215,molecular_function transporter activity;GO:0005575,cellular_component cellular_component;GO:0005622,cellular_component intracellular;GO:0005623,cellular_component cell;GO:0005737,cellular_component cytoplasm;GO:0005794,cellular_component Golgi apparatus;GO:0005886,cellular_component plasma membrane;GO:0006810,biological_process transp…	NA	XP_015626388.1 UDP-rhamnose/UDP-galactose transporter 5 [Oryza sativa Japonica Group]
LOC_Os04g56700	0.3	0.11	1.66	2.32	7.82	8.21	-3.14095	2.00310022188232	2.08065636978473e-05	0.000785413709048885	Chr4:33809346-33812300:-	LOC_Os04g56700	21;GO:0003674,molecular_function molecular_function;GO:0003824,molecular_function catalytic activity;GO:0008150,biological_process biological_process;GO:0008152,biological_process metabolic process;GO:0009058,biological_process biosynthetic process;GO:0009314,biological_process response to radiation;GO:0009411,biological_process response to UV;GO:0009416,biological_process response to light stimu…	F3H; naringenin 3-dioxygenase [EC:1.14.11.9]; K00475	XP_015634635.1 flavanone 3-dioxygenase 1-like [Oryza sativa Japonica Group]
LOC_Os10g40934	89.55	41.92	127.32	167.48	293.53	273.38	-1.49612	8.50274368402327	2.08210963969634e-05	0.000785413709048885	Chr10:21988521-21993690:-	LOC_Os10g40934	NA	NA	AAL79798.1 putative ethylene-forming enzyme [Oryza sativa Japonica Group]; ABB47979.1 oxidoreductase, 2OG-Fe oxygenase family protein, expressed [Oryza sativa Japonica Group]; ABB47980.1 oxidoreductase, 2OG-Fe oxygenase family protein, expressed [Oryza sativa Japonica Group]; ABG66250.1 oxidoreductase, 2OG-Fe oxygenase family protein, expressed [Oryza sativa Japonica Group]; XP_015614185.1 S-norc…
LOC_Os06g46270	4.53	4.02	11.98	30.15	12.41	37.97	-1.95758	3.94934412322232	2.09258825910054e-05	0.000787896499269157	Chr6:28037568-28041909:+	LOC_Os06g46270	NA	NA	XP_025881778.1 NAC domain-containing protein 21/22 [Oryza sativa Japonica Group]
LOC_Os03g60419	72.75	57.3	70.31	139.64	132.91	146.49	-1.03501	4.4015089101253	2.10423559682145e-05	0.000790809284983885	Chr3:34354522-34355095:-	LOC_Os03g60419	NA	NA	NA
LOC_Os10g42690	4.64	5.12	7.53	12.34	10.96	17.15	-1.2051	4.63808954043261	2.13800745310579e-05	0.000799506818675926	Chr10:23025713-23031771:+	LOC_Os10g42690	134;GO:0000003,biological_process reproduction;GO:0000785,cellular_component chromatin;GO:0000792,cellular_component heterochromatin;GO:0000902,biological_process cell morphogenesis;GO:0003006,biological_process developmental process involved in reproduction;GO:0003674,molecular_function molecular_function;GO:0003824,molecular_function catalytic activity;GO:0005575,cellular_component cellular_com…	NA	AAL58187.1 putative retinoblastoma binding protein [Oryza sativa Japonica Group]
LOC_Os06g45350	28.75	18.6	26.15	42.86	48.62	82.65	-1.22756	6.13883506447887	2.13891733573006e-05	0.000799506818675926	Chr6:27412677-27417601:+	LOC_Os06g45350	91;GO:0002376,biological_process immune system process;GO:0003674,molecular_function molecular_function;GO:0003824,molecular_function catalytic activity;GO:0004672,molecular_function protein kinase activity;GO:0004674,molecular_function protein serine/threonine kinase activity;GO:0004675,molecular_function transmembrane receptor protein serine/threonine kinase activity;GO:0004888,molecular_functi…	NA	BAD45879.1 receptor protein kinase PERK1-like [Oryza sativa Japonica Group]; BAD45880.1 putative receptor protein kinase PERK1 [Oryza sativa Japonica Group]; XP_015642870.1 receptor-like cytosolic serine/threonine-protein kinase RBK1 isoform X1 [Oryza sativa Japonica Group]
LOC_Os07g14150	13.28	11.06	17.86	43.51	21.38	46.25	-1.37009	4.36627848142667	2.13924125280022e-05	0.000799506818675926	Chr7:8075626-8078201:+	LOC_Os07g14150	NA	NA	BAF21195.1 Os07g0245100, partial [Oryza sativa Japonica Group]; XP_015644720.1 guanosine deaminase [Oryza sativa Japonica Group]
LOC_Os11g34080	1.78	2.22	1.77	4.57	7.5	6.56	-1.66204	2.1111833722586	2.15781176450923e-05	0.000802245166425576	Chr11:19939597-19940629:+	LOC_Os11g34080	NA	NA	XP_015617303.1 BOI-related E3 ubiquitin-protein ligase 1 [Oryza sativa Japonica Group]
LOC_Os06g12310	44.83	82.82	91.87	189.15	156.68	151.19	-1.14412	6.73834803768498	2.15847158878042e-05	0.000802245166425576	Chr6:6648386-6653005:-	LOC_Os06g12310	30;GO:0003674,molecular_function molecular_function;GO:0005215,molecular_function transporter activity;GO:0005372,molecular_function water transmembrane transporter activity;GO:0005575,cellular_component cellular_component;GO:0005623,cellular_component cell;GO:0005886,cellular_component plasma membrane;GO:0005887,cellular_component integral component of plasma membrane;GO:0006810,biological_proce…	NA	XP_015644134.1 aquaporin NIP2-2 [Oryza sativa Japonica Group]
LOC_Os04g44750	4.14	2.64	6.53	12.61	9.7	14.83	-1.46081	3.7313655041326	2.17751382634855e-05	0.000807837652384243	Chr4:26505338-26508866:-	LOC_Os04g44750	41;GO:0003674,molecular_function molecular_function;GO:0005215,molecular_function transporter activity;GO:0005351,molecular_function carbohydrate:proton symporter activity;GO:0005355,molecular_function glucose transmembrane transporter activity;GO:0005402,molecular_function carbohydrate:cation symporter activity;GO:0006810,biological_process transport;GO:0006811,biological_process ion transport;G…	NA	XP_015636742.1 probable polyol transporter 4 isoform X2 [Oryza sativa Japonica Group]
LOC_Os05g05100	0.23	0.24	1.31	12.68	2.3	5.46	-3.374	-0.0140416	2.18594285318053e-05	0.000809479460594452	Chr5:2477902-2478475:-	LOC_Os05g05100	NA	NA	AAS98440.1 unknown protein [Oryza sativa Japonica Group]
LOC_Os04g52504	25.48	10.04	62.2	72.04	193.25	189.58	-2.22254	4.40157067931513	2.19400978523566e-05	0.000810981423175133	Chr4:31219818-31221018:-	LOC_Os04g52504	NA	NA	NA
LOC_Os01g16250	10.69	9.88	14.38	36.74	30.25	38.14	-1.5561	2.12803088801413	2.24813860929655e-05	0.000826456628024854	Chr1:9201353-9204450:+	LOC_Os01g16250	NA	NA	NA
LOC_Os05g03160	0.13	0	0.74	1.11	4	3.54	-3.21052	-0.278063	2.28210164260161e-05	0.000837419475712556	Chr5:1266638-1267076:-	LOC_Os05g03160	NA	NA	AAS72371.1 putatvie LOB domain protein [Oryza sativa Japonica Group]
LOC_Os10g40360	21.13	13.83	35.74	56.89	45.52	86.45	-1.4062	5.99328777764319	2.32315114923327e-05	0.000850938280549772	Chr10:21617951-21620589:+	LOC_Os10g40360	84;GO:0000166,molecular_function nucleotide binding;GO:0001101,biological_process response to acid chemical;GO:0003674,molecular_function molecular_function;GO:0003824,molecular_function catalytic activity;GO:0004657,molecular_function proline dehydrogenase activity;GO:0005488,molecular_function binding;GO:0005575,cellular_component cellular_component;GO:0005622,cellular_component intracellular;G…	PRODH, fadM, putB; proline dehydrogenase [EC:1.5.5.2]; K00318	XP_015612712.1 proline dehydrogenase 2, mitochondrial [Oryza sativa Japonica Group]
LOC_Os02g08100	15.79	9.66	10	27.47	20.19	43.51	-1.33805	5.14144112238422	2.35260192849821e-05	0.00086016742119901	Chr2:4280498-4285931:+	LOC_Os02g08100	29;GO:0003674,molecular_function molecular_function;GO:0003824,molecular_function catalytic activity;GO:0005575,cellular_component cellular_component;GO:0005622,cellular_component intracellular;GO:0005623,cellular_component cell;GO:0005737,cellular_component cytoplasm;GO:0006725,biological_process cellular aromatic compound metabolic process;GO:0008150,biological_process biological_process;GO:000…	4CL; 4-coumarate--CoA ligase [EC:6.2.1.12]; K01904	BAS77267.1 Os02g0177600, partial [Oryza sativa Japonica Group]
LOC_Os03g50880	12.67	8.14	11.96	32.8	17.25	38.62	-1.40966	4.06207424192891	2.40130770275251e-05	0.000875801967293013	Chr3:29067746-29071552:-	LOC_Os03g50880	73;GO:0000162,biological_process tryptophan biosynthetic process;GO:0003674,molecular_function molecular_function;GO:0003824,molecular_function catalytic activity;GO:0004049,molecular_function anthranilate synthase activity;GO:0005575,cellular_component cellular_component;GO:0005622,cellular_component intracellular;GO:0005623,cellular_component cell;GO:0005737,cellular_component cytoplasm;GO:0005…	trpG; anthranilate synthase component II [EC:4.1.3.27]; K01658	XP_015630317.1 anthranilate synthase beta subunit 2, chloroplastic [Oryza sativa Japonica Group]
LOC_Os12g26290	1.01	0.06	5.62	14.05	24.24	59.7	-3.89653	5.04501457489075	2.40402637048134e-05	0.000875801967293013	Chr12:15330145-15340505:-	LOC_Os12g26290	165;GO:0000302,biological_process response to reactive oxygen species;GO:0001101,biological_process response to acid chemical;GO:0001516,biological_process prostaglandin biosynthetic process;GO:0001561,biological_process fatty acid alpha-oxidation;GO:0001676,biological_process long-chain fatty acid metabolic process;GO:0002376,biological_process immune system process;GO:0003008,biological_process…	DOX; fatty acid alpha-dioxygenase [EC:1.13.11.92]; K10529	ABG22011.1 alpha-dioxygenase, putative, expressed [Oryza sativa Japonica Group]; ABG22012.1 alpha-dioxygenase, putative, expressed [Oryza sativa Japonica Group]; ABG22013.1 alpha-dioxygenase, putative, expressed [Oryza sativa Japonica Group]; XP_015620386.1 alpha-dioxygenase 1 isoform X1 [Oryza sativa Japonica Group]
LOC_Os02g07690	12.34	10.22	32.7	49.12	47.65	77.03	-1.64553	4.72206508469874	2.42517658580364e-05	0.000880334746649262	Chr2:4008990-4010136:+	LOC_Os02g07690	NA	NA	XP_015623309.1 transcription factor MafA [Oryza sativa Japonica Group]
LOC_Os02g17000	0.19	0	0.68	1.07	3.79	3.68	-3.2556	1.31129615112374	2.44040377670806e-05	0.000884274622961654	Chr2:9712537-9715959:-	LOC_Os02g17000	NA	NA	BAF08432.1 Os02g0270200 [Oryza sativa Japonica Group]
LOC_Os07g17330	9.88	17.85	38.17	65.57	68.47	83.39	-1.70497	3.81690060392838	2.45034340190648e-05	0.000886287893437337	Chr7:10231828-10232702:+	LOC_Os07g17330	NA	NA	XP_015645211.1 uncharacterized protein LOC4342911 [Oryza sativa Japonica Group]
LOC_Os03g16350	0.89	0.78	4.63	5.35	13.52	27.48	-2.88753	2.80911258203884	2.46366922310423e-05	0.000889238721377414	Chr3:9022589-9023976:+	LOC_Os03g16350	NA	NA	XP_015628254.1 AT-hook motif nuclear-localized protein 29 [Oryza sativa Japonica Group]
LOC_Os01g58280	68.41	16.85	55.46	78.58	201.04	353.14	-2.17066	8.16937709018882	2.47221644489006e-05	0.000889426055146478	Chr1:33684777-33688225:+	LOC_Os01g58280	NA	NA	XP_015628014.1 subtilisin-like protease SBT3.5 [Oryza sativa Japonica Group]
LOC_Os08g04340	0.3	0.11	0.47	1.33	2.27	2.98	-2.83368	-0.255813	2.50698445411693e-05	0.000899493621695196	Chr8:2129612-2130615:+	LOC_Os08g04340	NA	NA	XP_015648873.1 mavicyanin [Oryza sativa Japonica Group]
LOC_Os04g37490	10.98	4.71	46.37	129.65	70.79	137.01	-2.44191	6.14928271014921	2.50909739668673e-05	0.000899493621695196	Chr4:22323859-22326907:+	LOC_Os04g37490	NA	NA	BAF14832.1 Os04g0447700 [Oryza sativa Japonica Group]
LOC_Os03g46200	2.35	1.58	2.9	7.81	6.09	10.64	-1.81916	1.72827571904359	2.51730801581546e-05	0.000899989364028633	Chr3:26119967-26120832:+	LOC_Os03g46200	NA	NA	XP_015632442.1 uncharacterized protein LOC4333655 [Oryza sativa Japonica Group]
LOC_Os05g48010	3.31	1.87	2.78	7.49	6.82	11.41	-1.66897	2.32260738388397	2.54914183796754e-05	0.000909014088569059	Chr5:27524785-27526242:-	LOC_Os05g48010	NA	NA	XP_015637875.1 transcription factor RAX2 [Oryza sativa Japonica Group]
LOC_Os07g33780	95.71	38.7	168.4	210.2	365.62	481.05	-1.80442	8.64537340010273	2.55380471366916e-05	0.000909073547635154	Chr7:20214024-20218702:+	LOC_Os07g33780	30;GO:0003674,molecular_function molecular_function;GO:0003824,molecular_function catalytic activity;GO:0005215,molecular_function transporter activity;GO:0005575,cellular_component cellular_component;GO:0005623,cellular_component cell;GO:0005886,cellular_component plasma membrane;GO:0006810,biological_process transport;GO:0008150,biological_process biological_process;GO:0015399,molecular_functio…	NA	XP_015646575.1 ABC transporter G family member 43 isoform X1 [Oryza sativa Japonica Group]
LOC_Os05g48660	22.29	13.11	25.23	58.95	33.15	48.22	-1.18159	5.50875054599346	2.57811109361391e-05	0.000916112973669238	Chr5:27886607-27889511:-	LOC_Os05g48660	78;GO:0003674,molecular_function molecular_function;GO:0003824,molecular_function catalytic activity;GO:0004672,molecular_function protein kinase activity;GO:0004674,molecular_function protein serine/threonine kinase activity;GO:0004675,molecular_function transmembrane receptor protein serine/threonine kinase activity;GO:0004888,molecular_function transmembrane signaling receptor activity;GO:0005…	NA	XP_015640658.1 protein MALE DISCOVERER 2 [Oryza sativa Japonica Group]
LOC_Os03g03450	21.03	19.49	38.7	44.37	65.04	114.87	-1.49523	5.94120693064376	2.58640875472273e-05	0.000917449098451561	Chr3:1485601-1490669:-	LOC_Os03g03450	NA	trpD; anthranilate phosphoribosyltransferase [EC:2.4.2.18]; K00766	ABF93754.1 Anthranilate phosphoribosyltransferase, chloroplast precursor, putative, expressed [Oryza sativa Japonica Group]; XP_015630987.1 anthranilate phosphoribosyltransferase, chloroplastic isoform X2 [Oryza sativa Japonica Group]
LOC_Os03g03890	2.35	1.75	2.84	8.21	5.3	7.18	-1.54103	2.45456717536531	2.60242691545335e-05	0.000921514357330145	Chr3:1772818-1775682:+	LOC_Os03g03890	72;GO:0003674,molecular_function molecular_function;GO:0003824,molecular_function catalytic activity;GO:0004672,molecular_function protein kinase activity;GO:0004674,molecular_function protein serine/threonine kinase activity;GO:0004675,molecular_function transmembrane receptor protein serine/threonine kinase activity;GO:0004888,molecular_function transmembrane signaling receptor activity;GO:0005…	NA	XP_015629750.1 probable serine/threonine-protein kinase PIX13 [Oryza sativa Japonica Group]
LOC_Os04g57540	26.07	22.62	47.96	86.94	54.17	94.06	-1.26244	5.71319494458124	2.60935332658659e-05	0.000922351659270181	Chr4:34236402-34238878:-	LOC_Os04g57540	NA	adk, AK; adenylate kinase [EC:2.7.4.3]; K00939	XP_015633564.1 probable adenylate kinase 6, chloroplastic [Oryza sativa Japonica Group]
LOC_Os01g57570	185.56	181.25	284.31	442.63	386.06	553.71	-1.06459	7.70396168888062	2.63495840122905e-05	0.000929555719939272	Chr1:33264230-33268444:+	LOC_Os01g57570	NA	wrbA; NAD(P)H dehydrogenase (quinone) [EC:1.6.5.2]; K03809	EAY76084.1 hypothetical protein OsI_04011 [Oryza sativa Indica Group]; XP_015621510.1 NAD(P)H dehydrogenase (quinone) FQR1 [Oryza sativa Japonica Group]
LOC_Os04g33240	7.02	3.06	22.58	24.02	59.08	108.15	-2.56589	4.96243658506821	2.6389286475352e-05	0.000929555719939272	Chr4:20109573-20110741:-	LOC_Os04g33240	NA	NA	XP_015634215.1 momilactone A synthase-like [Oryza sativa Japonica Group]
LOC_Os10g34440	2.01	0.99	2.1	6.92	4.36	6.44	-1.75919	1.92057966015727	2.6624013164283e-05	0.000936192908119371	Chr10:18375594-18377854:-	LOC_Os10g34440	NA	NA	XP_015613157.1 SH3 and multiple ankyrin repeat domains protein 1 [Oryza sativa Japonica Group]
LOC_Os01g03730	9.12	12.35	40.63	110.28	37.17	126.94	-2.133	5.69306060862704	2.69126956254304e-05	0.000944701029254473	Chr1:1566137-1569472:+	LOC_Os01g03730	NA	NA	XP_015614478.1 endonuclease 2 [Oryza sativa Japonica Group]
LOC_Os05g05680	21.04	11.18	54.01	57.72	134.61	144.68	-1.97087	6.03351752405931	2.74925002015961e-05	0.000963381042592844	Chr5:2825322-2826992:+	LOC_Os05g05680	NA	E1.14.17.4; aminocyclopropanecarboxylate oxidase [EC:1.14.17.4]; K05933	XP_015640814.1 1-aminocyclopropane-1-carboxylate oxidase [Oryza sativa Japonica Group]
LOC_Os02g32490	9.4	6.69	8.29	13.51	17.71	31.66	-1.35172	4.9563848838494	2.76928647881897e-05	0.000968723240748109	Chr2:19219018-19225151:+	LOC_Os02g32490	43;GO:0003674,molecular_function molecular_function;GO:0003824,molecular_function catalytic activity;GO:0003987,molecular_function acetate-CoA ligase activity;GO:0005575,cellular_component cellular_component;GO:0005622,cellular_component intracellular;GO:0005623,cellular_component cell;GO:0005737,cellular_component cytoplasm;GO:0005777,cellular_component peroxisome;GO:0005829,cellular_component c…	ACSS1_2, acs; acetyl-CoA synthetase [EC:6.2.1.1]; K01895	XP_015626476.1 acetyl-coenzyme A synthetase, chloroplastic/glyoxysomal [Oryza sativa Japonica Group]
LOC_Os07g30600	0.12	0.04	0.11	0.29	1.31	0.98	-3.14082	-0.308067	2.81424373358197e-05	0.000982749465445491	Chr7:18106224-18111251:+	LOC_Os07g30600	NA	FAR; alcohol-forming fatty acyl-CoA reductase [EC:1.2.1.84]; K13356	XP_015645722.1 alcohol-forming fatty acyl-CoA reductase isoform X1 [Oryza sativa Japonica Group]
LOC_Os04g37700	1.27	0.47	0.93	4.9	2.31	6.18	-2.285	0.858444250726237	2.82166513247919e-05	0.000983642195062013	Chr4:22425446-22426575:+	LOC_Os04g37700	NA	NA	XP_015634575.1 uncharacterized protein LOC4335993 [Oryza sativa Japonica Group]
LOC_Os10g21590	0.42	0.12	0.99	2.28	1.97	5.13	-2.60349	1.53520007316581	2.89271243608263e-05	0.00100494420524321	Chr10:11053035-11057745:-	LOC_Os10g21590	63;GO:0003674,molecular_function molecular_function;GO:0005215,molecular_function transporter activity;GO:0005351,molecular_function carbohydrate:proton symporter activity;GO:0005355,molecular_function glucose transmembrane transporter activity;GO:0005402,molecular_function carbohydrate:cation symporter activity;GO:0006810,biological_process transport;GO:0006811,biological_process ion transport;G…	NA	AAK13147.1 Putative sugar transporter [Oryza sativa Japonica Group]
LOC_Os10g32700	0.52	0.34	0.49	11.35	0.9	2.35	-3.33749	1.22710958673703	2.90189588793155e-05	0.00100640536806326	Chr10:17117276-17119888:-	LOC_Os10g32700	NA	NA	XP_015614483.1 hypersensitive-induced reaction 1 protein [Oryza sativa Japonica Group]
LOC_Os04g32480	1.12	0.21	4.74	14.06	10.36	19.15	-2.83052	2.25905788946658	2.91930342906214e-05	0.001009720100319	Chr4:19492573-19497154:+	LOC_Os04g32480	53;GO:0003674,molecular_function molecular_function;GO:0003712,molecular_function transcription coregulator activity;GO:0003714,molecular_function transcription corepressor activity;GO:0005575,cellular_component cellular_component;GO:0005622,cellular_component intracellular;GO:0005623,cellular_component cell;GO:0005634,cellular_component nucleus;GO:0006950,biological_process response to stress;GO…	JAZ; jasmonate ZIM domain-containing protein; K13464	A2XSX6.1 RecName: Full=Protein TIFY 9
LOC_Os08g26880	17.37	9.99	31.86	39.31	74.59	64.94	-1.58562	4.43484715793966	2.92238437868934e-05	0.001009720100319	Chr8:16372069-16374370:+	LOC_Os08g26880	99;GO:0001067,molecular_function regulatory region nucleic acid binding;GO:0003674,molecular_function molecular_function;GO:0003676,molecular_function nucleic acid binding;GO:0003677,molecular_function DNA binding;GO:0003700,molecular_function DNA-binding transcription factor activity;GO:0005488,molecular_function binding;GO:0005515,molecular_function protein binding;GO:0005575,cellular_component…	NA	XP_015651067.1 bZIP transcription factor 44 [Oryza sativa Japonica Group]
LOC_Os06g05470	1.25	0	2.11	16.46	3.32	11.04	-3.144	1.41961254101941	2.95555492414951e-05	0.00101803006833695	Chr6:2472603-2473406:+	LOC_Os06g05470	NA	NA	XP_015642145.1 uncharacterized protein LOC4340122 [Oryza sativa Japonica Group]
LOC_Os10g36848	12.35	3.67	10.05	17.71	23.62	66.21	-2.04393	5.16250379964198	2.991237518667e-05	0.0010285685610532	Chr10:19728253-19735041:-	LOC_Os10g36848	45;GO:0003674,molecular_function molecular_function;GO:0003824,molecular_function catalytic activity;GO:0004497,molecular_function monooxygenase activity;GO:0005575,cellular_component cellular_component;GO:0005622,cellular_component intracellular;GO:0005623,cellular_component cell;GO:0005737,cellular_component cytoplasm;GO:0005783,cellular_component endoplasmic reticulum;GO:0006725,biological_pro…	CYP84A, F5H; ferulate-5-hydroxylase [EC:1.14.-.-]; K09755	XP_015614553.1 cytochrome P450 84A1 [Oryza sativa Japonica Group]
LOC_Os01g06740	4	6.39	6.2	21.63	9.25	20.83	-1.60338	3.28226086804037	3.0090483420488e-05	0.00103293630607614	Chr1:3188756-3190330:-	LOC_Os01g06740	6;GO:0005575,cellular_component cellular_component;GO:0005622,cellular_component intracellular;GO:0005623,cellular_component cell;GO:0005737,cellular_component cytoplasm;GO:0044424,cellular_component intracellular part;GO:0044464,cellular_component cell part	NA	XP_015626811.1 protein synthesis inhibitor I [Oryza sativa Japonica Group]
LOC_Os04g58810	0.46	1.46	1.74	5.11	3.71	6.95	-2.07427	1.73043568973202	3.03644844787839e-05	0.00104057544351954	Chr4:34980600-34982203:+	LOC_Os04g58810	115;GO:0000175,molecular_function 3'-5'-exoribonuclease activity;GO:0000288,biological_process nuclear-transcribed mRNA catabolic process, deadenylation-dependent decay;GO:0000289,biological_process nuclear-transcribed mRNA poly(A) tail shortening;GO:0000291,biological_process nuclear-transcribed mRNA catabolic process, exonucleolytic;GO:0000932,cellular_component P-body;GO:0000956,biological_pro…	CNOT7_8, CAF1, POP2; CCR4-NOT transcription complex subunit 7/8; K12581	CAJ86166.1 H0913C04.7 [Oryza sativa]
LOC_Os01g27340	0.17	0.18	1.94	7.42	4.94	4.76	-2.84286	1.15415954874018	3.05840503265286e-05	0.00104632641886985	Chr1:15258669-15260287:-	LOC_Os01g27340	NA	GST, gst; glutathione S-transferase [EC:2.5.1.18]; K00799	XP_015635509.1 probable glutathione S-transferase GSTF1 [Oryza sativa Japonica Group]
LOC_Os09g20460	3.93	2.93	5.3	8.05	11.49	14.17	-1.4548	3.35056422922614	3.06957394083199e-05	0.00104769078529268	Chr9:12319371-12321209:+	LOC_Os09g20460	NA	NA	EAZ08851.1 hypothetical protein OsI_31113 [Oryza sativa Indica Group]
LOC_Os05g35690	4.54	10.58	8.86	52.66	13.57	38.73	-2.08211	2.59450587995559	3.07288877153654e-05	0.00104769078529268	Chr5:21198100-21198992:+	LOC_Os05g35690	12;GO:0001101,biological_process response to acid chemical;GO:0005575,cellular_component cellular_component;GO:0005576,cellular_component extracellular region;GO:0008150,biological_process biological_process;GO:0009719,biological_process response to endogenous stimulus;GO:0009725,biological_process response to hormone;GO:0009739,biological_process response to gibberellin;GO:0010033,biological_pro…	NA	XP_015638298.1 gibberellin-regulated protein 2 [Oryza sativa Japonica Group]
LOC_Os02g39884	0.88	1.03	1.61	4.36	2.62	5.16	-1.75727	2.07310735685552	3.08191040320443e-05	0.00104769078529268	Chr2:24098150-24099882:-	LOC_Os02g39884	74;GO:0000339,molecular_function RNA cap binding;GO:0000375,biological_process RNA splicing, via transesterification reactions;GO:0000377,biological_process RNA splicing, via transesterification reactions with bulged adenosine as nucleophile;GO:0000394,biological_process RNA splicing, via endonucleolytic cleavage and ligation;GO:0000398,biological_process mRNA splicing, via spliceosome;GO:0003674…	NCBP2, CBP20; nuclear cap-binding protein subunit 2; K12883	XP_015625306.1 putative disease resistance protein At3g14460 [Oryza sativa Japonica Group]
LOC_Os12g12560	142.13	167.27	241.88	431.29	354.34	356.71	-1.02151	8.19265347058174	3.10762545169118e-05	0.00105424629207624	Chr12:6911218-6913929:+	LOC_Os12g12560	NA	PTGR3, ZADH2; prostaglandin reductase 3 [EC:1.3.1.48]; K07119	XP_015620334.1 2-alkenal reductase (NADP(+)-dependent) [Oryza sativa Japonica Group]
LOC_Os08g34720	11.01	8.2	14.34	17.53	26.64	46.3	-1.42262	5.27909437882366	3.13409559836458e-05	0.00106110513806517	Chr8:21818038-21823218:-	LOC_Os08g34720	21;GO:0005575,cellular_component cellular_component;GO:0005622,cellular_component intracellular;GO:0005623,cellular_component cell;GO:0005634,cellular_component nucleus;GO:0005737,cellular_component cytoplasm;GO:0005829,cellular_component cytosol;GO:0009507,cellular_component chloroplast;GO:0009532,cellular_component plastid stroma;GO:0009536,cellular_component plastid;GO:0009570,cellular_compone…	serA, PHGDH; D-3-phosphoglycerate dehydrogenase / 2-oxoglutarate reductase [EC:1.1.1.95 1.1.1.399]; K00058	XP_015650533.1 D-3-phosphoglycerate dehydrogenase 1, chloroplastic [Oryza sativa Japonica Group]
LOC_Os08g29660	19.89	9.73	13.09	69.45	19.3	49.39	-1.65401	4.84668153075369	3.1383395447993e-05	0.00106110513806517	Chr8:18220040-18222408:+	LOC_Os08g29660	108;GO:0000302,biological_process response to reactive oxygen species;GO:0001067,molecular_function regulatory region nucleic acid binding;GO:0001101,biological_process response to acid chemical;GO:0002376,biological_process immune system process;GO:0003674,molecular_function molecular_function;GO:0003676,molecular_function nucleic acid binding;GO:0003677,molecular_function DNA binding;GO:0003700…	NA	XP_015651040.1 probable WRKY transcription factor 54 [Oryza sativa Japonica Group]
LOC_Os08g24300	5.79	0.76	36.49	151.26	155.61	95.93	-3.21706	3.55681004189964	3.15370778631323e-05	0.00106452116413134	Chr8:14663717-14664006:-	LOC_Os08g24300	NA	NA	BAD01675.1 hypothetical protein [Oryza sativa Japonica Group]
LOC_Os03g12470	3.92	2.62	3.73	6.88	7.56	12.49	-1.37251	3.72884326399959	3.1712259485572e-05	0.00106865029089797	Chr3:6589670-6594037:+	LOC_Os03g12470	43;GO:0003674,molecular_function molecular_function;GO:0003824,molecular_function catalytic activity;GO:0004672,molecular_function protein kinase activity;GO:0004674,molecular_function protein serine/threonine kinase activity;GO:0005575,cellular_component cellular_component;GO:0005623,cellular_component cell;GO:0005886,cellular_component plasma membrane;GO:0006464,biological_process cellular prot…	NA	XP_015633223.1 wall-associated receptor kinase-like 14 [Oryza sativa Japonica Group]
LOC_Os03g08754	44.84	26.57	52.79	77.96	93.7	94.89	-1.08195	5.61594377677667	3.24325367312902e-05	0.00109110392707147	Chr3:4519404-4525778:-	LOC_Os03g08754	49;GO:0003674,molecular_function molecular_function;GO:0003700,molecular_function DNA-binding transcription factor activity;GO:0006355,biological_process regulation of transcription, DNA-templated;GO:0007154,biological_process cell communication;GO:0007165,biological_process signal transduction;GO:0008150,biological_process biological_process;GO:0009719,biological_process response to endogenous s…	NA	XP_015630610.1 MADS-box transcription factor 47 isoform X1 [Oryza sativa Japonica Group]; XP_015630611.1 MADS-box transcription factor 47 isoform X2 [Oryza sativa Japonica Group]
LOC_Os04g52810	0.27	0.14	0.44	3.25	0.53	4.19	-3.15482	0.446473523715121	3.28185561761819e-05	0.00110225645735253	Chr4:31439594-31443397:-	LOC_Os04g52810	NA	NA	CAD41743.2 OSJNBa0058K23.9 [Oryza sativa Japonica Group]
LOC_Os01g65680	16.44	16.35	17.46	41.06	27.63	36.12	-1.02493	4.64806502137634	3.31077888976566e-05	0.00111012667283867	Chr1:38139072-38142695:-	LOC_Os01g65680	NA	DODA; 4,5-DOPA dioxygenase extradiol [EC:1.13.11.-]; K15777	XP_015622052.1 extradiol ring-cleavage dioxygenase [Oryza sativa Japonica Group]
LOC_Os06g03580	86.71	44.11	50.21	277.4	78.94	207.07	-1.59845	6.64091	3.33080030659578e-05	0.00111499091720298	Chr6:1383617-1386322:+	LOC_Os06g03580	NA	NA	XP_015640871.1 E3 ubiquitin-protein ligase BIG BROTHER [Oryza sativa Japonica Group]
LOC_Os08g40270	0.05	0.05	0.63	2.44	0.92	3.68	-3.22855	1.57726508709636	3.49548856025318e-05	0.0011657578091892	Chr8:25493504-25496359:+	LOC_Os08g40270	NA	NA	XP_025883126.1 probable L-type lectin-domain containing receptor kinase S.5 [Oryza sativa Japonica Group]
LOC_Os07g46060	1.88	2.22	2.87	7.61	3.5	8.41	-1.45763	3.90077165239923	3.49975265927023e-05	0.0011657578091892	Chr7:27486570-27491148:+	LOC_Os07g46060	NA	NA	EEE67724.1 hypothetical protein OsJ_25404 [Oryza sativa Japonica Group]
LOC_Os06g46950	6.39	7.49	13.08	21.09	25.7	35.84	-1.59783	2.8133165316795	3.54821760177636e-05	0.00117995742911704	Chr6:28483806-28484624:+	LOC_Os06g46950	NA	NA	XP_015643679.1 calcium-binding protein KRP1 [Oryza sativa Japonica Group]
LOC_Os02g02400	1202.68	577.98	1277.4	1701.94	2750.03	3724.6	-1.40972	11.5196	3.57710434554396e-05	0.00118566348791071	Chr2:824849-827644:-	LOC_Os02g02400	81;GO:0000302,biological_process response to reactive oxygen species;GO:0003674,molecular_function molecular_function;GO:0003824,molecular_function catalytic activity;GO:0004096,molecular_function catalase activity;GO:0004601,molecular_function peroxidase activity;GO:0005488,molecular_function binding;GO:0005575,cellular_component cellular_component;GO:0005622,cellular_component intracellular;GO:…	katE, CAT, catB, srpA; catalase [EC:1.11.1.6]; K03781	ABN71233.2 catalase [Oryza sativa Indica Group]; XP_015625395.1 catalase isozyme A [Oryza sativa Japonica Group]
LOC_Os03g59070	7.51	6.9	12.91	16.38	23.63	28.59	-1.31324	4.32766236598087	3.58334697581009e-05	0.00118578874801807	Chr3:33627373-33630350:-	LOC_Os03g59070	63;GO:0001101,biological_process response to acid chemical;GO:0003674,molecular_function molecular_function;GO:0003824,molecular_function catalytic activity;GO:0005575,cellular_component cellular_component;GO:0005622,cellular_component intracellular;GO:0005623,cellular_component cell;GO:0005737,cellular_component cytoplasm;GO:0005783,cellular_component endoplasmic reticulum;GO:0005789,cellular_co…	SGPP1; sphingosine-1-phosphate phosphatase 1 [EC:3.1.3.-]; K04716	XP_015631517.1 lipid phosphate phosphatase delta [Oryza sativa Japonica Group]
LOC_Os02g03280	62.66	42.5	61.17	106.09	96.93	136.91	-1.00775	5.98517515727737	3.60669933085212e-05	0.00119156623808005	Chr2:1326921-1330316:+	LOC_Os02g03280	63;GO:0000038,biological_process very long-chain fatty acid metabolic process;GO:0001101,biological_process response to acid chemical;GO:0005575,cellular_component cellular_component;GO:0005622,cellular_component intracellular;GO:0005623,cellular_component cell;GO:0005634,cellular_component nucleus;GO:0005635,cellular_component nuclear envelope;GO:0005737,cellular_component cytoplasm;GO:0005783,c…	NA	EAZ21575.1 hypothetical protein OsJ_05203 [Oryza sativa Japonica Group]; XP_015625700.1 bax inhibitor 1 [Oryza sativa Japonica Group]
LOC_Os08g13870	0.39	0.03	0.14	1.02	0.71	3.6	-3.25414	1.31045411142563	3.63132523924951e-05	0.0011977449431058	Chr8:8282961-8285334:-	LOC_Os08g13870	37;GO:0003674,molecular_function molecular_function;GO:0003824,molecular_function catalytic activity;GO:0004672,molecular_function protein kinase activity;GO:0004674,molecular_function protein serine/threonine kinase activity;GO:0005488,molecular_function binding;GO:0005515,molecular_function protein binding;GO:0005516,molecular_function calmodulin binding;GO:0005575,cellular_component cellular_c…	NA	XP_015649100.1 G-type lectin S-receptor-like serine/threonine-protein kinase LECRK3 [Oryza sativa Japonica Group]
LOC_Os01g16310	1.23	0.11	0.65	4.06	1.78	7.65	-2.7424	2.87699100001048	3.68631604103998e-05	0.00121243611632294	Chr1:9245576-9253454:+	LOC_Os01g16310	NA	NA	XP_015627238.1 uncharacterized protein LOC4326262 isoform X1 [Oryza sativa Japonica Group]
LOC_Os03g48780	7.67	6.29	35.27	41.99	83.42	102.73	-2.21991	5.00060978304747	3.70674806724445e-05	0.00121666784369506	Chr3:27790976-27792047:-	LOC_Os03g48780	69;GO:0000302,biological_process response to reactive oxygen species;GO:0000303,biological_process response to superoxide;GO:0000305,biological_process response to oxygen radical;GO:0003674,molecular_function molecular_function;GO:0003824,molecular_function catalytic activity;GO:0004784,molecular_function superoxide dismutase activity;GO:0005488,molecular_function binding;GO:0005515,molecular_fun…	NA	XP_015629049.1 germin-like protein 3-6 [Oryza sativa Japonica Group]
LOC_Os10g04490	0.98	0.54	1.4	5.08	1.97	5.2	-2.03648	1.91892364805728	3.75419755195593e-05	0.0012282543738349	Chr10:2128844-2131672:+	LOC_Os10g04490	NA	NA	AAL01173.1 Hypothetical protein [Oryza sativa Japonica Group]
LOC_Os01g71700	1.84	0.81	3.43	4.6	9.2	10.17	-1.97373	2.99542127075333	3.80395429959359e-05	0.00124076523775468	Chr1:41549007-41551494:-	LOC_Os01g71700	NA	NA	XP_015641813.1 amino-acid permease BAT1 homolog [Oryza sativa Japonica Group]
LOC_Os05g08910	2.76	1.51	2.57	14.73	5.3	8.4	-2.00232	1.52909441493419	3.80471065536329e-05	0.00124076523775468	Chr5:4934566-4935229:-	LOC_Os05g08910	NA	NA	NA
LOC_Os04g53120	8.02	4.76	6.13	14.93	9.72	17.54	-1.13003	5.84899779469886	3.91041628887595e-05	0.00127113676760101	Chr4:31638098-31644795:+	LOC_Os04g53120	NA	NA	EEE61713.1 hypothetical protein OsJ_16209 [Oryza sativa Japonica Group]
LOC_Os07g39720	1.44	0.75	3.24	5.52	7.2	9.59	-2.0217	2.06525	4.06295779149807e-05	0.00131438309738079	Chr7:23807435-23808332:+	LOC_Os07g39720	NA	NA	XP_015645701.1 uncharacterized protein LOC107277568 [Oryza sativa Japonica Group]
LOC_Os03g06250	2.98	4.58	6	16.71	9.41	16.4	-1.61495	2.55098570275966	4.2243942905069e-05	0.0013600800662382	Chr3:3131875-3133202:+	LOC_Os03g06250	NA	NA	AAN06838.1 Unknown protein [Oryza sativa Japonica Group]
LOC_Os03g04370	5.38	3.9	7.6	16.79	14.77	18.85	-1.54954	2.25587724106709	4.26285027908162e-05	0.00137027932897856	Chr3:2014047-2014770:+	LOC_Os03g04370	NA	NA	XP_015630746.1 uncharacterized protein LOC4331543 [Oryza sativa Japonica Group]
LOC_Os06g45960	2.14	0.62	0.52	5.15	2.99	7.97	-2.26473	2.43955863483235	4.31010158895079e-05	0.00138326895280946	Chr6:27844653-27848256:-	LOC_Os06g45960	NA	NA	XP_015641998.1 ent-isokaurene C2/C3-hydroxylase-like [Oryza sativa Japonica Group]
LOC_Os08g07080	0.72	1.32	0.11	190.14	0.93	1.27	-6.36812	5.55038045030084	4.3171074311613e-05	0.00138332163471712	Chr8:3960462-3965666:+	LOC_Os08g07080	NA	GERD; (-)-germacrene D synthase [EC:4.2.3.75]; K15803; TPS10; beta-farnesene/exo-alpha-bergamotene synthase [EC:4.2.3.47 4.2.3.81]; K14174; TPS21; alpha-humulene/beta-caryophyllene synthase [EC:4.2.3.104 4.2.3.57]; K14184	EEE68113.1 hypothetical protein OsJ_26180 [Oryza sativa Japonica Group]
LOC_Os02g22160	1.18	0.27	3.05	5.2	8.09	11.24	-2.44278	2.70382554252334	4.37496826289514e-05	0.00139913145413712	Chr2:13200793-13203753:+	LOC_Os02g22160	NA	NA	XP_015623074.1 uncharacterized protein LOC4329194 [Oryza sativa Japonica Group]
LOC_Os01g61190	3.63	2.21	3.33	8.72	6.36	8.4	-1.32386	3.18874568891024	4.38028691067214e-05	0.00139913145413712	Chr1:35412929-35417584:+	LOC_Os01g61190	106;GO:0000145,cellular_component exocyst;GO:0001101,biological_process response to acid chemical;GO:0002237,biological_process response to molecule of bacterial origin;GO:0002238,biological_process response to molecule of fungal origin;GO:0002831,biological_process regulation of response to biotic stimulus;GO:0002833,biological_process positive regulation of response to biotic stimulus;GO:000367…	NA	XP_025877996.1 exocyst complex component EXO70B1 [Oryza sativa Japonica Group]
LOC_Os02g58270	126.67	73.04	130.48	229.53	204.63	252.47	-1.03319	7.36516574246115	4.43125100904949e-05	0.00141317766801217	Chr2:35665165-35667491:-	LOC_Os02g58270	NA	NA	BAG89722.1 unnamed protein product [Oryza sativa Japonica Group]
LOC_Os04g57850	7.48	8.69	9.64	18.39	15.6	18.93	-1.00434	4.46466647587013	4.47248361036899e-05	0.00142184192009514	Chr4:34444629-34447048:-	LOC_Os04g57850	13;GO:0005575,cellular_component cellular_component;GO:0005622,cellular_component intracellular;GO:0005623,cellular_component cell;GO:0005737,cellular_component cytoplasm;GO:0005777,cellular_component peroxisome;GO:0042579,cellular_component microbody;GO:0043226,cellular_component organelle;GO:0043227,cellular_component membrane-bounded organelle;GO:0043229,cellular_component intracellular organe…	NA	XP_015637187.1 probable acyl-activating enzyme 6 [Oryza sativa Japonica Group]
LOC_Os06g05410	1.86	0.49	7.94	10.99	30.98	33.08	-2.86727	2.44250196417007	4.47994569428662e-05	0.00142197836723361	Chr6:2441869-2442537:-	LOC_Os06g05410	NA	NA	EAZ35827.1 hypothetical protein OsJ_20120 [Oryza sativa Japonica Group]
LOC_Os05g24660	0.06	0	0.89	1.15	6.28	5.09	-3.693	1.29188254469885	4.5103661184989e-05	0.00142939016535939	Chr5:14261483-14262509:-	LOC_Os05g24660	60;GO:0003674,molecular_function molecular_function;GO:0003824,molecular_function catalytic activity;GO:0005575,cellular_component cellular_component;GO:0005622,cellular_component intracellular;GO:0005623,cellular_component cell;GO:0005634,cellular_component nucleus;GO:0005737,cellular_component cytoplasm;GO:0005739,cellular_component mitochondrion;GO:0006139,biological_process nucleobase-contain…	IPT; adenylate dimethylallyltransferase (cytokinin synthase) [EC:2.5.1.27 2.5.1.112]; K10760	XP_015638866.1 adenylate isopentenyltransferase 3, chloroplastic [Oryza sativa Japonica Group]
LOC_Os10g20610	0.22	0	0.72	1.93	1.22	10.48	-3.85813	2.19158799050028	4.52929144479464e-05	0.00143209276229949	Chr10:10390878-10396620:-	LOC_Os10g20610	7;GO:0003674,molecular_function molecular_function;GO:0003824,molecular_function catalytic activity;GO:0008150,biological_process biological_process;GO:0008152,biological_process metabolic process;GO:0016491,molecular_function oxidoreductase activity;GO:0016722,molecular_function oxidoreductase activity, oxidizing metal ions;GO:0055114,biological_process oxidation-reduction process	NA	XP_015613446.1 laccase-15 [Oryza sativa Japonica Group]
LOC_Os07g36544	1.36	1.87	2.22	3.87	4.84	5.55	-1.36402	3.12316408848421	4.54014274016505e-05	0.00143209276229949	Chr7:21846325-21851297:-	LOC_Os07g36544	NA	NA	BAT02043.1 Os07g0550500 [Oryza sativa Japonica Group]; XP_015646672.1 receptor-like serine/threonine-protein kinase SD1-8 isoform X2 [Oryza sativa Japonica Group]
LOC_Os09g39940	21.17	14.4	45.65	72.78	62.04	91.35	-1.46496	4.73280663474734	4.5896485348718e-05	0.00144545332907434	Chr9:22907851-22908809:+	LOC_Os09g39940	NA	NA	XP_015611638.1 basic blue protein [Oryza sativa Japonica Group]
LOC_Os04g56030	0.3	0.21	1.01	9.48	1.26	3.18	-3.1072	0.63807311876147	4.63338187833232e-05	0.00145695720370142	Chr4:33374334-33375212:-	LOC_Os04g56030	NA	NA	XP_015633957.1 glycine-rich cell wall structural protein [Oryza sativa Japonica Group]
LOC_Os05g01380	0.37	0.13	0.4	1.94	1.58	1.33	-2.34307	-0.00690038	4.66857228514026e-05	0.00146442779602316	Chr5:230783-231999:+	LOC_Os05g01380	NA	NA	XP_015638122.1 polygalacturonase inhibitor [Oryza sativa Japonica Group]
LOC_Os10g04570	2.71	1.8	2.46	8.45	3.88	9.96	-1.64894	2.83342546327857	4.67412031392809e-05	0.00146442779602316	Chr10:2169099-2170542:+	LOC_Os10g04570	NA	NA	XP_015613515.1 uncharacterized protein LOC4348055 [Oryza sativa Japonica Group]
LOC_Os12g43580	2.24	1.15	1.02	6.77	2.69	9.36	-2.06185	2.31779574667051	4.74906927903959e-05	0.00147993400217162	Chr12:27046193-27049945:+	LOC_Os12g43580	NA	NA	XP_015618306.1 uncharacterized protein LOC4352864 [Oryza sativa Japonica Group]
LOC_Os02g33820	243.67	154.42	354.43	341.75	894.22	933.75	-1.52224	7.27894377036521	4.75036929328543e-05	0.00147993400217162	Chr2:20165588-20166668:-	LOC_Os02g33820	32;GO:0001101,biological_process response to acid chemical;GO:0003674,molecular_function molecular_function;GO:0005488,molecular_function binding;GO:0005515,molecular_function protein binding;GO:0005575,cellular_component cellular_component;GO:0005622,cellular_component intracellular;GO:0005623,cellular_component cell;GO:0005634,cellular_component nucleus;GO:0006950,biological_process response to…	NA	EAZ23368.1 hypothetical protein OsJ_07065 [Oryza sativa Japonica Group]
LOC_Os01g71760	3.69	0.51	10.7	18.43	31.89	50.25	-2.7681	4.88449145881922	4.82331704696481e-05	0.00150034842111664	Chr1:41570749-41573307:-	LOC_Os01g71760	NA	NA	XP_025878256.1 amino-acid permease BAT1 homolog [Oryza sativa Japonica Group]
LOC_Os10g22520	1.99	0.75	0.91	5.38	3.8	3.74	-1.78209	2.10642547366288	4.85930845255413e-05	0.00150922208298298	Chr10:11666778-11673599:-	LOC_Os10g22520	NA	NA	XP_015614040.1 probable glucan 1,3-beta-glucosidase A [Oryza sativa Japonica Group]
LOC_Os06g48520	2.24	0.65	3.03	6.85	4.8	11.31	-1.94744	3.44115027269282	4.98995344680891e-05	0.00154742129970904	Chr6:29352929-29356136:-	LOC_Os06g48520	NA	RPM1, RPS3; disease resistance protein RPM1; K13457	EEE66291.1 hypothetical protein OsJ_22514 [Oryza sativa Japonica Group]
LOC_Os01g72910	1.81	1.52	12.67	26.81	27	40.97	-2.55974	2.57834614314226	5.00937533021781e-05	0.00155106523432885	Chr1:42282831-42283632:+	LOC_Os01g72910	NA	NA	XP_015635329.1 abscisic stress-ripening protein 2 [Oryza sativa Japonica Group]
LOC_Os01g60120	39.45	22.7	46.59	73.56	65.58	113.38	-1.19996	5.56141089272392	5.01718486669605e-05	0.00155110796360439	Chr1:34776124-34780863:-	LOC_Os01g60120	33;GO:0003674,molecular_function molecular_function;GO:0005488,molecular_function binding;GO:0005575,cellular_component cellular_component;GO:0005622,cellular_component intracellular;GO:0005623,cellular_component cell;GO:0005737,cellular_component cytoplasm;GO:0005739,cellular_component mitochondrion;GO:0006950,biological_process response to stress;GO:0006970,biological_process response to osmoti…	NA	EAY76274.1 hypothetical protein OsI_04209 [Oryza sativa Indica Group]; XP_015624087.1 transmembrane protein 56-B isoform X1 [Oryza sativa Japonica Group]
LOC_Os02g11859	3.69	4.25	4.13	27.55	8.69	20.22	-2.16937	0.902460993619679	5.02712389597457e-05	0.00155180790920168	Chr2:6145981-6146678:-	LOC_Os02g11859	NA	NA	EAZ22191.1 hypothetical protein OsJ_05853 [Oryza sativa Japonica Group]
LOC_Os08g32520	6.76	6.24	8.11	16.42	17.84	19.05	-1.3087	2.84267358633094	5.04118773085757e-05	0.00155377705381416	Chr8:20144270-20145547:+	LOC_Os08g32520	NA	NA	XP_015648741.1 uncharacterized protein LOC4345590 [Oryza sativa Japonica Group]
LOC_Os02g52560	9.19	4.29	13.4	23.58	18.6	30.34	-1.418	4.83979322317744	5.05363939457805e-05	0.00155524406269366	Chr2:32164509-32167819:+	LOC_Os02g52560	NA	NA	XP_015626685.1 galactoside 2-alpha-L-fucosyltransferase [Oryza sativa Japonica Group]
LOC_Os01g42410	4.93	0.9	11.07	15.82	27.37	56.04	-2.56885	6.39625884829671	5.1324621845975e-05	0.00157232201379359	Chr1:24107079-24115143:-	LOC_Os01g42410	30;GO:0003674,molecular_function molecular_function;GO:0003824,molecular_function catalytic activity;GO:0005215,molecular_function transporter activity;GO:0005575,cellular_component cellular_component;GO:0005623,cellular_component cell;GO:0005886,cellular_component plasma membrane;GO:0006810,biological_process transport;GO:0008150,biological_process biological_process;GO:0015399,molecular_functio…	NA	XP_015648329.1 ABC transporter G family member 37 isoform X1 [Oryza sativa Japonica Group]
LOC_Os07g06850	12.5	7.05	12.2	20.56	20.9	58.53	-1.64676	4.48336590428959	5.21187442885311e-05	0.00159423432794222	Chr7:3344779-3346557:-	LOC_Os07g06850	NA	NA	XP_015645428.1 probable carboxylesterase 15 [Oryza sativa Japonica Group]
LOC_Os01g05064	15.03	8.96	28.31	45.58	46.82	81.98	-1.7267	3.08871499495865	5.28091922900188e-05	0.00161185473906786	Chr1:2377321-2377980:-	LOC_Os01g05064	NA	NA	BAD61078.1 unknown protein [Oryza sativa Japonica Group]
LOC_Os11g03420	2.35	2.46	2.7	10.03	6.22	13.66	-1.95723	1.06933672673103	5.28542307731337e-05	0.00161185473906786	Chr11:1298249-1298993:+	LOC_Os11g03420	NA	NA	XP_015615851.1 mini zinc finger protein 1 [Oryza sativa Japonica Group]
LOC_Os02g43470	0.93	0.73	4.82	5.27	13.12	21.08	-2.61474	3.26992374450314	5.31287692162774e-05	0.00161778702527698	Chr2:26240125-26242983:+	LOC_Os02g43470	82;GO:0000166,molecular_function nucleotide binding;GO:0003674,molecular_function molecular_function;GO:0003824,molecular_function catalytic activity;GO:0004352,molecular_function glutamate dehydrogenase (NAD+) activity;GO:0004353,molecular_function glutamate dehydrogenase [NAD(P)+] activity;GO:0005488,molecular_function binding;GO:0005507,molecular_function copper ion binding;GO:0005524,molecula…	GLUD1_2, gdhA; glutamate dehydrogenase (NAD(P)+) [EC:1.4.1.3]; K00261	XP_015622776.1 glutamate dehydrogenase 3, mitochondrial [Oryza sativa Japonica Group]
LOC_Os06g41840	15.54	8.05	23.14	46.64	26.72	57.91	-1.47454	4.84059729290411	5.43983440480174e-05	0.00164920127802371	Chr6:25086974-25090185:-	LOC_Os06g41840	NA	NA	XP_015640987.1 cinnamoyl-CoA reductase 1 isoform X1 [Oryza sativa Japonica Group]; XP_015640988.1 cinnamoyl-CoA reductase 2 isoform X2 [Oryza sativa Japonica Group]
LOC_Os01g04550	5.09	1.39	1.54	7.25	12.47	13.73	-2.03678	2.6198666100226	5.44051264870576e-05	0.00164920127802371	Chr1:2036117-2038198:+	LOC_Os01g04550	NA	NA	EEC69902.1 hypothetical protein OsI_00306 [Oryza sativa Indica Group]
LOC_Os06g12150	3.67	3.26	7.85	9.6	15.77	22.94	-1.70092	3.30244506774687	5.4937787657048e-05	0.0016628549829908	Chr6:6494999-6497910:-	LOC_Os06g12150	58;GO:0000287,molecular_function magnesium ion binding;GO:0003674,molecular_function molecular_function;GO:0003824,molecular_function catalytic activity;GO:0004765,molecular_function shikimate kinase activity;GO:0005488,molecular_function binding;GO:0005575,cellular_component cellular_component;GO:0005622,cellular_component intracellular;GO:0005623,cellular_component cell;GO:0005737,cellular_comp…	aroK, aroL; shikimate kinase [EC:2.7.1.71]; K00891	XP_015641676.1 shikimate kinase 2, chloroplastic isoform X1 [Oryza sativa Japonica Group]
LOC_Os10g02360	21.08	12.95	20.71	35.39	30.97	52.05	-1.09328	5.80592899313361	5.50615204933013e-05	0.00166410894298066	Chr10:848169-850432:-	LOC_Os10g02360	NA	NA	XP_015613871.1 wall-associated receptor kinase 5 [Oryza sativa Japonica Group]
LOC_Os08g10260	4.2	2.87	3.28	8.24	5.47	15.33	-1.46921	4.30453070270984	5.55894505202764e-05	0.00167505678102752	Chr8:5964409-5967847:-	LOC_Os08g10260	NA	NA	EEE68217.1 hypothetical protein OsJ_26389 [Oryza sativa Japonica Group]
LOC_Os10g30610	4.76	2.37	4.21	8.05	7.84	11.96	-1.27679	4.1462971132328	5.65563703911623e-05	0.00169912816187059	Chr10:15928795-15936732:+	LOC_Os10g30610	34;GO:0003674,molecular_function molecular_function;GO:0003824,molecular_function catalytic activity;GO:0005215,molecular_function transporter activity;GO:0005575,cellular_component cellular_component;GO:0005623,cellular_component cell;GO:0005886,cellular_component plasma membrane;GO:0005911,cellular_component cell-cell junction;GO:0006810,biological_process transport;GO:0008150,biological_proces…	NA	ABB47708.1 ABC transporter family protein, putative, expressed [Oryza sativa Japonica Group]
LOC_Os01g45110	0.12	0	0.4	0.61	1.8	1.54	-2.87484	0.298099427696531	5.67237285487532e-05	0.00170162769662795	Chr1:25598445-25600373:+	LOC_Os01g45110	NA	NA	XP_015627973.1 anthocyanin 3'-O-beta-glucosyltransferase [Oryza sativa Japonica Group]
LOC_Os01g39330	4.51	4.28	8.7	9.04	17.88	29.09	-1.67483	4.08098488580276	5.71908583253023e-05	0.00171040404514782	Chr1:22138042-22142486:+	LOC_Os01g39330	30;GO:0003674,molecular_function molecular_function;GO:0003700,molecular_function DNA-binding transcription factor activity;GO:0006355,biological_process regulation of transcription, DNA-templated;GO:0008150,biological_process biological_process;GO:0009889,biological_process regulation of biosynthetic process;GO:0010033,biological_process response to organic substance;GO:0010200,biological_proces…	NA	XP_015630527.1 putative transcription factor bHLH041 [Oryza sativa Japonica Group]
LOC_Os03g17460	0.33	0.14	0.97	3.13	1.6	3.39	-2.44691	0.599316494295973	5.72700696654174e-05	0.00171040404514782	Chr3:9708205-9710092:-	LOC_Os03g17460	53;GO:0003674,molecular_function molecular_function;GO:0003824,molecular_function catalytic activity;GO:0004364,molecular_function glutathione transferase activity;GO:0005575,cellular_component cellular_component;GO:0005622,cellular_component intracellular;GO:0005623,cellular_component cell;GO:0005737,cellular_component cytoplasm;GO:0005829,cellular_component cytosol;GO:0006464,biological_process…	GST, gst; glutathione S-transferase [EC:2.5.1.18]; K00799	AAN64478.1 putative dehydroascorbate reductase [Oryza sativa Japonica Group]
LOC_Os04g39880	32.96	33.2	47.89	62.77	72.18	140.88	-1.26089	6.6583335846529	5.76043973751315e-05	0.00171785149045396	Chr4:23747524-23752767:-	LOC_Os04g39880	18;GO:0003674,molecular_function molecular_function;GO:0003824,molecular_function catalytic activity;GO:0004338,molecular_function glucan exo-1,3-beta-glucosidase activity;GO:0004553,molecular_function hydrolase activity, hydrolyzing O-glycosyl compounds;GO:0004565,molecular_function beta-galactosidase activity;GO:0008150,biological_process biological_process;GO:0008152,biological_process metabol…	E3.2.1.21; beta-glucosidase [EC:3.2.1.21]; K01188; PH; prunasin beta-glucosidase [EC:3.2.1.118]; K13032	BAF14984.1 Os04g0474800, partial [Oryza sativa Japonica Group]; XP_015636597.1 beta-glucosidase 12 [Oryza sativa Japonica Group]
LOC_Os01g49880	0.57	0.3	0.53	2.4	1.54	2.69	-2.1896	0.253333392150323	5.80690723970635e-05	0.00172915843121683	Chr1:28650780-28652885:+	LOC_Os01g49880	NA	NA	BAD81798.1 hypothetical protein [Oryza sativa Japonica Group]
LOC_Os01g11600	18.68	19.57	39.49	67.53	69.04	66.07	-1.35736	3.45913862181735	5.82931427594181e-05	0.00173327801978334	Chr1:6257914-6258264:+	LOC_Os01g11600	NA	NA	XP_015648126.1 uncharacterized protein LOC4325256 [Oryza sativa Japonica Group]
LOC_Os01g52380	0.34	0.16	0.81	1.55	2	2.41	-2.15372	0.975199356196633	5.92145228598945e-05	0.00175551090572464	Chr1:30091364-30093186:+	LOC_Os01g52380	NA	NA	BAF06011.1 Os01g0721800 [Oryza sativa Japonica Group]
LOC_Os05g40700	17.07	9.89	14.65	31.42	24.25	47	-1.28172	4.26020106066353	5.96709735428754e-05	0.00176645302205476	Chr5:23865752-23869534:+	LOC_Os05g40700	33;GO:0003674,molecular_function molecular_function;GO:0005488,molecular_function binding;GO:0005575,cellular_component cellular_component;GO:0005622,cellular_component intracellular;GO:0005623,cellular_component cell;GO:0005737,cellular_component cytoplasm;GO:0005739,cellular_component mitochondrion;GO:0006950,biological_process response to stress;GO:0006970,biological_process response to osmoti…	NA	XP_015638089.1 transmembrane protein 56-B [Oryza sativa Japonica Group]
LOC_Os02g50490	3.43	1.7	5.27	10.38	7.68	12.72	-1.54822	3.52095486696019	6.0236913898732e-05	0.00177869630148242	Chr2:30839198-30842592:+	LOC_Os02g50490	NA	E3.2.1.4; endoglucanase [EC:3.2.1.4]; K01179	XP_015622868.1 endoglucanase 7 [Oryza sativa Japonica Group]
LOC_Os04g42250	48.18	38.17	38.04	76.97	67.88	128.42	-1.11141	6.46586951925196	6.02991086222666e-05	0.00177869630148242	Chr4:24993830-24999600:+	LOC_Os04g42250	51;GO:0003674,molecular_function molecular_function;GO:0003824,molecular_function catalytic activity;GO:0005575,cellular_component cellular_component;GO:0005622,cellular_component intracellular;GO:0005623,cellular_component cell;GO:0005737,cellular_component cytoplasm;GO:0005829,cellular_component cytosol;GO:0006725,biological_process cellular aromatic compound metabolic process;GO:0008150,biolog…	E2.3.1.133, HCT; shikimate O-hydroxycinnamoyltransferase [EC:2.3.1.133]; K13065	XP_015635773.1 hydroxycinnamoyltransferase 1 [Oryza sativa Japonica Group]
LOC_Os07g48020	94.55	19.39	195.41	264.95	671.23	574.81	-2.2948	8.1749155060242	6.03484674225698e-05	0.00177869630148242	Chr7:28673753-28675433:+	LOC_Os07g48020	NA	E1.11.1.7; peroxidase [EC:1.11.1.7]; K00430	BAC83103.1 peroxidase [Oryza sativa Japonica Group]
LOC_Os02g36000	10.42	3.82	5.74	19.34	14.63	37.47	-1.81933	3.09614878828345	6.10156639717671e-05	0.00179574339133211	Chr2:21625021-21625725:+	LOC_Os02g36000	NA	NA	XP_015624812.1 uncharacterized protein LOC107277414 [Oryza sativa Japonica Group]
LOC_Os07g10420	30.45	16.3	60.78	99.86	74.85	132.59	-1.5059	5.72929864421901	6.12823442566986e-05	0.00180097052111365	Chr7:5598637-5600789:+	LOC_Os07g10420	NA	NA	XP_015644621.1 uncharacterized protein LOC4342676 [Oryza sativa Japonica Group]
LOC_Os04g38880	3.31	2.1	4.03	9.31	8.08	12.36	-1.62887	1.94726418433039	6.16450072095594e-05	0.00180899913029039	Chr4:23108123-23110736:-	LOC_Os04g38880	65;GO:0003674,molecular_function molecular_function;GO:0005488,molecular_function binding;GO:0005515,molecular_function protein binding;GO:0005575,cellular_component cellular_component;GO:0005622,cellular_component intracellular;GO:0005623,cellular_component cell;GO:0005737,cellular_component cytoplasm;GO:0005856,cellular_component cytoskeleton;GO:0005868,cellular_component cytoplasmic dynein com…	NA	CAH67632.1 B0812A04.2 [Oryza sativa]
LOC_Os06g09980	5.16	1.54	13.77	49.09	16.29	45.74	-2.42054	2.78332799515935	6.23513692440557e-05	0.00182707584745734	Chr6:5090953-5092121:+	LOC_Os06g09980	NA	NA	BAS96653.1 Os06g0200800, partial [Oryza sativa Japonica Group]
LOC_Os09g29660	4.41	0.28	9.82	23.17	25.43	76.19	-3.12197	5.66091208840048	6.5443866470423e-05	0.00191215250890966	Chr9:18034120-18039233:+	LOC_Os09g29660	111;GO:0000003,biological_process reproduction;GO:0001101,biological_process response to acid chemical;GO:0003002,biological_process regionalization;GO:0003006,biological_process developmental process involved in reproduction;GO:0003674,molecular_function molecular_function;GO:0003824,molecular_function catalytic activity;GO:0005215,molecular_function transporter activity;GO:0005319,molecular_fun…	NA	XP_015612577.1 ABC transporter G family member 11 [Oryza sativa Japonica Group]
LOC_Os06g43930	29.08	15.39	29.52	59.31	38.33	74.39	-1.19656	6.06674973559649	6.61627816549023e-05	0.00193036837269909	Chr6:26456226-26461806:-	LOC_Os06g43930	NA	NA	XP_015641049.1 lysosomal Pro-X carboxypeptidase [Oryza sativa Japonica Group]
LOC_Os02g51740	0.43	0.06	0.17	3.94	0.54	1.72	-3.10934	0.191362966825841	6.74753637305997e-05	0.00195920940820272	Chr2:31694126-31697506:+	LOC_Os02g51740	NA	NA	XP_015627365.1 uncharacterized protein LOC4330758 [Oryza sativa Japonica Group]
LOC_Os10g30600	19.09	13.78	22.68	32.05	36.35	44.88	-1.0083	5.2889353122832	6.75388969542161e-05	0.00195920940820272	Chr10:15920834-15923997:-	LOC_Os10g30600	NA	NA	XP_015614591.1 serine/threonine-protein kinase PCRK1 isoform X1 [Oryza sativa Japonica Group]
LOC_Os07g48780	132.44	84.22	112.22	226.87	174.23	287.13	-1.04021	6.2541832023465	6.82193966296517e-05	0.00197611458517898	Chr7:29197726-29200392:-	LOC_Os07g48780	NA	CALM; calmodulin; K02183	AAB86496.1 calmodulin [Zea mays]; KXG37006.2 hypothetical protein SORBI_3002G424350 [Sorghum bicolor]
LOC_Os08g35600	0.92	0.17	1.31	3.71	3.5	3.13	-2.07586	1.65094795757753	6.84301122649261e-05	0.00197938260355442	Chr8:22415786-22418614:-	LOC_Os08g35600	67;GO:0002682,biological_process regulation of immune system process;GO:0002683,biological_process negative regulation of immune system process;GO:0003674,molecular_function molecular_function;GO:0003824,molecular_function catalytic activity;GO:0004672,molecular_function protein kinase activity;GO:0004674,molecular_function protein serine/threonine kinase activity;GO:0004675,molecular_function tr…	NA	XP_015648545.1 serine/threonine-protein kinase RIPK [Oryza sativa Japonica Group]
LOC_Os03g45960	4.53	5.95	7.3	14.97	13.25	17.97	-1.34984	2.91794729344381	6.85647032198576e-05	0.00198044247771757	Chr3:25972224-25973470:-	LOC_Os03g45960	NA	NA	XP_015628424.1 alpha-amylase/trypsin inhibitor [Oryza sativa Japonica Group]
LOC_Os02g43360	39.18	32.37	61.58	69.97	124.9	115.56	-1.20675	4.9514567149184	6.90172416577219e-05	0.001990193349409	Chr2:26163058-26164221:-	LOC_Os02g43360	NA	NA	XP_015625413.1 cytochrome b5 [Oryza sativa Japonica Group]
LOC_Os07g48790	0.18	0	0	1.17	0.06	7.01	-5.3474	0.582441864836915	6.91524443475464e-05	0.001990193349409	Chr7:29201995-29204556:-	LOC_Os07g48790	NA	NA	XP_015646750.1 SNF1-related protein kinase regulatory subunit beta-1 [Oryza sativa Japonica Group]
LOC_Os02g53410	5.26	2.95	16.33	31.03	26.95	43.93	-2.04248	2.71049964046031	6.92960145399838e-05	0.001990193349409	Chr2:32686076-32686828:-	LOC_Os02g53410	NA	NA	XP_015623261.1 uncharacterized protein LOC4330887 [Oryza sativa Japonica Group]
LOC_Os08g10670	0.04	0.18	0.44	1.54	0.5	4.21	-3.20569	0.76141911227903	6.95528138949249e-05	0.001994735239917	Chr8:6281093-6286672:-	LOC_Os08g10670	NA	NA	XP_015650400.1 aspartic proteinase CDR1 [Oryza sativa Japonica Group]
LOC_Os08g40500	6.95	2.37	11	28.2	13.94	46.14	-2.10744	2.80837632262266	7.04926997885821e-05	0.00201011811530194	Chr8:25628701-25629637:-	LOC_Os08g40500	NA	NA	XP_015648709.1 predicted GPI-anchored protein 58 [Oryza sativa Japonica Group]
LOC_Os09g39770	6.39	4.83	11.57	14.69	20.45	30.26	-1.51137	3.6971121698567	7.05439582592481e-05	0.00201011811530194	Chr9:22805609-22807049:-	LOC_Os09g39770	NA	NA	XP_015651383.1 protein SRC2 [Oryza sativa Japonica Group]
LOC_Os02g07170	0.16	0	1.44	3.82	3.19	6.43	-3.02556	0.922617308501478	7.05862733994943e-05	0.00201011811530194	Chr2:3682191-3684126:-	LOC_Os02g07170	22;GO:0003674,molecular_function molecular_function;GO:0003700,molecular_function DNA-binding transcription factor activity;GO:0006355,biological_process regulation of transcription, DNA-templated;GO:0008150,biological_process biological_process;GO:0009889,biological_process regulation of biosynthetic process;GO:0010468,biological_process regulation of gene expression;GO:0010556,biological_proces…	NA	XP_015624627.1 transcription factor HHO5 [Oryza sativa Japonica Group]
LOC_Os03g21380	12.35	10.73	24.28	46.69	29.97	44.85	-1.33552	4.01295057751476	7.10687116924565e-05	0.00202101024150461	Chr3:12223885-12226100:-	LOC_Os03g21380	30;GO:0000902,biological_process cell morphogenesis;GO:0000904,biological_process cell morphogenesis involved in differentiation;GO:0003674,molecular_function molecular_function;GO:0005488,molecular_function binding;GO:0005509,molecular_function calcium ion binding;GO:0008150,biological_process biological_process;GO:0009653,biological_process anatomical structure morphogenesis;GO:0009888,biologic…	CML; calcium-binding protein CML; K13448	XP_015627778.1 probable calcium-binding protein CML27 [Oryza sativa Japonica Group]
LOC_Os10g31330	61.99	127.14	122.6	133.78	332.8	541.24	-1.67942	7.15973470014133	7.18411066222094e-05	0.00204010580729558	Chr10:16428824-16430091:-	LOC_Os10g31330	NA	NA	XP_015614412.2 glycine-rich cell wall structural protein 2 [Oryza sativa Japonica Group]
LOC_Os09g20500	0.77	0.37	0.85	2.4	2.09	2.39	-1.75733	1.34203837895325	7.21261996846514e-05	0.00204532907633095	Chr9:12360644-12363883:+	LOC_Os09g20500	NA	NA	XP_015610790.1 uncharacterized protein LOC4346892 [Oryza sativa Japonica Group]
LOC_Os03g10950	11.76	8.53	9.3	26.16	15.19	26.27	-1.15922	4.25997837230671	7.37264982256248e-05	0.00208486163304043	Chr3:5625732-5627797:+	LOC_Os03g10950	NA	NA	XP_015628666.1 probable protein phosphatase 2C 29 [Oryza sativa Japonica Group]
LOC_Os03g38590	57.1	32.3	56.29	103.89	82.33	114.82	-1.0232	6.13041781988346	7.47958078350922e-05	0.00211214586399124	Chr3:21416154-21420550:-	LOC_Os03g38590	NA	NA	XP_015633053.1 secretory carrier-associated membrane protein 4 [Oryza sativa Japonica Group]
LOC_Os03g18740	0.29	0.06	2.57	4.84	12.57	9.29	-3.18758	2.34100229568262	7.52374155955669e-05	0.00212165314634138	Chr3:10502014-10503455:+	LOC_Os03g18740	NA	NA	XP_015628717.1 sex determination protein tasselseed-2 [Oryza sativa Japonica Group]
LOC_Os03g60220	2	1	2.94	7.24	5.34	9.09	-1.83675	1.52819041525103	7.56351103274827e-05	0.00212910686139119	Chr3:34245084-34246213:-	LOC_Os03g60220	NA	NA	XP_015629194.1 protein LURP-one-related 15 [Oryza sativa Japonica Group]
LOC_Os01g70200	3.58	2.55	4.88	7.24	11.13	11.13	-1.40362	3.10171587100919	7.57123415272893e-05	0.00212910686139119	Chr1:40633089-40636112:-	LOC_Os01g70200	NA	NA	XP_015621850.1 probable glucuronosyltransferase Os01g0926700 [Oryza sativa Japonica Group]
LOC_Os09g08130	7.04	1.02	24.78	29.97	98.65	133.21	-3.01637	5.93862678296736	7.67032870303003e-05	0.00215098995903695	Chr9:4201068-4204423:-	LOC_Os09g08130	NA	trpC; indole-3-glycerol phosphate synthase [EC:4.1.1.48]; K01609	XP_015612572.1 uncharacterized protein LOC4346529 isoform X1 [Oryza sativa Japonica Group]; XP_015612573.1 uncharacterized protein LOC4346529 isoform X2 [Oryza sativa Japonica Group]
LOC_Os03g55240	8.24	6.69	26.19	28.15	50.45	54.6	-1.69589	5.99756003444247	7.69293515950803e-05	0.00215434149570766	Chr3:31440747-31446119:+	LOC_Os03g55240	NA	NA	AAK63920.1 putative cytochrome P450 [Oryza sativa Japonica Group]
LOC_Os03g19580	25.36	17.09	33.46	52.05	42.14	72.1	-1.11367	5.61015964509403	7.79126198573799e-05	0.00217751712791457	Chr3:11007512-11011887:-	LOC_Os03g19580	NA	NA	ABF95557.1 expressed protein [Oryza sativa Japonica Group]; NP_001347129.1 FIP1[III]-like protein precursor [Oryza sativa Japonica Group]
[truncated: 619 more rows]
