# Supplementary material for: A Virus‐Inducible E3–RLCK–MADS Module Coordinates Suppression of Plant Immunity and Fertility in Rice
Source: Adv Sci (Weinh). 2026 May 3;13(41):e75503. doi: 10.1002/advs.75503 (PMC13335636; doi:10.1002/advs.75503)
Supplement: Supplementary file 3 — Supporting File 3: advs75503‐sup‐0003‐TableS2.xlsx. [file ADVS-13-e75503-s001.xlsx]

## Sheet: DOWN
Table S2. DEGs of mads15 before and after RGSV infection.
Gene	Mock_mads15_1	Mock_mads15_2	Mock_mads15_3	RGSV_mads15_1	RGSV_mads15_2	RGSV_mads15_3	logFC	logCPM	PValue	FDR	GeneName	GO	KEGG	NR
LOC_Os04g53606	1.32	2.84	1.22	0.59	1874.73	0.67	-8.70368	7.59079730559847	6.21295349975377e-05	0.0180446605245252	LOC_Os04g53606	NA	NA	BAG98405.1 unnamed protein product [Oryza sativa Japonica Group]
LOC_Os01g32670	3.15	5.46	2.99	1.43	3147.57	1.31	-8.33834	7.74205197471771	7.09762549834191e-05	0.0180446605245252	LOC_Os01g32670	NA	NA	XP_015634905.1 uncharacterized protein LOC4324024 [Oryza sativa Japonica Group]
LOC_Os01g43740	2.11	6.88	1.5	2.38	2395.88	1.34	-8.11584	9.56737561278708	6.96471835368386e-05	0.0180446605245252	LOC_Os01g43740	NA	CYP734A1, BAS1; PHYB activation tagged suppressor 1 [EC:1.14.-.-]; K15639	XP_015634142.1 cytochrome P450 72A13 [Oryza sativa Japonica Group]
LOC_Os01g45110	0.81	2.28	0.17	1.08	740.77	1.36	-8.1124	7.75549464774377	4.21093983697116e-05	0.016077706192594	LOC_Os01g45110	NA	NA	XP_015627973.1 anthocyanin 3'-O-beta-glucosyltransferase [Oryza sativa Japonica Group]
LOC_Os01g17330	0.37	1.64	0.51	0.24	460.44	0.19	-7.78151	6.14545455729068	0.000180811146827873	0.0299227627414325	LOC_Os01g17330	138;GO:0000003,biological_process reproduction;GO:0000054,biological_process ribosomal subunit export from nucleus;GO:0000460,biological_process maturation of 5.8S rRNA;GO:0000470,biological_process maturation of LSU-rRNA;GO:0001101,biological_process response to acid chemical;GO:0003006,biological_process developmental process involved in reproduction;GO:0003674,molecular_function molecular_func…	EIF6; translation initiation factor 6; K03264	XP_015635348.1 eukaryotic translation initiation factor 6-2 isoform X2 [Oryza sativa Japonica Group]
LOC_Os07g44140	0.66	1.6	0.06	0.63	397.87	0.19	-7.69815	6.9338404643406	0.000203162370679289	0.0306108079404094	LOC_Os07g44140	NA	CYP735A; cytokinin trans-hydroxylase; K10717	XP_015644718.1 cytochrome P450 709B2 [Oryza sativa Japonica Group]
LOC_Os02g08330	0.29	0.51	0.22	0.25	162.96	0.25	-7.56525	5.99178618697436	4.73763495636262e-05	0.0171125249451923	LOC_Os02g08330	NA	NA	BAD28012.1 unknown protein [Oryza sativa Japonica Group]
LOC_Os04g12720	0.46	1.63	0.04	0.18	310.99	0.04	-7.47874	6.39135582726041	0.000903236372288897	0.0603852395911021	LOC_Os04g12720	24;GO:0003674,molecular_function molecular_function;GO:0003824,molecular_function catalytic activity;GO:0005575,cellular_component cellular_component;GO:0005622,cellular_component intracellular;GO:0005623,cellular_component cell;GO:0008150,biological_process biological_process;GO:0008194,molecular_function UDP-glycosyltransferase activity;GO:0009636,biological_process response to toxic substance;…	NA	BAF14149.2 Os04g0204100 [Oryza sativa Japonica Group]
LOC_Os08g44270	5.24	2.03	2.08	4.41	1310.91	0.52	-7.37399	8.2327226217381	0.000101817590195669	0.0230977207421411	LOC_Os08g44270	NA	NA	XP_015648227.1 KDEL-tailed cysteine endopeptidase CEP1 [Oryza sativa Japonica Group]
LOC_Os12g15530	1.68	0.58	0	1.89	294.62	0.05	-7.27852	7.33788931289754	0.000919490044866136	0.0612689901183078	LOC_Os12g15530	NA	NA	ABA97288.1 retrotransposon protein, putative, Ty1-copia subclass, expressed [Oryza sativa Japonica Group]
LOC_Os09g27930	0.41	0.48	3.6	0.87	525.6	0.47	-7.07167	5.46434656144564	0.000280184023303311	0.0348578157343427	LOC_Os09g27930	NA	RP-L40e, RPL40, UBA52; ubiquitin-large subunit ribosomal protein L40e; K02927; UBC; ubiquitin C; K08770	XP_015612663.1 ubiquitin [Oryza sativa Japonica Group]
LOC_Os01g40430	0.43	1.37	0	0.79	196.41	0.91	-7.06151	5.19332428005629	0.000164748717161123	0.0291778649077462	LOC_Os01g40430	NA	NA	EAY74723.1 hypothetical protein OsI_02614 [Oryza sativa Indica Group]
LOC_Os03g57640	4.12	5.9	0.59	2.61	1003.26	4.03	-6.84112	7.75757122608613	0.000100964716364926	0.0230977207421411	LOC_Os03g57640	NA	NA	XP_015628940.1 probable carboxylesterase 15 [Oryza sativa Japonica Group]
LOC_Os03g17870	26.67	25.82	16.6	36.8	5935.16	31.18	-6.68977	8.02294159432683	2.09894821723141e-05	0.0101114773213977	LOC_Os03g17870	10;GO:0003674,molecular_function molecular_function;GO:0005488,molecular_function binding;GO:0005507,molecular_function copper ion binding;GO:0008270,molecular_function zinc ion binding;GO:0016151,molecular_function nickel cation binding;GO:0043167,molecular_function ion binding;GO:0043169,molecular_function cation binding;GO:0046870,molecular_function cadmium ion binding;GO:0046872,molecular_fun…	NA	XP_015628821.1 metallothionein-like protein 1B [Oryza sativa Japonica Group]
LOC_Os04g12970	1.19	2.69	0.28	0.26	348.85	0.14	-6.66924	6.60102205778536	0.000781887669283341	0.055812852976261	LOC_Os04g12970	24;GO:0003674,molecular_function molecular_function;GO:0003824,molecular_function catalytic activity;GO:0005575,cellular_component cellular_component;GO:0005622,cellular_component intracellular;GO:0005623,cellular_component cell;GO:0008150,biological_process biological_process;GO:0008194,molecular_function UDP-glycosyltransferase activity;GO:0009636,biological_process response to toxic substance;…	NA	XP_015635481.1 UDP-glycosyltransferase 79-like isoform X2 [Oryza sativa Japonica Group]
LOC_Os04g40990	0.71	0.79	0.26	0.87	116.61	0.56	-6.32262	5.32094814945913	4.93549230857392e-05	0.0171806189155358	LOC_Os04g40990	36;GO:0003674,molecular_function molecular_function;GO:0003824,molecular_function catalytic activity;GO:0004474,molecular_function malate synthase activity;GO:0005575,cellular_component cellular_component;GO:0005622,cellular_component intracellular;GO:0005623,cellular_component cell;GO:0005737,cellular_component cytoplasm;GO:0005777,cellular_component peroxisome;GO:0005975,biological_process carb…	aceB, glcB; malate synthase [EC:2.3.3.9]; K01638	XP_015635902.1 malate synthase [Oryza sativa Japonica Group]
LOC_Os04g43200	1.71	0.73	0.07	1.09	154.76	0.34	-6.19454	4.51682651696411	0.000382329937845771	0.0410597949207772	LOC_Os04g43200	65;GO:0000003,biological_process reproduction;GO:0003006,biological_process developmental process involved in reproduction;GO:0003674,molecular_function molecular_function;GO:0003824,molecular_function catalytic activity;GO:0004392,molecular_function heme oxygenase (decyclizing) activity;GO:0004497,molecular_function monooxygenase activity;GO:0005488,molecular_function binding;GO:0005509,molecula…	PXG; peroxygenase [EC:1.11.2.3]; K17991	XP_015633789.1 peroxygenase [Oryza sativa Japonica Group]
LOC_Os03g61360	1.13	0.79	0.1	0.79	121.55	0.3	-6.17298	4.63636089518734	0.000257584921922602	0.0339306510538656	LOC_Os03g61360	NA	NA	XP_015628306.1 uncharacterized protein LOC4334657 [Oryza sativa Japonica Group]
LOC_Os07g34520	4.95	1.67	0	1.24	397.46	0.06	-6.16075	7.10647366164425	0.0050099792287626	0.144169843076576	LOC_Os07g34520	36;GO:0003674,molecular_function molecular_function;GO:0003824,molecular_function catalytic activity;GO:0004451,molecular_function isocitrate lyase activity;GO:0005575,cellular_component cellular_component;GO:0005622,cellular_component intracellular;GO:0005623,cellular_component cell;GO:0005737,cellular_component cytoplasm;GO:0005777,cellular_component peroxisome;GO:0005975,biological_process car…	E4.1.3.1, aceA; isocitrate lyase [EC:4.1.3.1]; K01637	ABL98203.1 isocitrate lyase [Oryza sativa Japonica Group]; XP_015644942.1 isocitrate lyase [Oryza sativa Japonica Group]
LOC_Os07g44410	3.56	4.32	1.44	2.8	549.01	2.31	-6.15391	7.76889448772747	0.000106111169283728	0.0233282753033176	LOC_Os07g44410	NA	NA	XP_015647575.1 uncharacterized protein LOC4344044 [Oryza sativa Japonica Group]
LOC_Os02g36530	20.59	31.51	14.36	14.51	3235.74	22.75	-5.87986	7.44437308874222	0.000115084584582423	0.0242037266949909	LOC_Os02g36530	NA	NA	XP_015624015.1 uncharacterized protein LOC4329748 [Oryza sativa Japonica Group]
LOC_Os08g08980	0.34	0.7	0.29	2.92	60.16	2.38	-5.84234	3.13341905266256	1.95789746093846e-06	0.00219610831868597	LOC_Os08g08980	6;GO:0005575,cellular_component cellular_component;GO:0005618,cellular_component cell wall;GO:0005623,cellular_component cell;GO:0030312,cellular_component external encapsulating structure;GO:0044464,cellular_component cell part;GO:0071944,cellular_component cell periphery	NA	XP_015650202.1 germin-like protein 8-4 [Oryza sativa Japonica Group]
LOC_Os01g62190	1.55	2.09	0.19	0.48	179.01	0.68	-5.81604	4.22045857116108	0.000616986580921766	0.0500279480675119	LOC_Os01g62190	NA	NA	XP_015634661.1 zinc finger protein ZAT8 [Oryza sativa Japonica Group]
LOC_Os09g17146	0.94	2.43	0.05	0.61	149.58	0.6	-5.74171	4.78864749131735	0.000897257812691404	0.0601848346785364	LOC_Os09g17146	NA	NA	BAT07585.1 Os09g0341500, partial [Oryza sativa Japonica Group]
LOC_Os10g38340	3.1	5.89	0.14	1.62	394.39	3.35	-5.7267	5.84458455166345	0.000592631593175676	0.0496482650050494	LOC_Os10g38340	NA	GST, gst; glutathione S-transferase [EC:2.5.1.18]; K00799	XP_015613750.1 probable glutathione S-transferase GSTU6 [Oryza sativa Japonica Group]
LOC_Os01g43774	0.44	0.55	0.1	0.13	47.98	0.1	-5.72099	4.24072009698201	0.000712529534304307	0.0542813295035215	LOC_Os01g43774	NA	CYP735A; cytokinin trans-hydroxylase; K10717	EAY75044.1 hypothetical protein OsI_02940 [Oryza sativa Indica Group]
LOC_Os03g52370	3.85	9.06	1.73	7.49	619.31	7.88	-5.7035	5.30457899261739	5.72579067323526e-05	0.0175157141958515	LOC_Os03g52370	NA	NA	XP_015632320.1 uncharacterized protein LOC4334013 [Oryza sativa Japonica Group]
LOC_Os01g66544	1.74	0.71	1.23	1.3	161.82	0.46	-5.69246	4.63139493700407	0.000231238675438678	0.0324215892854647	LOC_Os01g66544	NA	NA	EEE55779.1 hypothetical protein OsJ_04350 [Oryza sativa Japonica Group]
LOC_Os05g45100	4.4	4.89	0.28	1.69	393.09	1.8	-5.64053	6.81489608459182	0.000681501851710673	0.052670041757039	LOC_Os05g45100	NA	NA	XP_015637731.1 UDP-glycosyltransferase 13 [Oryza sativa Japonica Group]
LOC_Os03g15370	1.24	0.81	2.84	1.93	207.91	1.69	-5.6368	4.13821752709228	0.000138862939956044	0.0259458298336137	LOC_Os03g15370	NA	RP-L40e, RPL40, UBA52; ubiquitin-large subunit ribosomal protein L40e; K02927	XP_015630915.1 ubiquitin [Oryza sativa Japonica Group]
LOC_Os11g03820	0.36	0.28	0.3	2.47	35.24	1.04	-5.574	4.86316253470847	7.51024585157481e-07	0.00101087909162197	LOC_Os11g03820	NA	NA	ABA91378.1 D-mannose binding lectin family protein, expressed [Oryza sativa Japonica Group]
LOC_Os09g34250	1.83	0.43	0.07	0.52	93.08	0.21	-5.56735	4.73143372751262	0.00119301108287692	0.0682249249502962	LOC_Os09g34250	NA	NA	XP_015651453.1 UDP-glucosyltransferase UGT13248 [Oryza sativa Japonica Group]
LOC_Os03g63580	0.9	0.38	0.03	0	52.15	0	-5.54734	4.05765788634381	0.0100464331111814	0.200234436835886	LOC_Os03g63580	92;GO:0003674,molecular_function molecular_function;GO:0003824,molecular_function catalytic activity;GO:0003993,molecular_function acid phosphatase activity;GO:0004620,molecular_function phospholipase activity;GO:0004629,molecular_function phospholipase C activity;GO:0005575,cellular_component cellular_component;GO:0005622,cellular_component intracellular;GO:0005623,cellular_component cell;GO:000…	plc; phospholipase C [EC:3.1.4.3]; K01114	XP_015632215.1 non-specific phospholipase C4 [Oryza sativa Japonica Group]
LOC_Os12g05840	0.41	2.63	0.07	1.52	113.19	3.35	-5.52331	4.02656088516144	0.000211851682399906	0.0307718378967921	LOC_Os12g05840	6;GO:0005575,cellular_component cellular_component;GO:0005618,cellular_component cell wall;GO:0005623,cellular_component cell;GO:0030312,cellular_component external encapsulating structure;GO:0044464,cellular_component cell part;GO:0071944,cellular_component cell periphery	NA	XP_015619653.1 germin-like protein 12-1 [Oryza sativa Japonica Group]
LOC_Os05g46760	2.2	2.49	0.3	0.7	178.97	0.57	-5.43921	5.58566094879868	0.000825776430220649	0.057293560570979	LOC_Os05g46760	NA	MAPKKK17_18; mitogen-activated protein kinase kinase kinase 17/18; K20716	XP_015638678.1 mitogen-activated protein kinase kinase kinase 18 [Oryza sativa Japonica Group]
LOC_Os12g08930	3.62	5.11	4.98	4.41	474.98	5.3	-5.37878	4.52926395943545	0.000112186334381352	0.0238425483279948	LOC_Os12g08930	NA	NA	ABA96042.1 expressed protein [Oryza sativa Japonica Group]
LOC_Os11g02240	2.37	1.19	2.18	1.98	200.03	1.23	-5.37376	5.73464850873786	0.00017310554441998	0.0296623012948258	LOC_Os11g02240	46;GO:0003674,molecular_function molecular_function;GO:0003824,molecular_function catalytic activity;GO:0004672,molecular_function protein kinase activity;GO:0004674,molecular_function protein serine/threonine kinase activity;GO:0005575,cellular_component cellular_component;GO:0005622,cellular_component intracellular;GO:0005623,cellular_component cell;GO:0006464,biological_process cellular protei…	NA	XP_015617455.1 CBL-interacting protein kinase 15 [Oryza sativa Japonica Group]
LOC_Os12g37519	1.66	2.25	0.88	4.11	158.45	3.58	-5.35837	3.90247122738089	2.66800460207052e-05	0.0119704473146231	LOC_Os12g37519	NA	NA	XP_015620080.1 uncharacterized protein LOC4352521 [Oryza sativa Japonica Group]
LOC_Os06g04240	7.55	11.09	1.98	4.96	685.68	10.3	-5.34803	5.26355163967084	0.000168580385388649	0.0293417067327312	LOC_Os06g04240	NA	NA	BAB19385.1 unknown protein [Oryza sativa Japonica Group]
LOC_Os06g05470	8.11	9.82	4.18	20.1	712.13	12.91	-5.32057	6.09396110798874	2.20730709647583e-05	0.0103640768088016	LOC_Os06g05470	NA	NA	XP_015642145.1 uncharacterized protein LOC4340122 [Oryza sativa Japonica Group]
LOC_Os02g51930	1.45	4.25	0.3	3.88	187.64	5.96	-5.30983	5.84464813789594	6.79106896592249e-05	0.0180446605245252	LOC_Os02g51930	NA	UGT85A23_24; 7-deoxyloganetin glucosyltransferase [EC:2.4.1.324]; K21374	BAS80991.1 Os02g0755900, partial [Oryza sativa Japonica Group]
LOC_Os06g13940	5.81	10.97	1.07	4.9	561.11	12.55	-5.28463	5.00235705781878	0.000177768125640115	0.0296623012948258	LOC_Os06g13940	NA	NA	XP_015642139.1 uncharacterized protein LOC9267858 [Oryza sativa Japonica Group]
LOC_Os08g31850	2.17	3.02	0.65	2.38	176.65	2.83	-5.22011	5.37624454061497	0.000108252201814506	0.0233282753033176	LOC_Os08g31850	NA	NA	XP_015648840.1 uncharacterized protein LOC4345561 [Oryza sativa Japonica Group]
LOC_Os05g51130	6.85	12.91	4.39	3.93	713.92	4.93	-5.16776	7.72641482506732	0.000444049394133913	0.0437161670392741	LOC_Os05g51130	NA	NA	XP_015639446.1 AAA-ATPase At3g50940 [Oryza sativa Japonica Group]
LOC_Os03g18130	1.61	0.69	1.2	3.77	98.99	4.49	-5.14356	5.30018053782625	5.18322678734387e-06	0.00365359104820904	LOC_Os03g18130	50;GO:0003674,molecular_function molecular_function;GO:0003824,molecular_function catalytic activity;GO:0004066,molecular_function asparagine synthase (glutamine-hydrolyzing) activity;GO:0005488,molecular_function binding;GO:0005515,molecular_function protein binding;GO:0006082,biological_process organic acid metabolic process;GO:0006520,biological_process cellular amino acid metabolic process;GO…	asnB, ASNS; asparagine synthase (glutamine-hydrolysing) [EC:6.3.5.4]; K01953	XP_015632089.1 asparagine synthetase [glutamine-hydrolyzing] 1 [Oryza sativa Japonica Group]
LOC_Os01g58130	13.01	10.13	4.2	11.25	760.39	21.92	-5.10068	5.75464739693212	5.45983181579233e-05	0.0172920684384142	LOC_Os01g58130	NA	NA	XP_015635376.1 uncharacterized protein LOC4324132 [Oryza sativa Japonica Group]
LOC_Os02g04130	4.1	8.33	0.96	2.48	356.15	3.14	-5.0283	5.81081215955852	0.000623599786050686	0.0503619187214534	LOC_Os02g04130	NA	NA	BAD08005.1 unknown protein [Oryza sativa Japonica Group]
LOC_Os05g33400	1.57	1.9	0.26	0.51	97.27	1.45	-4.99477	4.72187898962626	0.000566361623864737	0.0486588986631023	LOC_Os05g33400	NA	NA	BAF17410.1 Os05g0402900 [Oryza sativa Japonica Group]
LOC_Os01g37810	2.35	3.11	0.38	1.42	145.44	2.19	-4.93161	3.5631457251134	0.000537717265823525	0.0474083475850523	LOC_Os01g37810	NA	NA	XP_015622266.1 uncharacterized protein LOC9267897 [Oryza sativa Japonica Group]
LOC_Os03g62230	0.84	0.87	0.13	0.69	44.17	0.78	-4.88095	3.42623842917318	0.000341685335192047	0.0381870226827351	LOC_Os03g62230	NA	NA	XP_015630047.1 zinc finger protein STOP1 homolog [Oryza sativa Japonica Group]
LOC_Os02g44990	2.58	2.79	1.91	1.46	170.75	3.36	-4.83654	5.33366895780078	0.00020734559793184	0.0306509844081152	LOC_Os02g44990	NA	NA	XP_015625795.1 uncharacterized protein LOC4330275 [Oryza sativa Japonica Group]
LOC_Os02g02780	1.5	1.34	1.23	1.4	94.03	1.03	-4.79975	5.09959864825915	0.000233564082772009	0.0325217850425301	LOC_Os02g02780	NA	NA	XP_015625205.1 serine/threonine-protein kinase STY46 [Oryza sativa Japonica Group]
LOC_Os11g47560	1.21	2.91	1.32	1.44	121.43	1.76	-4.77237	4.43731654049968	0.000325077089054692	0.0370187896660016	LOC_Os11g47560	NA	E3.2.1.14; chitinase [EC:3.2.1.14]; K01183	XP_015615698.1 xylanase inhibitor protein 2-like [Oryza sativa Japonica Group]
LOC_Os09g17152	1.31	2.25	0.21	0.74	83.75	0.79	-4.76863	4.60715794247979	0.000991631294229135	0.0631507193118256	LOC_Os09g17152	NA	NA	XP_015610640.1 uncharacterized protein LOC4346787 [Oryza sativa Japonica Group]
LOC_Os02g02320	4.04	4.34	3.53	4.95	264.57	2.81	-4.75645	6.37408568516659	0.000222128044179944	0.0315828536055849	LOC_Os02g02320	47;GO:0003674,molecular_function molecular_function;GO:0003824,molecular_function catalytic activity;GO:0004180,molecular_function carboxypeptidase activity;GO:0004185,molecular_function serine-type carboxypeptidase activity;GO:0005575,cellular_component cellular_component;GO:0005576,cellular_component extracellular region;GO:0005622,cellular_component intracellular;GO:0005623,cellular_component …	NA	XP_015626272.1 serine carboxypeptidase 3 [Oryza sativa Japonica Group]
LOC_Os02g12680	0.5	0.4	0.07	1.11	19.91	0.84	-4.72647	2.73642471730768	7.19411614320412e-05	0.0180446605245252	LOC_Os02g12680	14;GO:0003674,molecular_function molecular_function;GO:0003824,molecular_function catalytic activity;GO:0004497,molecular_function monooxygenase activity;GO:0006629,biological_process lipid metabolic process;GO:0008150,biological_process biological_process;GO:0008152,biological_process metabolic process;GO:0008202,biological_process steroid metabolic process;GO:0016125,biological_process sterol m…	AOS; hydroperoxide dehydratase [EC:4.2.1.92]; K01723	XP_015624763.1 allene oxide synthase 3 [Oryza sativa Japonica Group]
LOC_Os05g32860	3.34	6.32	1.91	1.99	247.61	5.52	-4.71963	4.00554515683826	0.000402579442590736	0.0423337445099321	LOC_Os05g32860	NA	NA	BAF17377.1 Os05g0395400 [Oryza sativa Japonica Group]
LOC_Os07g35300	0.57	2.2	0.19	1.26	61.56	0.97	-4.70337	4.54687457956051	0.000518439483400878	0.0468292862618698	LOC_Os07g35300	NA	NA	XP_015646831.1 cysteine-rich receptor-like protein kinase 6 [Oryza sativa Japonica Group]
LOC_Os11g10470	61.01	79.4	29.87	51.26	3544.22	81.87	-4.68465	7.83250609846413	0.000202773345519515	0.0306108079404094	LOC_Os11g10470	NA	NA	XP_015615873.1 uncharacterized protein LOC9269460 [Oryza sativa Japonica Group]
LOC_Os03g13300	5.19	7.01	1.1	2.58	269.63	3.73	-4.63828	6.37590660676419	0.000735100004228008	0.0551688471411913	LOC_Os03g13300	NA	E4.1.1.15, gadB, gadA, GAD; glutamate decarboxylase [EC:4.1.1.15]; K01580	XP_015627912.1 glutamate decarboxylase 1 [Oryza sativa Japonica Group]
LOC_Os07g41460	0.72	1.24	0.52	0.48	50.01	0.34	-4.60555	3.42974107612799	0.00105221608908515	0.065580997958748	LOC_Os07g41460	NA	NA	XP_015645480.1 cytosolic sulfotransferase 12 [Oryza sativa Japonica Group]
LOC_Os02g45780	2.55	1.9	0.2	0.87	93.51	0.81	-4.60411	3.27613968599952	0.0017894266484484	0.0836308426670676	LOC_Os02g45780	NA	NA	XP_015623790.1 E3 ubiquitin-protein ligase RHA1B [Oryza sativa Japonica Group]
LOC_Os11g05380	0.7	0.56	0.03	0.39	25.36	0.26	-4.58406	3.06412419399147	0.00165049616016564	0.0791547285591371	LOC_Os11g05380	NA	NA	XP_015615638.1 cytochrome P450 94C1 [Oryza sativa Japonica Group]
LOC_Os12g15680	12.21	28.17	2.68	35.91	793.87	31.68	-4.58063	8.28421426667332	0.000122036443286581	0.0243952058411492	LOC_Os12g15680	7;GO:0003674,molecular_function molecular_function;GO:0003824,molecular_function catalytic activity;GO:0008150,biological_process biological_process;GO:0008152,biological_process metabolic process;GO:0016491,molecular_function oxidoreductase activity;GO:0016722,molecular_function oxidoreductase activity, oxidizing metal ions;GO:0055114,biological_process oxidation-reduction process	NA	XP_015618619.1 laccase-24 [Oryza sativa Japonica Group]
LOC_Os01g09220	2.73	3.51	0.61	0.36	134.06	1	-4.56786	5.23843196752562	0.00233670929035674	0.0970744044697583	LOC_Os01g09220	NA	NA	XP_015621643.1 protein ANTAGONIST OF LIKE HETEROCHROMATIN PROTEIN 1 [Oryza sativa Japonica Group]
LOC_Os10g36210	1.19	0.96	2.73	1.67	95.31	1.5	-4.55596	5.99074010719881	0.000348269804999965	0.0382150400160288	LOC_Os10g36210	NA	VARS, valS; valyl-tRNA synthetase [EC:6.1.1.9]; K01873	AAP54522.1 Valyl-tRNA synthetase, putative [Oryza sativa Japonica Group]
LOC_Os08g39730	7.49	7.26	0.13	3.32	282.09	3.07	-4.53881	6.48444998706852	0.00295694732581608	0.107763116440842	LOC_Os08g39730	NA	NA	XP_015648069.1 cytochrome P450 76M5-like [Oryza sativa Japonica Group]
LOC_Os01g72900	13.97	32.15	2.53	24.73	889.5	18.11	-4.52788	5.78541766190273	0.000440434474510538	0.0437161670392741	LOC_Os01g72900	NA	NA	XP_015650008.1 abscisic stress-ripening protein 3 [Oryza sativa Japonica Group]
LOC_Os03g17790	14.92	11.42	0.3	13.79	491.61	8.21	-4.51647	4.11329303243234	0.00129674863809085	0.0709521815800931	LOC_Os03g17790	6;GO:0005575,cellular_component cellular_component;GO:0005623,cellular_component cell;GO:0005886,cellular_component plasma membrane;GO:0016020,cellular_component membrane;GO:0044464,cellular_component cell part;GO:0071944,cellular_component cell periphery	NA	XP_015633211.1 low temperature-induced protein lt101.2 [Oryza sativa Japonica Group]
LOC_Os03g60570	4.74	7.89	0.23	1.98	238.09	1.85	-4.50543	4.4324153651689	0.00318431183602055	0.112791677139044	LOC_Os03g60570	NA	NA	XP_015629272.1 zinc finger protein ZAT12 [Oryza sativa Japonica Group]
LOC_Os02g50710	13.96	25.33	8.63	17.42	868.37	17.99	-4.49232	5.68340098440469	0.000244895877921342	0.0330724571962843	LOC_Os02g50710	NA	NA	XP_015623206.1 uncharacterized protein LOC4330679 [Oryza sativa Japonica Group]
LOC_Os03g47034	1.41	4.99	2.43	2.53	158.28	3.72	-4.46718	3.04145118696985	0.000521871689396766	0.0468292862618698	LOC_Os03g47034	NA	NA	EEC75905.1 hypothetical protein OsI_12974 [Oryza sativa Indica Group]
LOC_Os02g19770	36.71	35.93	33.45	17.78	1907.03	34.87	-4.448	7.42439228370241	0.000537108308019755	0.0474083475850523	LOC_Os02g19770	NA	NA	XP_015623633.1 eukaryotic translation initiation factor 1A [Oryza sativa Japonica Group]
LOC_Os08g31250	1.06	2.83	0.79	5.77	77.73	2.23	-4.44032	3.81626911151208	8.09988097894134e-05	0.019433103887363	LOC_Os08g31250	NA	NA	XP_015649506.1 uncharacterized protein LOC4345525 [Oryza sativa Japonica Group]
LOC_Os02g13780	0.24	0.39	0.19	1.08	13.35	0.34	-4.40984	3.23590972530721	7.58680922691829e-05	0.0186802046696927	LOC_Os02g13780	NA	NA	BAF08283.1 Os02g0231700 [Oryza sativa Japonica Group]
LOC_Os02g15860	4.22	15.35	1.21	4.32	354.43	1.41	-4.3966	4.40132294205073	0.00309535836383161	0.110608365596312	LOC_Os02g15860	NA	NA	XP_015626835.1 uncharacterized protein LOC4328929 [Oryza sativa Japonica Group]
LOC_Os02g09810	14.9	9.66	5.38	24.34	493.96	19.79	-4.39497	7.2316700185327	5.33892841393106e-05	0.0172920684384142	LOC_Os02g09810	NA	NA	XP_015625588.1 amino acid transporter AVT6A [Oryza sativa Japonica Group]
LOC_Os11g47840	0.81	1.26	0.61	2.62	43.05	0.89	-4.35023	3.42198163300579	0.000144076646776055	0.0263169951779555	LOC_Os11g47840	NA	NA	XP_015615259.1 RHOMBOID-like protein 2 [Oryza sativa Japonica Group]
LOC_Os03g08940	4.95	7.52	1.06	4.1	220.52	5.61	-4.34688	4.71088439734659	0.000557147148369233	0.0484862108860983	LOC_Os03g08940	NA	NA	AAN64143.1 Unknown protein [Oryza sativa Japonica Group]
LOC_Os01g51030	7.1	7.04	2.29	5.72	270.2	5.84	-4.34397	3.90136726851961	0.000477860737027004	0.0448744571189545	LOC_Os01g51030	NA	NA	XP_015621871.1 uncharacterized protein LOC9267885 [Oryza sativa Japonica Group]
LOC_Os01g40290	1.82	2.49	2.08	2.93	104.32	3.85	-4.34295	3.11058080907306	0.000187669053189652	0.0305567595475731	LOC_Os01g40290	NA	NA	XP_015642335.1 uncharacterized protein LOC4327653 [Oryza sativa Japonica Group]
LOC_Os02g51890	1.6	2.09	1.02	6.76	71.36	3.39	-4.32983	3.9893138728726	1.81655413557743e-05	0.00981107872952106	LOC_Os02g51890	221;GO:0000381,biological_process regulation of alternative mRNA splicing, via spliceosome;GO:0001501,biological_process skeletal system development;GO:0001756,biological_process somitogenesis;GO:0001947,biological_process heart looping;GO:0002009,biological_process morphogenesis of an epithelium;GO:0003002,biological_process regionalization;GO:0003007,biological_process heart morphogenesis;GO:00…	NA	BAF10076.1 Os02g0755400 [Oryza sativa Japonica Group]; XP_015627221.1 probable RNA-binding protein ARP1 [Oryza sativa Japonica Group]
LOC_Os06g11290	1.7	6.07	1.29	2.69	146.72	1.36	-4.32785	5.14641982751268	0.00108867857621867	0.0661771803273266	LOC_Os06g11290	NA	OPR; 12-oxophytodienoic acid reductase [EC:1.3.1.42]; K05894	XP_015643915.1 12-oxophytodienoate reductase 1 [Oryza sativa Japonica Group]
LOC_Os05g14820	0.29	0.44	0.07	1.17	12.35	0.26	-4.32254	1.96506573540265	0.000297244271600726	0.0355110168261459	LOC_Os05g14820	NA	NA	XP_015638816.1 lysine histidine transporter 1 [Oryza sativa Japonica Group]
LOC_Os01g44120	2.78	5.45	0.48	0.6	139.86	1.95	-4.3003	3.19165667746468	0.00341693185814643	0.116337022286638	LOC_Os01g44120	NA	NA	XP_015610918.1 uncharacterized protein LOC4326675 [Oryza sativa Japonica Group]
LOC_Os05g05100	1.86	5.47	1.6	4	136.59	7.55	-4.29692	2.90602226070845	0.000208811304763386	0.0306509844081152	LOC_Os05g05100	NA	NA	AAS98440.1 unknown protein [Oryza sativa Japonica Group]
LOC_Os06g21410	6.36	9.87	1.53	2.19	283	6.02	-4.29523	3.75856893599124	0.00150807544935081	0.075366443867309	LOC_Os06g21410	5;GO:0005575,cellular_component cellular_component;GO:0016020,cellular_component membrane;GO:0031224,cellular_component intrinsic component of membrane;GO:0031225,cellular_component anchored component of membrane;GO:0044425,cellular_component membrane part	NA	XP_015642101.1 arabinogalactan protein 23-like [Oryza sativa Japonica Group]
LOC_Os09g31130	5.61	3.26	3.22	4.37	190.79	6.92	-4.28971	6.07446414945919	0.000182981954963765	0.0300358184611253	LOC_Os09g31130	64;GO:0003674,molecular_function molecular_function;GO:0005215,molecular_function transporter activity;GO:0005310,molecular_function dicarboxylic acid transmembrane transporter activity;GO:0005342,molecular_function organic acid transmembrane transporter activity;GO:0005575,cellular_component cellular_component;GO:0005622,cellular_component intracellular;GO:0005623,cellular_component cell;GO:0005…	NA	XP_015612609.1 tonoplast dicarboxylate transporter [Oryza sativa Japonica Group]
LOC_Os04g32030	0.94	0.81	1.19	0.9	46.29	1.3	-4.26138	3.53407704405655	0.000400400802220469	0.0423250900357658	LOC_Os04g32030	NA	NA	CAE05540.2 OSJNBa0053B21.14 [Oryza sativa Japonica Group]
LOC_Os08g01830	0.27	0.4	0.16	0.37	12.71	0.28	-4.24425	2.79842279710489	0.000519276799028406	0.0468292862618698	LOC_Os08g01830	NA	NA	XP_015648549.1 serine/threonine-protein kinase-like protein CCR4 [Oryza sativa Japonica Group]
LOC_Os02g36020	0.36	0.93	0.02	1.44	17.75	1.59	-4.23152	4.33921202879257	0.000259808962579032	0.0339306510538656	LOC_Os02g36020	NA	NA	CAD40567.2 OSJNBa0069D17.12 [Oryza sativa Japonica Group]
LOC_Os05g09440	12.2	13.91	3.01	6.03	445.59	5.6	-4.23052	7.33289501655796	0.00130643344979836	0.0712888955444023	LOC_Os05g09440	NA	E1.1.1.40, maeB; malate dehydrogenase (oxaloacetate-decarboxylating)(NADP+) [EC:1.1.1.40]; K00029	XP_015640686.1 NADP-dependent malic enzyme, chloroplastic-like [Oryza sativa Japonica Group]
LOC_Os03g49380	2.89	3.32	1.72	4.02	117.9	2.65	-4.21487	6.0714333808908	0.000240124784025732	0.0330724571962843	LOC_Os03g49380	64;GO:0003674,molecular_function molecular_function;GO:0003824,molecular_function catalytic activity;GO:0005575,cellular_component cellular_component;GO:0005622,cellular_component intracellular;GO:0005623,cellular_component cell;GO:0005737,cellular_component cytoplasm;GO:0006629,biological_process lipid metabolic process;GO:0007275,biological_process multicellular organism development;GO:0008150,…	LOX1_5; linoleate 9S-lipoxygenase [EC:1.13.11.58]; K15718; LOX2S; lipoxygenase [EC:1.13.11.12]; K00454	ABF98393.1 Lipoxygenase 3, putative, expressed [Oryza sativa Japonica Group]; ABF98394.1 Lipoxygenase 3, putative, expressed [Oryza sativa Japonica Group]; XP_015632132.1 probable linoleate 9S-lipoxygenase 4 isoform X1 [Oryza sativa Japonica Group]
LOC_Os03g60560	3.01	4.99	0.29	1.32	124.32	0.78	-4.20018	3.75185020818107	0.00436726838489697	0.133195088657205	LOC_Os03g60560	NA	NA	XP_015629244.1 zinc finger protein ZAT12 [Oryza sativa Japonica Group]
LOC_Os02g48190	1.43	1.82	0.19	1.3	50.19	0.9	-4.18528	4.07439236240842	0.00113962750997013	0.06670338056771	LOC_Os02g48190	42;GO:0000271,biological_process polysaccharide biosynthetic process;GO:0003674,molecular_function molecular_function;GO:0003824,molecular_function catalytic activity;GO:0005575,cellular_component cellular_component;GO:0005622,cellular_component intracellular;GO:0005623,cellular_component cell;GO:0005737,cellular_component cytoplasm;GO:0005794,cellular_component Golgi apparatus;GO:0005975,biologi…	NA	XP_015626353.1 galactan beta-1,4-galactosyltransferase GALS1 [Oryza sativa Japonica Group]
LOC_Os01g50400	3.23	1.29	0.39	0.24	73.16	1	-4.16163	4.27890382493175	0.00395521784141076	0.12555950977686	LOC_Os01g50400	NA	MAPKKK17_18; mitogen-activated protein kinase kinase kinase 17/18; K20716	XP_015639001.1 mitogen-activated protein kinase kinase kinase 18 [Oryza sativa Japonica Group]
LOC_Os04g35250	0.3	0.8	0.1	0.37	16.95	0.6	-4.15965	2.50017099480456	0.00107522628139649	0.0661771803273266	LOC_Os04g35250	NA	NA	CAE03038.3 OSJNBa0084A10.13 [Oryza sativa Japonica Group]
LOC_Os07g47670	3.56	3.52	1.61	2.41	122.01	7.22	-4.15085	3.05746006280254	0.000326366743959796	0.0370187896660016	LOC_Os07g47670	NA	NA	XP_015645481.1 uncharacterized protein LOC4344259 [Oryza sativa Japonica Group]
LOC_Os05g33130	0.5	0.86	0.62	3.13	21.6	6.77	-4.13988	2.67064333460136	4.13138868791675e-07	0.000641636443146456	LOC_Os05g33130	18;GO:0003674,molecular_function molecular_function;GO:0003824,molecular_function catalytic activity;GO:0004553,molecular_function hydrolase activity, hydrolyzing O-glycosyl compounds;GO:0004568,molecular_function chitinase activity;GO:0006950,biological_process response to stress;GO:0006952,biological_process defense response;GO:0008150,biological_process biological_process;GO:0009605,biological…	CHIB; basic endochitinase B [EC:3.2.1.14]; K20547	XP_015640432.1 chitinase 2 [Oryza sativa Japonica Group]
LOC_Os01g52730	15.59	13.53	3.25	4.07	463.56	9.71	-4.13323	5.27779183450078	0.00146508988337728	0.0753138920804176	LOC_Os01g52730	NA	NA	XP_015622949.1 uncharacterized protein LOC4323915 [Oryza sativa Japonica Group]
LOC_Os06g05410	12.32	27.14	10.17	18.19	687.43	26.72	-4.13315	5.80562273070374	0.000242001675396258	0.0330724571962843	LOC_Os06g05410	NA	NA	EAZ35827.1 hypothetical protein OsJ_20120 [Oryza sativa Japonica Group]
LOC_Os02g50350	14.83	17.33	13.04	32.55	601.05	22.26	-4.08734	7.41228108980322	9.62374999595604e-05	0.0223337370595807	LOC_Os02g50350	74;GO:0003674,molecular_function molecular_function;GO:0003824,molecular_function catalytic activity;GO:0003954,molecular_function NADH dehydrogenase activity;GO:0005488,molecular_function binding;GO:0005575,cellular_component cellular_component;GO:0005622,cellular_component intracellular;GO:0005623,cellular_component cell;GO:0005737,cellular_component cytoplasm;GO:0006139,biological_process nucl…	DPYD; dihydropyrimidine dehydrogenase (NADP+) [EC:1.3.1.2]; K00207	XP_015627074.1 dihydropyrimidine dehydrogenase (NADP(+)), chloroplastic [Oryza sativa Japonica Group]
LOC_Os03g12820	8.35	11.99	3.53	5.83	324.43	7.14	-4.07581	6.60015441762966	0.000822404797285651	0.057293560570979	LOC_Os03g12820	NA	NA	XP_015628077.1 probable inactive poly [ADP-ribose] polymerase SRO2 [Oryza sativa Japonica Group]
LOC_Os01g42380	33.69	41.18	11.63	34.08	1127.07	32.11	-4.03474	10.0704275859895	0.000508021888845693	0.0468292862618698	LOC_Os01g42380	NA	NA	XP_015648322.1 ABC transporter G family member 36 isoform X1 [Oryza sativa Japonica Group]
LOC_Os01g66250	0.78	0.81	0.3	0.92	24.02	1.42	-4.0276	3.75209248494286	0.000200323381720091	0.0306108079404094	LOC_Os01g66250	NA	NA	XP_015630738.1 putative receptor protein kinase ZmPK1 [Oryza sativa Japonica Group]
LOC_Os08g04340	2.4	4.35	0.86	2.25	98.36	1.58	-4.00726	3.61011229448796	0.00148430793935334	0.075366443867309	LOC_Os08g04340	NA	NA	XP_015648873.1 mavicyanin [Oryza sativa Japonica Group]
LOC_Os06g14190	8.47	10.45	6.88	8.01	331.82	7.67	-3.99377	7.69666065694846	0.000589948236227441	0.0496293953726335	LOC_Os06g14190	145;GO:0000122,biological_process negative regulation of transcription by RNA polymerase II;GO:0000976,molecular_function transcription regulatory region sequence-specific DNA binding;GO:0000977,molecular_function RNA polymerase II regulatory region sequence-specific DNA binding;GO:0000981,molecular_function DNA-binding transcription factor activity, RNA polymerase II-specific;GO:0000982,molecula…	NA	EAZ36504.1 hypothetical protein OsJ_20837 [Oryza sativa Japonica Group]
LOC_Os01g65710	0.42	2.08	0.07	1.91	30.78	1.55	-3.99273	2.27506906748971	0.00117700092587631	0.0677413502749354	LOC_Os01g65710	NA	NA	XP_015639915.1 dirigent protein 11 [Oryza sativa Japonica Group]
LOC_Os03g55050	6.08	5.05	6.06	5.71	221.4	5.59	-3.98854	6.01945705541983	0.000470210127619229	0.0445706219560199	LOC_Os03g55050	NA	NA	XP_015630874.1 UDP-glycosyltransferase 83A1 [Oryza sativa Japonica Group]
LOC_Os08g02030	6.23	6.27	0.8	4.24	163.65	7.71	-3.96884	5.67227187390368	0.000694454418749367	0.053311919066729	LOC_Os08g02030	59;GO:0001101,biological_process response to acid chemical;GO:0002831,biological_process regulation of response to biotic stimulus;GO:0006082,biological_process organic acid metabolic process;GO:0006725,biological_process cellular aromatic compound metabolic process;GO:0008150,biological_process biological_process;GO:0008152,biological_process metabolic process;GO:0009058,biological_process biosy…	NA	BAT03513.1 Os08g0112300, partial [Oryza sativa Japonica Group]
LOC_Os01g58310	7.68	6.29	3.2	3	216.22	8.37	-3.96293	3.54498580351308	0.000952352999051461	0.0618320931699962	LOC_Os01g58310	NA	NA	BAD53018.1 unknown protein [Oryza sativa Japonica Group]
LOC_Os01g52740	1.91	2.76	0.76	2.13	66.82	1.74	-3.95068	3.52229316338006	0.000778229822259675	0.055812852976261	LOC_Os01g52740	NA	NA	EAY75687.1 hypothetical protein OsI_03595 [Oryza sativa Indica Group]
LOC_Os05g05080	13.5	24.62	19.58	29.51	661.97	68.98	-3.9359	5.25588538285691	3.91039951392129e-05	0.0155081287601136	LOC_Os05g05080	NA	NA	EAY96514.1 hypothetical protein OsI_18416 [Oryza sativa Indica Group]
LOC_Os02g42450	4.06	1.51	2.04	1.38	97.08	1.04	-3.93501	3.59471630654214	0.00257354827572616	0.101682856530159	LOC_Os02g42450	NA	NA	XP_015622966.1 putative ripening-related protein 2 [Oryza sativa Japonica Group]
LOC_Os08g37660	2.65	2.07	0.38	0.71	63.86	1.26	-3.93409	2.84698038490239	0.00321893735988524	0.113134462369894	LOC_Os08g37660	NA	NA	XP_015648834.1 mavicyanin [Oryza sativa Japonica Group]
LOC_Os08g04580	0.16	0	0	0.95	1.51	0	-3.93043	-0.370614	0.00228633378634278	0.0969770570299597	LOC_Os08g04580	NA	NA	BAF22884.1 Os08g0140700 [Oryza sativa Japonica Group]
LOC_Os04g38680	2.01	1.97	0.93	0.81	59.97	0.99	-3.89802	4.14484919002687	0.00184956295057109	0.0852624311782891	LOC_Os04g38680	NA	NA	XP_015636922.1 amino acid transporter AVT1I [Oryza sativa Japonica Group]
LOC_Os05g46480	1.19	1.9	0	1.1	36.99	0.15	-3.88877	2.44391526191103	0.0107814664384256	0.207070419237266	LOC_Os05g46480	30;GO:0001101,biological_process response to acid chemical;GO:0005575,cellular_component cellular_component;GO:0005622,cellular_component intracellular;GO:0005623,cellular_component cell;GO:0005634,cellular_component nucleus;GO:0005737,cellular_component cytoplasm;GO:0005829,cellular_component cytosol;GO:0006950,biological_process response to stress;GO:0008150,biological_process biological_proces…	NA	BAS95139.1 Os05g0542500 [Oryza sativa Japonica Group]; XP_015637572.1 late embryogenesis abundant protein 19 [Oryza sativa Japonica Group]
LOC_Os07g07990	2.39	3.82	1.39	2.07	90.18	2.4	-3.88852	4.47627262867651	0.000851172693034544	0.0580580292985387	LOC_Os07g07990	NA	NA	XP_015646691.1 leucine-rich repeat extensin-like protein 6 [Oryza sativa Japonica Group]
LOC_Os09g31031	4.75	5.03	11.62	3.32	259.01	6.77	-3.87253	4.7596832972426	0.00147496048443451	0.075366443867309	LOC_Os09g31031	NA	RP-L40e, RPL40, UBA52; ubiquitin-large subunit ribosomal protein L40e; K02927	BAF25423.1 Os09g0483400 [Oryza sativa Japonica Group]; XP_025875918.1 uncharacterized protein LOC4347411 [Oryza sativa Japonica Group]
LOC_Os02g03710	0.74	4.14	2.86	0.8	92.36	1.95	-3.86246	2.63740284850414	0.00360062715047137	0.119763858596403	LOC_Os02g03710	80;GO:0002229,biological_process defense response to oomycetes;GO:0002239,biological_process response to oomycetes;GO:0006355,biological_process regulation of transcription, DNA-templated;GO:0006950,biological_process response to stress;GO:0006952,biological_process defense response;GO:0006970,biological_process response to osmotic stress;GO:0006996,biological_process organelle organization;GO:00…	NA	XP_015624185.1 protein RESPONSE TO LOW SULFUR 3 [Oryza sativa Japonica Group]
LOC_Os02g32840	1.97	3.04	1.48	2.51	72.92	4.43	-3.85072	2.95500559786204	0.000367717700732485	0.0397017132502079	LOC_Os02g32840	NA	NA	XP_015623732.1 zinc finger A20 and AN1 domain-containing stress-associated protein 5 [Oryza sativa Japonica Group]
LOC_Os04g48850	1.66	4.22	0.44	1.82	71.47	2.28	-3.84619	4.51622683077071	0.00148652270583214	0.075366443867309	LOC_Os04g48850	43;GO:0003674,molecular_function molecular_function;GO:0003824,molecular_function catalytic activity;GO:0006082,biological_process organic acid metabolic process;GO:0006520,biological_process cellular amino acid metabolic process;GO:0006807,biological_process nitrogen compound metabolic process;GO:0008150,biological_process biological_process;GO:0008152,biological_process metabolic process;GO:000…	ACS1_2_6; 1-aminocyclopropane-1-carboxylate synthase 1/2/6 [EC:4.4.1.14]; K20772; ACS; 1-aminocyclopropane-1-carboxylate synthase [EC:4.4.1.14]; K01762	XP_015634087.1 1-aminocyclopropane-1-carboxylate synthase [Oryza sativa Japonica Group]
LOC_Os10g20350	17.25	28.97	7.68	24.96	606.84	19.42	-3.84394	7.35738211761772	0.000535836992016784	0.0474083475850523	LOC_Os10g20350	NA	NA	AAK91326.1 Putative integral membrane protein [Oryza sativa Japonica Group]; XP_015612777.1 protein DETOXIFICATION 16 [Oryza sativa Japonica Group]
LOC_Os02g50600	4.39	8.16	1.31	4.06	156.17	6	-3.84044	5.27762565257074	0.000878006673117698	0.0592874740142017	LOC_Os02g50600	32;GO:0000271,biological_process polysaccharide biosynthetic process;GO:0003674,molecular_function molecular_function;GO:0003824,molecular_function catalytic activity;GO:0005575,cellular_component cellular_component;GO:0005622,cellular_component intracellular;GO:0005623,cellular_component cell;GO:0005737,cellular_component cytoplasm;GO:0005794,cellular_component Golgi apparatus;GO:0005975,biologi…	NA	XP_015622994.1 probable galacturonosyltransferase-like 9 [Oryza sativa Japonica Group]
LOC_Os03g18910	1.05	1.3	0.46	1.59	31.15	1.57	-3.83973	3.84334418992586	0.000281067639051894	0.0348578157343427	LOC_Os03g18910	NA	NA	XP_015627967.1 COBRA-like protein 7 [Oryza sativa Japonica Group]
LOC_Os02g07170	1.29	3.14	0.83	3.91	55.26	4.89	-3.8361	3.22685949455391	0.000131618710995106	0.0255517478364537	LOC_Os02g07170	22;GO:0003674,molecular_function molecular_function;GO:0003700,molecular_function DNA-binding transcription factor activity;GO:0006355,biological_process regulation of transcription, DNA-templated;GO:0008150,biological_process biological_process;GO:0009889,biological_process regulation of biosynthetic process;GO:0010468,biological_process regulation of gene expression;GO:0010556,biological_proces…	NA	XP_015624627.1 transcription factor HHO5 [Oryza sativa Japonica Group]
LOC_Os06g36560	13.41	9.04	5.23	6.08	316.43	5.07	-3.80591	5.99567506554699	0.0016544475211469	0.0791547285591371	LOC_Os06g36560	36;GO:0003674,molecular_function molecular_function;GO:0003824,molecular_function catalytic activity;GO:0005975,biological_process carbohydrate metabolic process;GO:0005996,biological_process monosaccharide metabolic process;GO:0006082,biological_process organic acid metabolic process;GO:0006732,biological_process coenzyme metabolic process;GO:0006766,biological_process vitamin metabolic process;…	MIOX; inositol oxygenase [EC:1.13.99.1]; K00469	XP_015643978.1 probable inositol oxygenase [Oryza sativa Japonica Group]
LOC_Os03g45960	42.03	32.45	10.76	11.26	971.54	18.82	-3.80303	7.19483157182103	0.00252297935899667	0.100839380369051	LOC_Os03g45960	NA	NA	XP_015628424.1 alpha-amylase/trypsin inhibitor [Oryza sativa Japonica Group]
LOC_Os01g72910	8.64	26.67	3.86	21.67	410.45	18.15	-3.7786	4.89330207308123	0.000577863890199137	0.0490213106853806	LOC_Os01g72910	NA	NA	XP_015635329.1 abscisic stress-ripening protein 2 [Oryza sativa Japonica Group]
LOC_Os05g39930	1.83	1.89	0.75	0.91	49.74	0.84	-3.77468	4.45956086094304	0.00193938835060849	0.0877942843022094	LOC_Os05g39930	20;GO:0005575,cellular_component cellular_component;GO:0005622,cellular_component intracellular;GO:0005623,cellular_component cell;GO:0005634,cellular_component nucleus;GO:0005737,cellular_component cytoplasm;GO:0008150,biological_process biological_process;GO:0010033,biological_process response to organic substance;GO:0010200,biological_process response to chitin;GO:0010243,biological_process re…	NA	XP_015637531.1 U-box domain-containing protein 16 [Oryza sativa Japonica Group]
LOC_Os04g12960	6.68	12.02	2.72	5.09	234.74	4.99	-3.7739	6.15263566702613	0.00164849014135703	0.0791547285591371	LOC_Os04g12960	NA	NA	XP_015635482.1 UDP-glucosyltransferase UGT13248 [Oryza sativa Japonica Group]
LOC_Os06g48290	0	0.52	0.06	0.64	4.11	2.41	-3.77243	0.231037485430103	0.000190181036076931	0.0306108079404094	LOC_Os06g48290	22;GO:0003674,molecular_function molecular_function;GO:0003700,molecular_function DNA-binding transcription factor activity;GO:0006355,biological_process regulation of transcription, DNA-templated;GO:0008150,biological_process biological_process;GO:0009889,biological_process regulation of biosynthetic process;GO:0010468,biological_process regulation of gene expression;GO:0010556,biological_proces…	NA	XP_015643687.1 homeobox-leucine zipper protein HOX18 [Oryza sativa Japonica Group]
LOC_Os12g38270	41.91	29.24	32.38	19.73	1169.18	10.54	-3.77087	6.43192753087235	0.00266535557724253	0.103686953958626	LOC_Os12g38270	NA	NA	ABG22056.1 Metallothionein-like protein 1, putative, expressed [Oryza sativa Japonica Group]; XP_015618461.1 metallothionein-like protein 4A [Oryza sativa Japonica Group]
LOC_Os09g38130	7.21	5.81	3.05	2.49	179.98	1.83	-3.76594	5.63940251464326	0.00288743868287577	0.106771771075571	LOC_Os09g38130	79;GO:0003674,molecular_function molecular_function;GO:0005215,molecular_function transporter activity;GO:0005575,cellular_component cellular_component;GO:0005622,cellular_component intracellular;GO:0005623,cellular_component cell;GO:0005737,cellular_component cytoplasm;GO:0005783,cellular_component endoplasmic reticulum;GO:0005789,cellular_component endoplasmic reticulum membrane;GO:0006810,biol…	NA	XP_015612647.1 protein PIN-LIKES 7 [Oryza sativa Japonica Group]
LOC_Os03g10240	1.23	0.52	0.63	0.79	26.34	0.73	-3.76434	2.78026282501312	0.00134974734812441	0.0724771248899783	LOC_Os03g10240	NA	NA	XP_015632599.1 UPF0496 protein 1 [Oryza sativa Japonica Group]
LOC_Os01g36790	0.55	1.45	0.17	0.71	23.24	0.5	-3.75769	3.35882378269579	0.00233235330069395	0.0970744044697583	LOC_Os01g36790	NA	NA	XP_015612494.1 cysteine-rich receptor-like protein kinase 2 [Oryza sativa Japonica Group]
LOC_Os08g44390	5.2	10.23	3.84	9.66	203.15	6.39	-3.7534	5.74811316475334	0.000450336076613985	0.0437161670392741	LOC_Os08g44390	NA	CML; calcium-binding protein CML; K13448	XP_015650482.1 probable calcium-binding protein CML48 [Oryza sativa Japonica Group]
LOC_Os03g13740	1.54	1.71	0.26	0.97	37.84	0.86	-3.74972	3.48339772113218	0.00229827964389481	0.0970744044697583	LOC_Os03g13740	NA	NA	XP_015629195.1 U-box domain-containing protein 21 [Oryza sativa Japonica Group]
LOC_Os02g07730	1.33	1.23	1.08	0.98	39.72	0.55	-3.73073	2.84187034487102	0.00228110472164051	0.0969589564840462	LOC_Os02g07730	NA	NA	XP_015626718.1 haloacid dehalogenase-like hydrolase domain-containing protein 3 [Oryza sativa Japonica Group]
LOC_Os01g40070	5.43	6.38	2.49	3.19	152.35	3.97	-3.72676	5.79103163994691	0.00125766822234701	0.0704183191717616	LOC_Os01g40070	NA	NA	XP_015622298.1 protein ANTAGONIST OF LIKE HETEROCHROMATIN PROTEIN 1 [Oryza sativa Japonica Group]
LOC_Os07g47590	14.58	11.91	13.99	16.68	429.44	11.23	-3.72397	6.52747982983868	0.000652088930100493	0.0515183848772779	LOC_Os07g47590	129;GO:0001101,biological_process response to acid chemical;GO:0002376,biological_process immune system process;GO:0003674,molecular_function molecular_function;GO:0003824,molecular_function catalytic activity;GO:0004842,molecular_function ubiquitin-protein transferase activity;GO:0005575,cellular_component cellular_component;GO:0005622,cellular_component intracellular;GO:0005623,cellular_compone…	NA	XP_015644883.1 probable E3 ubiquitin-protein ligase BAH1-like 2 [Oryza sativa Japonica Group]
LOC_Os06g04230	18.88	15.61	4.27	5.35	404.34	23.83	-3.72163	4.64531484015756	0.00136168794532943	0.0727314275560876	LOC_Os06g04230	NA	NA	XP_015641421.1 uncharacterized protein LOC4340022 [Oryza sativa Japonica Group]
LOC_Os05g02760	1.46	3.61	0.31	3.69	52.65	3.4	-3.71763	3.28409794460941	0.00068348444479169	0.052670041757039	LOC_Os05g02760	NA	NA	EAY96327.1 hypothetical protein OsI_18229 [Oryza sativa Indica Group]
LOC_Os02g45040	2.63	4.03	1.37	6.69	77.51	5.99	-3.71193	4.99691415301254	6.46373572507679e-05	0.0180446605245252	LOC_Os02g45040	NA	NA	BAG98101.1 unnamed protein product [Oryza sativa Japonica Group]
LOC_Os04g37760	6.1	7.52	7.07	11.45	202.68	13.17	-3.67387	4.80299393307182	0.000140074068938281	0.0259458298336137	LOC_Os04g37760	NA	NA	XP_015636435.1 FK506-binding protein 2 [Oryza sativa Japonica Group]
LOC_Os04g43680	15.17	22.44	4.19	11.29	414.12	22.7	-3.67056	6.17832793582769	0.000929444315347883	0.0613905810298697	LOC_Os04g43680	91;GO:0000981,molecular_function DNA-binding transcription factor activity, RNA polymerase II-specific;GO:0000988,molecular_function obsolete transcription factor activity, protein binding;GO:0000989,molecular_function obsolete transcription factor activity, transcription factor binding;GO:0001067,molecular_function regulatory region nucleic acid binding;GO:0001076,molecular_function obsolete tra…	NA	XP_015633465.1 transcription factor MYB4 [Oryza sativa Japonica Group]
LOC_Os12g30520	0.2	0.38	0.26	1.28	7.59	0.35	-3.66285	2.15242825312621	0.00019471874093593	0.0306108079404094	LOC_Os12g30520	11;GO:0005575,cellular_component cellular_component;GO:0005622,cellular_component intracellular;GO:0005623,cellular_component cell;GO:0005634,cellular_component nucleus;GO:0005737,cellular_component cytoplasm;GO:0043226,cellular_component organelle;GO:0043227,cellular_component membrane-bounded organelle;GO:0043229,cellular_component intracellular organelle;GO:0043231,cellular_component intracell…	NA	XP_015618801.1 uncharacterized protein LOC4352241 [Oryza sativa Japonica Group]
LOC_Os02g46910	2.12	2.55	1.12	2.11	58.61	1.24	-3.66235	3.89266707980327	0.00138124455543466	0.0732740197960282	LOC_Os02g46910	NA	NA	XP_015623182.1 probable xyloglucan endotransglucosylase/hydrolase protein 30 [Oryza sativa Japonica Group]
LOC_Os05g25784	5.38	6.95	3.23	8.38	149.35	11.08	-3.66036	2.91382945495509	0.000285241849763988	0.0348578157343427	LOC_Os05g25784	NA	NA	AAV44135.1 unknown protein [Oryza sativa Japonica Group]
LOC_Os04g39980	4.12	1.94	2.07	1.63	83.26	2.61	-3.65293	4.05966775408316	0.00164984862142625	0.0791547285591371	LOC_Os04g39980	73;GO:0001101,biological_process response to acid chemical;GO:0003674,molecular_function molecular_function;GO:0003824,molecular_function catalytic activity;GO:0006082,biological_process organic acid metabolic process;GO:0006629,biological_process lipid metabolic process;GO:0006720,biological_process isoprenoid metabolic process;GO:0006721,biological_process terpenoid metabolic process;GO:0007154…	NA	XP_015633778.1 2-oxoglutarate-dependent dioxygenase DAO [Oryza sativa Japonica Group]
LOC_Os02g53750	3.65	3.85	3.8	1.8	114.91	4.17	-3.65251	5.15194072977832	0.00124835287987965	0.0702068095954598	LOC_Os02g53750	67;GO:0002682,biological_process regulation of immune system process;GO:0002683,biological_process negative regulation of immune system process;GO:0003674,molecular_function molecular_function;GO:0003824,molecular_function catalytic activity;GO:0004672,molecular_function protein kinase activity;GO:0004674,molecular_function protein serine/threonine kinase activity;GO:0004675,molecular_function tr…	NA	BAG90210.1 unnamed protein product [Oryza sativa Japonica Group]; XP_015627426.1 serine/threonine-protein kinase RIPK [Oryza sativa Japonica Group]
LOC_Os03g11420	0.95	2.58	1.1	1.14	46.83	0.74	-3.65039	4.01211200074998	0.00249142708787405	0.100284596630874	LOC_Os03g11420	33;GO:0003674,molecular_function molecular_function;GO:0003824,molecular_function catalytic activity;GO:0004553,molecular_function hydrolase activity, hydrolyzing O-glycosyl compounds;GO:0004565,molecular_function beta-galactosidase activity;GO:0005575,cellular_component cellular_component;GO:0005576,cellular_component extracellular region;GO:0005622,cellular_component intracellular;GO:0005623,ce…	E3.2.1.21; beta-glucosidase [EC:3.2.1.21]; K01188	XP_015628023.1 beta-glucosidase 6 isoform X1 [Oryza sativa Japonica Group]
LOC_Os06g13560	63.95	43.74	2.91	77.45	1063.42	27.56	-3.63583	8.10512732887611	0.0024652222767167	0.0997451658655515	LOC_Os06g13560	22;GO:0003674,molecular_function molecular_function;GO:0003824,molecular_function catalytic activity;GO:0006950,biological_process response to stress;GO:0006952,biological_process defense response;GO:0008150,biological_process biological_process;GO:0008152,biological_process metabolic process;GO:0008168,molecular_function methyltransferase activity;GO:0008169,molecular_function C-methyltransferas…	E2.1.1.141; jasmonate O-methyltransferase [EC:2.1.1.141]; K08241	BAS97015.1 Os06g0244000, partial [Oryza sativa Japonica Group]
LOC_Os02g26430	2.1	2.12	0.26	0.57	44.84	1.12	-3.62659	2.91849720415552	0.00520134080140852	0.14605712208684	LOC_Os02g26430	NA	NA	XP_015624842.1 WRKY transcription factor WRKY51-like [Oryza sativa Japonica Group]
LOC_Os04g56040	11.06	18.17	4.89	30.52	299.93	26.58	-3.6091	5.60783563110322	6.51416603896084e-05	0.0180446605245252	LOC_Os04g56040	NA	NA	BAS91395.1 Os04g0654500, partial [Oryza sativa Japonica Group]
LOC_Os09g21210	1.13	1.45	0.71	1.55	30.48	2.1	-3.59915	3.98875305459248	0.000303686027750565	0.0358562625747597	LOC_Os09g21210	97;GO:0000003,biological_process reproduction;GO:0000272,biological_process polysaccharide catabolic process;GO:0000746,biological_process conjugation;GO:0000747,biological_process conjugation with cellular fusion;GO:0000920,biological_process septum digestion after cytokinesis;GO:0000935,cellular_component division septum;GO:0000936,cellular_component primary cell septum;GO:0001871,molecular_fun…	NA	XP_015612312.1 probable endo-1,3(4)-beta-glucanase ARB_01444 [Oryza sativa Japonica Group]
LOC_Os01g42030	6.7	9.03	7.2	6.61	223.94	4.71	-3.59761	6.17871390762882	0.00140173129265688	0.0735089735032271	LOC_Os01g42030	NA	NA	XP_015621227.1 AAA-ATPase At3g50940 [Oryza sativa Japonica Group]
LOC_Os04g52630	4.83	5.7	3.3	6.11	131.43	4.48	-3.5957	6.40523609819465	0.000602606491728041	0.0499934910179762	LOC_Os04g52630	NA	NA	CAD41885.2 OSJNBa0093O08.4 [Oryza sativa Japonica Group]
LOC_Os10g38120	0.68	1.47	0	0.08	21.14	0.06	-3.58299	2.87174170527623	0.0361131190333116	0.372965965648118	LOC_Os10g38120	NA	NA	XP_015613972.1 cytochrome P450 704C1 [Oryza sativa Japonica Group]
LOC_Os03g14050	1.77	3.83	1.03	2.33	61.75	2.3	-3.57502	3.81391378583029	0.00129199038745686	0.0708966593236849	LOC_Os03g14050	NA	NA	ABF94928.1 SCUTL1, putative, expressed [Oryza sativa Japonica Group]; XP_015631808.1 thaumatin-like protein 1b isoform X1 [Oryza sativa Japonica Group]
LOC_Os02g50730	8.96	16.6	2.77	10.94	258.38	10.45	-3.55609	6.03913275825896	0.00115318431278301	0.0669045726295661	LOC_Os02g50730	63;GO:0001101,biological_process response to acid chemical;GO:0003674,molecular_function molecular_function;GO:0003824,molecular_function catalytic activity;GO:0004175,molecular_function endopeptidase activity;GO:0004222,molecular_function metalloendopeptidase activity;GO:0005575,cellular_component cellular_component;GO:0005623,cellular_component cell;GO:0005886,cellular_component plasma membrane…	NA	XP_015623537.1 metalloendoproteinase 2-MMP [Oryza sativa Japonica Group]
LOC_Os05g10620	2.3	4.85	2.29	4.32	86.28	3.34	-3.55476	4.43760859577795	0.000661446110871842	0.0518970451694972	LOC_Os05g10620	73;GO:0000075,biological_process cell cycle checkpoint;GO:0000077,biological_process DNA damage checkpoint;GO:0001067,molecular_function regulatory region nucleic acid binding;GO:0003674,molecular_function molecular_function;GO:0003676,molecular_function nucleic acid binding;GO:0003677,molecular_function DNA binding;GO:0003700,molecular_function DNA-binding transcription factor activity;GO:000548…	NA	EAY96849.1 hypothetical protein OsI_18770 [Oryza sativa Indica Group]; XP_015637949.1 NAC domain-containing protein 75 isoform X1 [Oryza sativa Japonica Group]; XP_015637950.1 NAC domain-containing protein 75 isoform X2 [Oryza sativa Japonica Group]
LOC_Os05g47960	4.45	5.23	0.37	1.05	96.38	0.95	-3.55359	3.47412493319412	0.0106784069336237	0.206249499703337	LOC_Os05g47960	NA	NA	XP_015638300.1 uncharacterized protein LOC4339544 [Oryza sativa Japonica Group]
LOC_Os05g03740	1.09	1.88	0.49	1.41	31.39	1.45	-3.55017	2.86497689382957	0.00119798580746263	0.0682249249502962	LOC_Os05g03740	56;GO:0000981,molecular_function DNA-binding transcription factor activity, RNA polymerase II-specific;GO:0003674,molecular_function molecular_function;GO:0003676,molecular_function nucleic acid binding;GO:0003677,molecular_function DNA binding;GO:0003700,molecular_function DNA-binding transcription factor activity;GO:0005488,molecular_function binding;GO:0005515,molecular_function protein bindin…	NA	XP_015637590.1 trihelix transcription factor GT-3b [Oryza sativa Japonica Group]
LOC_Os03g56860	16.68	21.63	17.56	14.59	521.59	18.54	-3.54574	5.28512744186123	0.000994647287823702	0.0631507193118256	LOC_Os03g56860	NA	NA	XP_025879744.1 uncharacterized protein LOC112938267 [Oryza sativa Japonica Group]
LOC_Os08g44830	0.56	0.66	0.37	1.4	13.52	1.33	-3.54257	2.17473590384255	0.000156139872362335	0.0278979117079252	LOC_Os08g44830	NA	NA	XP_015649514.1 protein SENSITIVE TO PROTON RHIZOTOXICITY 2 [Oryza sativa Japonica Group]
LOC_Os08g24750	4.6	5.71	0.8	5.05	97.98	6.31	-3.53712	5.35693547786176	0.000746081879977983	0.0551772643104596	LOC_Os08g24750	NA	NA	XP_015650436.1 probable fucosyltransferase 8 [Oryza sativa Japonica Group]
LOC_Os12g05690	14.1	27.1	3.78	28.71	386.6	20.34	-3.51899	5.15146612647809	0.000635322285748069	0.0509014164652917	LOC_Os12g05690	NA	NA	XP_015619060.1 uncharacterized protein LOC4351528 [Oryza sativa Japonica Group]
LOC_Os02g51740	0.49	1.15	0.68	0.92	20.67	1.29	-3.51887	2.18985535724132	0.000930436740720165	0.0613905810298697	LOC_Os02g51740	NA	NA	XP_015627365.1 uncharacterized protein LOC4330758 [Oryza sativa Japonica Group]
LOC_Os05g16430	0.09	0.19	0.25	4.25	0.85	1.21	-3.517	1.54785752891894	3.70481391111556e-06	0.00325218229849666	LOC_Os05g16430	NA	NA	XP_015637892.1 probable LRR receptor-like serine/threonine-protein kinase At1g56130 isoform X1 [Oryza sativa Japonica Group]
LOC_Os12g33300	1.28	3.36	0.88	1.75	50.51	0.13	-3.51046	3.65008780802784	0.00812932367581858	0.182087121886713	LOC_Os12g33300	47;GO:0003674,molecular_function molecular_function;GO:0005215,molecular_function transporter activity;GO:0005575,cellular_component cellular_component;GO:0005622,cellular_component intracellular;GO:0005623,cellular_component cell;GO:0005737,cellular_component cytoplasm;GO:0005886,cellular_component plasma membrane;GO:0005887,cellular_component integral component of plasma membrane;GO:0005938,cel…	NA	XP_015618167.1 WAT1-related protein At5g64700 [Oryza sativa Japonica Group]
LOC_Os04g38540	0.31	0.8	0.22	1.97	10.16	1.2	-3.50995	1.61288095881118	0.000137998066637574	0.0259458298336137	LOC_Os04g38540	NA	galM, GALM; aldose 1-epimerase [EC:5.1.3.3]; K01785	BAS89525.1 Os04g0458600 [Oryza sativa Japonica Group]; EAZ30964.1 hypothetical protein OsJ_15042 [Oryza sativa Japonica Group]
LOC_Os09g19970	10.04	13.31	7.33	7.57	274.24	13.61	-3.50392	5.64695423679867	0.000858650669591596	0.058370899054055	LOC_Os09g19970	NA	NA	XP_015611013.1 AP2-associated protein kinase 1 [Oryza sativa Japonica Group]
LOC_Os12g39400	1.69	3.26	1.32	3.39	53.34	3.85	-3.49982	3.24722971163466	0.000420556438879598	0.0431042692246566	LOC_Os12g39400	NA	NA	XP_015620192.1 zinc finger protein 1 [Oryza sativa Japonica Group]
LOC_Os02g13800	3.96	3.6	0.6	1.78	73.44	2.07	-3.48997	3.88432670570596	0.00366776809629079	0.121013396700596	LOC_Os02g13800	NA	NA	XP_015623571.1 heat stress transcription factor C-2a [Oryza sativa Japonica Group]
LOC_Os02g53410	17.4	18.48	11.56	11.26	413.17	29.2	-3.48464	4.87045676805683	0.000663171751051525	0.0518970451694972	LOC_Os02g53410	NA	NA	XP_015623261.1 uncharacterized protein LOC4330887 [Oryza sativa Japonica Group]
LOC_Os03g02070	7.38	6.14	2.01	4.45	133.65	9.31	-3.47415	3.31303490675372	0.00117767280567124	0.0677413502749354	LOC_Os03g02070	NA	NA	XP_015630653.1 heavy metal-associated isoprenylated plant protein 39 isoform X1 [Oryza sativa Japonica Group]; XP_015630654.1 heavy metal-associated isoprenylated plant protein 39 isoform X2 [Oryza sativa Japonica Group]
LOC_Os03g48770	1.26	4.13	0.22	3.6	41.87	7.56	-3.46921	2.91411079434758	0.000759757384521932	0.0557800057945375	LOC_Os03g48770	69;GO:0000302,biological_process response to reactive oxygen species;GO:0000303,biological_process response to superoxide;GO:0000305,biological_process response to oxygen radical;GO:0003674,molecular_function molecular_function;GO:0003824,molecular_function catalytic activity;GO:0004784,molecular_function superoxide dismutase activity;GO:0005488,molecular_function binding;GO:0005515,molecular_fun…	NA	XP_015629893.1 germin-like protein 3-5 [Oryza sativa Japonica Group]
LOC_Os02g52170	3.16	4.2	1.66	2.41	78.68	3.58	-3.46754	3.33877972863148	0.00150731587383643	0.075366443867309	LOC_Os02g52170	NA	NA	XP_015624276.1 uncharacterized protein LOC4330788 [Oryza sativa Japonica Group]
LOC_Os02g51350	13.77	17.08	9.78	21.18	340.29	16.77	-3.44656	6.67038720651395	0.000436572993535728	0.0437161670392741	LOC_Os02g51350	61;GO:0000151,cellular_component ubiquitin ligase complex;GO:0003674,molecular_function molecular_function;GO:0005488,molecular_function binding;GO:0005515,molecular_function protein binding;GO:0005575,cellular_component cellular_component;GO:0005622,cellular_component intracellular;GO:0005623,cellular_component cell;GO:0005634,cellular_component nucleus;GO:0005737,cellular_component cytoplasm;GO…	NA	XP_015626367.1 F-box/kelch-repeat protein At1g74510 [Oryza sativa Japonica Group]
LOC_Os01g51690	3.72	12.68	0.8	3.08	143.59	9.05	-3.44351	4.60571563552767	0.00376262415591766	0.121938012372356	LOC_Os01g51690	NA	NA	XP_015635650.1 WRKY transcription factor WRKY24 [Oryza sativa Japonica Group]
LOC_Os12g03050	5.29	8.02	0.91	8.68	117.62	4.09	-3.44112	5.03270430059717	0.00146599106426964	0.0753138920804176	LOC_Os12g03050	62;GO:0001101,biological_process response to acid chemical;GO:0003674,molecular_function molecular_function;GO:0003676,molecular_function nucleic acid binding;GO:0003677,molecular_function DNA binding;GO:0005488,molecular_function binding;GO:0005575,cellular_component cellular_component;GO:0005622,cellular_component intracellular;GO:0005623,cellular_component cell;GO:0005634,cellular_component nu…	NA	XP_015620530.1 NAC domain-containing protein 77 [Oryza sativa Japonica Group]
LOC_Os03g52410	3.45	3.42	0.78	0.78	67.22	2.07	-3.43828	2.25924006395723	0.00598246001310937	0.154856095460755	LOC_Os03g52410	NA	NA	XP_015630004.1 uncharacterized protein LOC4334017 [Oryza sativa Japonica Group]
LOC_Os09g37080	1.95	3.17	0.84	2.65	48	4.27	-3.43633	3.15042575494424	0.000634768786967272	0.0509014164652917	LOC_Os09g37080	NA	NA	XP_015612146.1 uncharacterized protein At1g76070 [Oryza sativa Japonica Group]
LOC_Os04g58850	15.66	24.07	12.56	30.46	426.37	23.07	-3.42554	5.96155423939493	0.000325749481121172	0.0370187896660016	LOC_Os04g58850	52;GO:0002252,biological_process immune effector process;GO:0002376,biological_process immune system process;GO:0005575,cellular_component cellular_component;GO:0005622,cellular_component intracellular;GO:0005623,cellular_component cell;GO:0005737,cellular_component cytoplasm;GO:0005886,cellular_component plasma membrane;GO:0005911,cellular_component cell-cell junction;GO:0006950,biological_proce…	NA	XP_015637179.1 NDR1/HIN1-like protein 2 [Oryza sativa Japonica Group]
LOC_Os04g40470	0.82	0.44	0.22	0.32	12.72	0.59	-3.42042	2.17853937715799	0.0029421033748549	0.107610628873769	LOC_Os04g40470	14;GO:0003674,molecular_function molecular_function;GO:0003824,molecular_function catalytic activity;GO:0004497,molecular_function monooxygenase activity;GO:0005575,cellular_component cellular_component;GO:0008150,biological_process biological_process;GO:0008152,biological_process metabolic process;GO:0009058,biological_process biosynthetic process;GO:0016020,cellular_component membrane;GO:001649…	NA	BAH92717.1 Os04g0480700 [Oryza sativa Japonica Group]
LOC_Os09g29710	3.68	1.66	2.79	0.76	62.89	13.39	-3.41773	2.71191728817241	0.00135760653190061	0.0727057715625287	LOC_Os09g29710	NA	NA	XP_015611299.1 EG45-like domain containing protein [Oryza sativa Japonica Group]
LOC_Os06g24990	50.38	45.1	20.6	36.36	981.42	28.81	-3.41034	6.01552388965609	0.00162356206465897	0.0788504398863284	LOC_Os06g24990	NA	E3.2.1.14; chitinase [EC:3.2.1.14]; K01183	XP_015641941.2 xylanase inhibitor protein 1 isoform X1 [Oryza sativa Japonica Group]
LOC_Os02g53230	0.3	0.2	0.22	0.26	6	0.34	-3.40721	2.13406160412711	0.00128162364004918	0.0706994024387785	LOC_Os02g53230	NA	NA	BAD16863.1 putative KOW domain-containing transcription factor [Oryza sativa Japonica Group]
LOC_Os09g20090	2.44	4.74	1.42	9.9	65.42	2.84	-3.40577	4.82060235912418	0.000280083512144321	0.0348578157343427	LOC_Os09g20090	NA	E1.10.3.3; L-ascorbate oxidase [EC:1.10.3.3]; K00423	XP_015612667.1 L-ascorbate oxidase [Oryza sativa Japonica Group]
LOC_Os01g64470	34.66	64.49	14.12	45.81	905.06	60.63	-3.40028	7.25443143468297	0.000806697791543886	0.056749924777948	LOC_Os01g64470	52;GO:0002252,biological_process immune effector process;GO:0002376,biological_process immune system process;GO:0005575,cellular_component cellular_component;GO:0005622,cellular_component intracellular;GO:0005623,cellular_component cell;GO:0005737,cellular_component cytoplasm;GO:0005886,cellular_component plasma membrane;GO:0005911,cellular_component cell-cell junction;GO:0006950,biological_proce…	NA	XP_015629140.1 NDR1/HIN1-like protein 10 [Oryza sativa Japonica Group]
LOC_Os09g21710	2.52	2.85	1.13	1.52	54.93	1.68	-3.39983	2.82758411798704	0.00302411738312412	0.108835882291044	LOC_Os09g21710	15;GO:0001101,biological_process response to acid chemical;GO:0008150,biological_process biological_process;GO:0009719,biological_process response to endogenous stimulus;GO:0009725,biological_process response to hormone;GO:0009737,biological_process response to abscisic acid;GO:0010033,biological_process response to organic substance;GO:0010200,biological_process response to chitin;GO:0010243,bio…	NA	XP_015611004.1 zinc finger AN1 domain-containing stress-associated protein 17 [Oryza sativa Japonica Group]
LOC_Os01g03390	139.47	153.43	94.58	323.22	2811.6	403.78	-3.38586	8.67027737408782	3.13528471654574e-05	0.0131877913389705	LOC_Os01g03390	NA	NA	XP_015634573.1 Bowman-Birk type bran trypsin inhibitor [Oryza sativa Japonica Group]
LOC_Os04g52090	4.19	5.03	1.47	1.93	88.83	2.93	-3.37779	3.7486777206116	0.00344499959441581	0.116969358990821	LOC_Os04g52090	NA	NA	XP_015633875.1 ethylene-responsive transcription factor 11 [Oryza sativa Japonica Group]
LOC_Os02g41840	2.01	2.23	0.19	2.16	34.79	2.15	-3.37318	2.11038888976571	0.00264784531647086	0.103204627296422	LOC_Os02g41840	NA	NA	XP_015624025.1 uncharacterized protein LOC4330048 [Oryza sativa Japonica Group]
LOC_Os03g52390	52.9	62.98	30.98	55.09	1130.33	111.09	-3.36312	6.0843847590517	0.000330342503914142	0.0372604198548968	LOC_Os03g52390	NA	NA	XP_015632318.1 proteinase inhibitor PSI-1.2 [Oryza sativa Japonica Group]
LOC_Os08g20420	0.8	4.89	0.6	0.4	52.11	0.49	-3.35811	3.80960413615142	0.0161544391890673	0.249356366381704	LOC_Os08g20420	NA	MGD; 1,2-diacylglycerol 3-beta-galactosyltransferase [EC:2.4.1.46]; K03715	BAF23401.1 Os08g0299400, partial [Oryza sativa Japonica Group]
LOC_Os02g48630	27.76	29.69	17.61	40.27	592.66	24.19	-3.35692	7.2249457625571	0.000670474282639835	0.0522659296003794	LOC_Os02g48630	NA	NA	XP_015626056.1 uncharacterized protein LOC4330530 isoform X1 [Oryza sativa Japonica Group]
LOC_Os06g45040	2.08	2.77	0.6	1.64	44.45	0.73	-3.35192	3.05892274687766	0.00492106046623579	0.143164568895246	LOC_Os06g45040	94;GO:0003674,molecular_function molecular_function;GO:0003700,molecular_function DNA-binding transcription factor activity;GO:0005575,cellular_component cellular_component;GO:0005622,cellular_component intracellular;GO:0005623,cellular_component cell;GO:0005634,cellular_component nucleus;GO:0005737,cellular_component cytoplasm;GO:0006355,biological_process regulation of transcription, DNA-templa…	NA	XP_015643829.1 B-box zinc finger protein 32 [Oryza sativa Japonica Group]
LOC_Os04g45970	44.4	37.82	23.88	64.96	809.65	55.58	-3.34672	7.93369024389008	0.000293506848272394	0.0352732337298788	LOC_Os04g45970	26;GO:0006950,biological_process response to stress;GO:0006970,biological_process response to osmotic stress;GO:0006995,biological_process cellular response to nitrogen starvation;GO:0007154,biological_process cell communication;GO:0008150,biological_process biological_process;GO:0009266,biological_process response to temperature stimulus;GO:0009267,biological_process cellular response to starvat…	GLUD1_2, gdhA; glutamate dehydrogenase (NAD(P)+) [EC:1.4.1.3]; K00261	CAE04341.1 OSJNBb0038F03.5 [Oryza sativa Japonica Group]; XP_015637000.1 glutamate dehydrogenase 2, mitochondrial [Oryza sativa Japonica Group]
LOC_Os07g23570	1.84	2.5	0.13	0.35	36.98	0.42	-3.34642	3.67117144552915	0.0162693583214443	0.250555564080824	LOC_Os07g23570	NA	CYP735A; cytokinin trans-hydroxylase; K10717	XP_015645350.1 cytochrome P450 709B1 [Oryza sativa Japonica Group]
LOC_Os10g21590	1.54	1.86	0.52	3.03	27.44	3.99	-3.33947	3.45226183303613	0.000144684817471672	0.0263169951779555	LOC_Os10g21590	63;GO:0003674,molecular_function molecular_function;GO:0005215,molecular_function transporter activity;GO:0005351,molecular_function carbohydrate:proton symporter activity;GO:0005355,molecular_function glucose transmembrane transporter activity;GO:0005402,molecular_function carbohydrate:cation symporter activity;GO:0006810,biological_process transport;GO:0006811,biological_process ion transport;G…	NA	AAK13147.1 Putative sugar transporter [Oryza sativa Japonica Group]
LOC_Os02g50700	4.31	6.88	3.26	10.36	108.8	5.94	-3.33632	3.8837830579759	0.000466395743773755	0.0444175946546798	LOC_Os02g50700	NA	NA	EEC73975.1 hypothetical protein OsI_08879 [Oryza sativa Indica Group]
LOC_Os12g40180	5.34	2.33	3.8	5.25	84.97	11.38	-3.32722	3.0092990960108	0.000367523847162286	0.0397017132502079	LOC_Os12g40180	NA	NA	XP_015620323.1 uncharacterized protein LOC4352683 [Oryza sativa Japonica Group]
LOC_Os04g47720	0.37	0.72	0.07	0.22	9.24	0.32	-3.32617	1.58860498212752	0.00704183634737225	0.168067387232445	LOC_Os04g47720	105;GO:0000003,biological_process reproduction;GO:0003006,biological_process developmental process involved in reproduction;GO:0003674,molecular_function molecular_function;GO:0003824,molecular_function catalytic activity;GO:0006464,biological_process cellular protein modification process;GO:0006486,biological_process protein glycosylation;GO:0006725,biological_process cellular aromatic compound …	CISZOG; cis-zeatin O-glucosyltransferase [EC:2.4.1.215]; K13495	XP_015634354.1 cis-zeatin O-glucosyltransferase 1 [Oryza sativa Japonica Group]
LOC_Os06g29220	2.67	4.56	0.48	1.24	59.78	3.8	-3.3252	3.9782502923795	0.00392960186663062	0.125418662666616	LOC_Os06g29220	21;GO:0005575,cellular_component cellular_component;GO:0005622,cellular_component intracellular;GO:0005623,cellular_component cell;GO:0005737,cellular_component cytoplasm;GO:0005739,cellular_component mitochondrion;GO:0008150,biological_process biological_process;GO:0009507,cellular_component chloroplast;GO:0009536,cellular_component plastid;GO:0009579,cellular_component thylakoid;GO:0010035,biol…	FDH; formate dehydrogenase [EC:1.17.1.9]; K00122	XP_015642621.1 formate dehydrogenase 2, mitochondrial [Oryza sativa Japonica Group]
LOC_Os01g72530	23.11	30.85	5.82	12.28	469.84	15.74	-3.31014	5.60300726775134	0.00337741624381104	0.11554416121764	LOC_Os01g72530	33;GO:0000302,biological_process response to reactive oxygen species;GO:0001101,biological_process response to acid chemical;GO:0003674,molecular_function molecular_function;GO:0005488,molecular_function binding;GO:0005509,molecular_function calcium ion binding;GO:0005575,cellular_component cellular_component;GO:0005622,cellular_component intracellular;GO:0005623,cellular_component cell;GO:000563…	CML; calcium-binding protein CML; K13448	XP_015631059.1 probable calcium-binding protein CML31 [Oryza sativa Japonica Group]
LOC_Os03g62480	1.04	0.71	0.34	0.39	17.01	0.18	-3.30782	2.45754916921316	0.00844637449925442	0.184845771214308	LOC_Os03g62480	NA	NA	XP_015628954.1 anthocyanidin 5,3-O-glucosyltransferase [Oryza sativa Japonica Group]
LOC_Os11g03300	2.92	5.15	1	6.8	66.67	2.43	-3.30024	4.24229236510499	0.00117356485412887	0.0677413502749354	LOC_Os11g03300	63;GO:0000003,biological_process reproduction;GO:0003006,biological_process developmental process involved in reproduction;GO:0003674,molecular_function molecular_function;GO:0003700,molecular_function DNA-binding transcription factor activity;GO:0005575,cellular_component cellular_component;GO:0005622,cellular_component intracellular;GO:0005623,cellular_component cell;GO:0005634,cellular_compone…	NA	ABG22341.1 NAC domain transcription factor, putative, expressed [Oryza sativa Japonica Group]; XP_015615093.1 NAC transcription factor 29 [Oryza sativa Japonica Group]
LOC_Os01g27340	4.49	6.6	1.7	5.38	94.58	7.19	-3.29823	3.91639538531601	0.0009340326860988	0.0614271007567908	LOC_Os01g27340	NA	GST, gst; glutathione S-transferase [EC:2.5.1.18]; K00799	XP_015635509.1 probable glutathione S-transferase GSTF1 [Oryza sativa Japonica Group]
LOC_Os08g04540	16.35	18.17	4.26	18.91	275.55	32.95	-3.29615	6.72871113186005	0.000395924355244579	0.0422717037905636	LOC_Os08g04540	NA	DDC, TDC; aromatic-L-amino-acid/L-tryptophan decarboxylase [EC:4.1.1.28 4.1.1.105]; K01593	XP_015648701.1 tryptophan decarboxylase 1-like [Oryza sativa Japonica Group]
LOC_Os09g28160	20.8	22.84	6.63	15.73	380.81	17.03	-3.27993	6.20674559057083	0.00177126502505322	0.0834692766937535	LOC_Os09g28160	54;GO:0003674,molecular_function molecular_function;GO:0005215,molecular_function transporter activity;GO:0005575,cellular_component cellular_component;GO:0005622,cellular_component intracellular;GO:0005623,cellular_component cell;GO:0005737,cellular_component cytoplasm;GO:0005739,cellular_component mitochondrion;GO:0005740,cellular_component mitochondrial envelope;GO:0005743,cellular_component m…	NA	XP_015610683.1 mitochondrial phosphate carrier protein 3, mitochondrial [Oryza sativa Japonica Group]
LOC_Os02g09830	2.79	1.44	0.67	6.36	32.7	3.13	-3.27955	2.19256698324217	0.000346892780670806	0.0382150400160288	LOC_Os02g09830	NA	NA	BAF08072.2 Os02g0191600 [Oryza sativa Japonica Group]
LOC_Os08g34240	0.8	0.4	0.36	0.32	12.22	0.52	-3.27563	1.95562318968407	0.00413468837087249	0.128826170073944	LOC_Os08g34240	46;GO:0003674,molecular_function molecular_function;GO:0003824,molecular_function catalytic activity;GO:0004672,molecular_function protein kinase activity;GO:0004674,molecular_function protein serine/threonine kinase activity;GO:0005575,cellular_component cellular_component;GO:0005622,cellular_component intracellular;GO:0005623,cellular_component cell;GO:0006464,biological_process cellular protei…	NA	XP_015648513.1 CBL-interacting protein kinase 6 [Oryza sativa Japonica Group]
LOC_Os04g49160	0.7	1.38	0.2	3.4	13.6	2.26	-3.26202	1.01504632999305	0.000265005384926325	0.0342978123183494	LOC_Os04g49160	NA	NA	XP_015634328.1 putative RING-H2 finger protein ATL50 [Oryza sativa Japonica Group]
LOC_Os03g03700	16.17	16.63	8.72	10.99	316.5	10.14	-3.26191	6.91471598206898	0.00231175271273875	0.0970744044697583	LOC_Os03g03700	NA	NA	XP_015631487.1 MLO protein homolog 1-like isoform X1 [Oryza sativa Japonica Group]; XP_015631488.1 MLO protein homolog 1 isoform X2 [Oryza sativa Japonica Group]
LOC_Os05g10840	1.82	2.66	1.91	2.14	48.54	1.38	-3.26064	4.22476895317593	0.00204856596946601	0.0901101240163808	LOC_Os05g10840	NA	NA	XP_015637966.1 IQ domain-containing protein IQM1 isoform X2 [Oryza sativa Japonica Group]
LOC_Os03g01740	13.74	15.94	4.13	9.39	249.51	15.17	-3.25643	4.23508562429366	0.00177718901549104	0.0834692766937535	LOC_Os03g01740	52;GO:0001932,biological_process regulation of protein phosphorylation;GO:0001933,biological_process negative regulation of protein phosphorylation;GO:0003674,molecular_function molecular_function;GO:0004857,molecular_function enzyme inhibitor activity;GO:0004860,molecular_function protein kinase inhibitor activity;GO:0004861,molecular_function cyclin-dependent protein serine/threonine kinase inh…	NA	XP_015631555.2 cyclin-dependent protein kinase inhibitor EL2 [Oryza sativa Japonica Group]
LOC_Os05g49900	6.23	13.31	0.82	5.9	149.9	4.27	-3.23821	5.74756164215972	0.00603465761863825	0.155827941807423	LOC_Os05g49900	NA	KCS; 3-ketoacyl-CoA synthase [EC:2.3.1.199]; K15397	XP_015639791.1 3-ketoacyl-CoA synthase 11 [Oryza sativa Japonica Group]
LOC_Os04g53210	3.79	3.84	2.49	8.8	64.67	9.41	-3.22118	4.25660600925654	4.83117346149561e-05	0.0171125249451923	LOC_Os04g53210	NA	HAO; (S)-2-hydroxy-acid oxidase [EC:1.1.3.15]; K11517	XP_015635502.1 peroxisomal (S)-2-hydroxy-acid oxidase GLO3 isoform X1 [Oryza sativa Japonica Group]; XP_015635503.1 peroxisomal (S)-2-hydroxy-acid oxidase GLO3 isoform X2 [Oryza sativa Japonica Group]
LOC_Os06g44250	0.78	1.04	0.46	0.37	16.92	0.69	-3.21434	2.20554723082243	0.00482114566747762	0.141734372486771	LOC_Os06g44250	105;GO:0002791,biological_process regulation of peptide secretion;GO:0002793,biological_process positive regulation of peptide secretion;GO:0003674,molecular_function molecular_function;GO:0005488,molecular_function binding;GO:0005575,cellular_component cellular_component;GO:0005623,cellular_component cell;GO:0005886,cellular_component plasma membrane;GO:0006082,biological_process organic acid me…	NA	XP_015641710.1 heptahelical transmembrane protein ADIPOR2-like [Oryza sativa Japonica Group]
LOC_Os12g37690	11.99	17.22	1.03	17.78	207.98	11.01	-3.208	5.50707289228688	0.00277226056521319	0.105408551434377	LOC_Os12g37690	NA	NA	XP_015618854.1 transcription factor JAMYB-like [Oryza sativa Japonica Group]
LOC_Os02g06930	5.2	4.61	3.57	7.82	91.7	7	-3.20186	4.77666965329725	0.000314765286484771	0.0367347464400435	LOC_Os02g06930	80;GO:0002237,biological_process response to molecule of bacterial origin;GO:0003674,molecular_function molecular_function;GO:0003824,molecular_function catalytic activity;GO:0004672,molecular_function protein kinase activity;GO:0004674,molecular_function protein serine/threonine kinase activity;GO:0005575,cellular_component cellular_component;GO:0005623,cellular_component cell;GO:0005886,cellula…	NA	XP_015626953.1 cold-responsive protein kinase 1 isoform X1 [Oryza sativa Japonica Group]; XP_015626954.1 cold-responsive protein kinase 1 isoform X2 [Oryza sativa Japonica Group]
LOC_Os08g34580	1.92	1.79	1.09	1.84	33.51	2.45	-3.19614	4.32417162918629	0.000766845848153972	0.055812852976261	LOC_Os08g34580	46;GO:0003674,molecular_function molecular_function;GO:0003824,molecular_function catalytic activity;GO:0005575,cellular_component cellular_component;GO:0005622,cellular_component intracellular;GO:0005623,cellular_component cell;GO:0005737,cellular_component cytoplasm;GO:0005739,cellular_component mitochondrion;GO:0005829,cellular_component cytosol;GO:0005975,biological_process carbohydrate metab…	TPS; trehalose 6-phosphate synthase/phosphatase [EC:2.4.1.15 3.1.3.12]; K16055	XP_015648062.1 probable alpha,alpha-trehalose-phosphate synthase [UDP-forming] 9 [Oryza sativa Japonica Group]
LOC_Os10g33810	2.89	2.43	0.35	0.89	40.81	2.36	-3.19333	2.99070155187611	0.00598255346505144	0.154856095460755	LOC_Os10g33810	76;GO:0000981,molecular_function DNA-binding transcription factor activity, RNA polymerase II-specific;GO:0000988,molecular_function obsolete transcription factor activity, protein binding;GO:0000989,molecular_function obsolete transcription factor activity, transcription factor binding;GO:0001067,molecular_function regulatory region nucleic acid binding;GO:0001076,molecular_function obsolete tra…	NA	XP_015612956.1 transcription factor MYB4-like [Oryza sativa Japonica Group]
LOC_Os03g32230	3.63	5.48	0.37	1.76	67.88	2.95	-3.19176	3.38420565981782	0.00746816141924072	0.173210005801452	LOC_Os03g32230	21;GO:0001101,biological_process response to acid chemical;GO:0005575,cellular_component cellular_component;GO:0005622,cellular_component intracellular;GO:0005623,cellular_component cell;GO:0005634,cellular_component nucleus;GO:0006950,biological_process response to stress;GO:0006979,biological_process response to oxidative stress;GO:0008150,biological_process biological_process;GO:0009414,biolog…	NA	XP_015629109.1 zinc finger protein 36-like [Oryza sativa Japonica Group]
LOC_Os01g21250	490.01	453.96	148.46	207.66	7902.27	324.89	-3.19026	8.9991552545238	0.00364888428593895	0.121013396700596	LOC_Os01g21250	101;GO:0000302,biological_process response to reactive oxygen species;GO:0001101,biological_process response to acid chemical;GO:0002831,biological_process regulation of response to biotic stimulus;GO:0005575,cellular_component cellular_component;GO:0005622,cellular_component intracellular;GO:0005623,cellular_component cell;GO:0005634,cellular_component nucleus;GO:0005737,cellular_component cytop…	NA	XP_015624701.1 protein SENESCENCE-ASSOCIATED GENE 21, mitochondrial [Oryza sativa Japonica Group]
LOC_Os01g50420	4.23	3.93	0.36	0.98	62.12	2.25	-3.18973	4.52447290693394	0.00911260908332405	0.190819069975211	LOC_Os01g50420	NA	MAPKKK17_18; mitogen-activated protein kinase kinase kinase 17/18; K20716	XP_015639022.1 mitogen-activated protein kinase kinase kinase 17 [Oryza sativa Japonica Group]
LOC_Os08g10500	47.31	65.36	18.87	48.81	909.68	55.48	-3.18226	5.90290477213263	0.00122096736817018	0.0690513477965154	LOC_Os08g10500	NA	NA	XP_015648773.1 cysteine-rich and transmembrane domain-containing protein WIH2 [Oryza sativa Japonica Group]
LOC_Os01g06510	21.07	22.85	17.05	36.52	412.05	27.84	-3.17918	7.48097502890093	0.000410270041571511	0.0424787289196349	LOC_Os01g06510	NA	RARS, argS; arginyl-tRNA synthetase [EC:6.1.1.19]; K01887	EEE53905.1 hypothetical protein OsJ_00455 [Oryza sativa Japonica Group]
LOC_Os02g33680	3.92	3.1	1.13	1.99	57.28	3.8	-3.17891	4.36327738530839	0.00206548824125862	0.090460320154038	LOC_Os02g33680	42;GO:0003674,molecular_function molecular_function;GO:0003824,molecular_function catalytic activity;GO:0004842,molecular_function ubiquitin-protein transferase activity;GO:0005102,molecular_function signaling receptor binding;GO:0005488,molecular_function binding;GO:0005515,molecular_function protein binding;GO:0005575,cellular_component cellular_component;GO:0005911,cellular_component cell-cell…	NA	XP_015623758.2 U-box domain-containing protein 27 [Oryza sativa Japonica Group]
LOC_Os05g50570	2.99	8.13	0.81	2.34	84.78	2.43	-3.17565	4.70044880558111	0.00705516558038373	0.168067387232445	LOC_Os05g50570	46;GO:0003674,molecular_function molecular_function;GO:0003824,molecular_function catalytic activity;GO:0004180,molecular_function carboxypeptidase activity;GO:0004185,molecular_function serine-type carboxypeptidase activity;GO:0005575,cellular_component cellular_component;GO:0005622,cellular_component intracellular;GO:0005623,cellular_component cell;GO:0005737,cellular_component cytoplasm;GO:000…	NA	XP_015639578.1 serine carboxypeptidase-like 50 [Oryza sativa Japonica Group]
LOC_Os01g20206	28.56	32.31	2.81	8.65	459.54	13.74	-3.17557	6.38881812558099	0.00918458784453413	0.190887880504104	LOC_Os01g20206	15;GO:0003674,molecular_function molecular_function;GO:0003824,molecular_function catalytic activity;GO:0005575,cellular_component cellular_component;GO:0005622,cellular_component intracellular;GO:0005623,cellular_component cell;GO:0005737,cellular_component cytoplasm;GO:0008150,biological_process biological_process;GO:0008152,biological_process metabolic process;GO:0008168,molecular_function met…	NA	XP_015625388.1 putative methyltransferase DDB_G0268948 [Oryza sativa Japonica Group]
LOC_Os03g58010	19.68	18.5	9.03	11.84	333.94	16.56	-3.1729	5.50347372766582	0.00188364019046637	0.085848070983106	LOC_Os03g58010	NA	NA	XP_015631056.1 uncharacterized protein LOC4334402 [Oryza sativa Japonica Group]
LOC_Os01g50410	6.08	6.2	0.58	1.32	92.11	4	-3.1716	4.83755223029836	0.00859267482615379	0.185615399996839	LOC_Os01g50410	NA	MAPKKK17_18; mitogen-activated protein kinase kinase kinase 17/18; K20716	EAY75502.1 hypothetical protein OsI_03401 [Oryza sativa Indica Group]
LOC_Os01g11600	85.9	58.68	24.78	54.94	1168.69	83.88	-3.17131	6.03150981023518	0.0012922224185793	0.0708966593236849	LOC_Os01g11600	NA	NA	XP_015648126.1 uncharacterized protein LOC4325256 [Oryza sativa Japonica Group]
LOC_Os03g16350	7.37	8.84	4.55	7.52	132.11	22.36	-3.16729	4.73054084814779	0.000245022994790294	0.0330724571962843	LOC_Os03g16350	NA	NA	XP_015628254.1 AT-hook motif nuclear-localized protein 29 [Oryza sativa Japonica Group]
LOC_Os01g62670	0.89	1.87	0.41	0.95	21.54	1.52	-3.16329	3.00756023455084	0.0025119302185191	0.100626728396628	LOC_Os01g62670	NA	NA	XP_015622216.1 uncharacterized protein LOC9269673 [Oryza sativa Japonica Group]
LOC_Os10g05020	6.61	17.03	5.03	11.82	187.98	17.46	-3.15529	6.2022914260194	0.000784375242943589	0.055812852976261	LOC_Os10g05020	14;GO:0003674,molecular_function molecular_function;GO:0003824,molecular_function catalytic activity;GO:0004497,molecular_function monooxygenase activity;GO:0005575,cellular_component cellular_component;GO:0008150,biological_process biological_process;GO:0008152,biological_process metabolic process;GO:0009058,biological_process biosynthetic process;GO:0016020,cellular_component membrane;GO:001649…	CYP1A1; cytochrome P450 family 1 subfamily A1 [EC:1.14.14.1]; K07408; CYP1A2; cytochrome P450 family 1 subfamily A2 [EC:1.14.14.1]; K07409; CYP2J; cytochrome P450 family 2 subfamily J [EC:1.14.14.1 1.14.14.73 1.14.14.74 1.14.14.75]; K07418	XP_015612958.1 cytochrome P450 89A2 [Oryza sativa Japonica Group]
LOC_Os02g17000	1.23	2.48	0.53	4.04	24.63	4.11	-3.15096	3.35668778711174	0.000175294372641327	0.0296623012948258	LOC_Os02g17000	NA	NA	BAF08432.1 Os02g0270200 [Oryza sativa Japonica Group]
LOC_Os11g30290	3.23	2.42	0.25	0.47	42.1	1.8	-3.15022	1.93916516161977	0.0130919582703742	0.226559854554474	LOC_Os11g30290	NA	PHF5A; PHD finger-like domain-containing protein 5A; K12834	XP_015616550.2 PHD finger-like domain-containing protein 5B [Oryza sativa Japonica Group]
LOC_Os05g13970	4.55	5.41	0.14	4.37	67.58	3.89	-3.14997	4.14123343227302	0.00684605782854078	0.165679251079788	LOC_Os05g13970	NA	NA	XP_015638317.1 bark storage protein A [Oryza sativa Japonica Group]
LOC_Os07g42160	8.83	12.39	5.26	38.31	152.69	15.74	-3.149	6.2498484787793	4.82416302309726e-05	0.0171125249451923	LOC_Os07g42160	NA	relA; GTP pyrophosphokinase [EC:2.7.6.5]; K00951	XP_015644642.1 probable GTP diphosphokinase RSH3, chloroplastic [Oryza sativa Japonica Group]
LOC_Os02g40664	1.77	3.07	0.9	2.8	39.09	1.06	-3.14512	4.30188194683431	0.00256119423282006	0.101592360629935	LOC_Os02g40664	NA	NA	XP_015622806.1 E3 ubiquitin-protein ligase WAV3 [Oryza sativa Japonica Group]
LOC_Os02g52210	4.21	5.55	0.7	2.54	71.33	4.03	-3.14154	4.48583813393563	0.00397430746079744	0.125870814731755	LOC_Os02g52210	NA	NA	AAS91046.1 RING/C3HC4/PHD zinc finger-like protein [Oryza sativa Japonica Group]; XP_025878698.1 RING-H2 finger protein ATL29 [Oryza sativa Japonica Group]
LOC_Os01g36390	0.31	0.73	0.36	0.29	9.62	0.56	-3.14012	2.56615605526064	0.00365828476826107	0.121013396700596	LOC_Os01g36390	75;GO:0000347,cellular_component THO complex;GO:0000785,cellular_component chromatin;GO:0003674,molecular_function molecular_function;GO:0003682,molecular_function chromatin binding;GO:0005488,molecular_function binding;GO:0005575,cellular_component cellular_component;GO:0005622,cellular_component intracellular;GO:0005623,cellular_component cell;GO:0005634,cellular_component nucleus;GO:0005694,ce…	MCM4, CDC54; DNA replication licensing factor MCM4 [EC:5.6.2.3]; K02212	XP_015630179.1 DNA replication licensing factor MCM4 [Oryza sativa Japonica Group]
LOC_Os01g50870	4.96	4.75	3.15	1.97	87.7	7.72	-3.13996	2.72364348000108	0.00284963310039637	0.106430472344117	LOC_Os01g50870	NA	NA	BAD81575.1 hypothetical protein [Oryza sativa Japonica Group]
LOC_Os01g55340	1.44	2.12	0.54	0.77	28.47	1.11	-3.13218	2.09169744770233	0.00652743447167322	0.161308325560688	LOC_Os01g55340	NA	NA	XP_015630447.1 dof zinc finger protein 5 [Oryza sativa Japonica Group]
LOC_Os03g51390	3.77	3.54	1.72	2.52	60.04	4.92	-3.12197	3.31824783670696	0.00170291458345247	0.0812809584867741	LOC_Os03g51390	NA	NA	XP_015628947.1 uncharacterized protein LOC9271618 [Oryza sativa Japonica Group]
LOC_Os03g55240	27.86	46.34	16.07	35.47	579.71	54.27	-3.11794	8.29356565173034	0.00079069111850165	0.0560142234475379	LOC_Os03g55240	NA	NA	AAK63920.1 putative cytochrome P450 [Oryza sativa Japonica Group]
LOC_Os06g25010	80.49	66.32	21.97	40.1	1158.12	39.92	-3.1142	7.64402416099702	0.00416300882222306	0.129110826606273	LOC_Os06g25010	NA	E3.2.1.14; chitinase [EC:3.2.1.14]; K01183	BAH01144.1 unnamed protein product [Oryza sativa Japonica Group]
LOC_Os01g31370	2.13	3.47	0.61	1.53	41.02	2.4	-3.10109	3.97162121416355	0.00371783876886147	0.121265209601475	LOC_Os01g31370	NA	EOGT; EGF domain-specific O-GlcNAc transferase [EC:2.4.1.255]; K18134; POMGNT2, GTDC2; protein O-mannose beta-1,4-N-acetylglucosaminyltransferase [EC:2.4.1.312]; K18207	XP_015630503.1 uncharacterized protein LOC4324540 [Oryza sativa Japonica Group]
LOC_Os07g03600	5.82	4.44	2.5	6.14	80.71	7.66	-3.09581	3.43016261965304	0.000781528884759247	0.055812852976261	LOC_Os07g03600	NA	PR1; pathogenesis-related protein 1; K13449	XP_015645757.1 pathogenesis-related protein PRB1-2 [Oryza sativa Japonica Group]
LOC_Os08g09020	0.59	1.1	0.58	1.28	12.65	3.12	-3.08047	1.3206801181008	0.00042439713011028	0.0431042692246566	LOC_Os08g09020	6;GO:0005575,cellular_component cellular_component;GO:0005618,cellular_component cell wall;GO:0005623,cellular_component cell;GO:0030312,cellular_component external encapsulating structure;GO:0044464,cellular_component cell part;GO:0071944,cellular_component cell periphery	NA	XP_015648995.1 germin-like protein 8-8 [Oryza sativa Japonica Group]
LOC_Os08g09000	0.51	2.78	1.45	6.17	22.03	7.85	-3.07657	2.33716121363503	5.95571731829128e-05	0.0179471541278061	LOC_Os08g09000	NA	NA	XP_015650204.1 germin-like protein 8-6 [Oryza sativa Japonica Group]
LOC_Os08g09040	0.42	0.8	0.51	0.91	10.23	1.64	-3.06339	0.940172161644572	0.00113844338047922	0.06670338056771	LOC_Os08g09040	NA	NA	XP_015648901.1 germin-like protein 8-9 [Oryza sativa Japonica Group]
LOC_Os01g43890	1.05	1.63	0.4	0.68	20.06	0.92	-3.05564	2.69426917006384	0.00534904438029739	0.148411359869995	LOC_Os01g43890	NA	NA	XP_015648671.1 serine carboxypeptidase-like 50 [Oryza sativa Japonica Group]
LOC_Os01g43080	0.69	1.77	0.64	0.81	19.95	0.93	-3.04873	2.13483930460453	0.00519224735296146	0.146004838518512	LOC_Os01g43080	NA	NA	XP_015623285.1 ERI1 exoribonuclease 2 [Oryza sativa Japonica Group]
LOC_Os01g58350	22.11	20.84	3.67	18.15	276.87	37.13	-3.04736	5.28148735888967	0.00111661332259933	0.0666994762818948	LOC_Os01g58350	NA	NA	BAB89891.1 hypothetical protein [Oryza sativa Japonica Group]
LOC_Os05g45440	11.58	7.48	7.32	4.65	172.42	8.81	-3.03921	4.18946091849205	0.00366637550539922	0.121013396700596	LOC_Os05g45440	NA	NA	XP_015638404.1 uncharacterized protein LOC4339412 [Oryza sativa Japonica Group]
LOC_Os08g31860	6.38	15.46	2.76	10.89	147.69	12.23	-3.03355	5.40908516549252	0.00144040917735245	0.0743781618689153	LOC_Os08g31860	NA	NA	XP_015648959.1 uncharacterized protein LOC4345562 [Oryza sativa Japonica Group]
LOC_Os10g43060	21.2	26.44	10.44	30.9	349.52	26.83	-3.02993	6.53037088261527	0.000744600559711689	0.0551772643104596	LOC_Os10g43060	NA	NA	XP_015614477.1 uncharacterized protein LOC4349524 [Oryza sativa Japonica Group]
LOC_Os02g21040	6	7.1	2.48	4.98	96.46	5.72	-3.01406	5.16559179336136	0.0019897948344593	0.0890775115470806	LOC_Os02g21040	NA	NA	XP_015623143.1 aspartyl protease family protein 2 [Oryza sativa Japonica Group]
LOC_Os01g49820	17.85	23.89	13.44	33.84	323.29	27.87	-3.0136	6.31766867810675	0.000408208746148952	0.0424787289196349	LOC_Os01g49820	NA	DPP1, DPPL, PLPP4_5; diacylglycerol diphosphate phosphatase / phosphatidate phosphatase [EC:3.6.1.75 3.1.3.4]; K18693	XP_015621444.1 lipid phosphate phosphatase 2 [Oryza sativa Japonica Group]
LOC_Os05g38264	62.3	100.59	47.16	109.51	1254.08	82.93	-3.0071	6.40845376471778	0.000889429017681548	0.0598585728899682	LOC_Os05g38264	NA	NA	XP_025881651.1 uncharacterized protein LOC112939093 [Oryza sativa Japonica Group]
LOC_Os08g09060	1.19	5.58	1.75	5.19	44.33	9.67	-2.99892	3.08452867005606	0.000525683812922334	0.0469626379774422	LOC_Os08g09060	6;GO:0005575,cellular_component cellular_component;GO:0005618,cellular_component cell wall;GO:0005623,cellular_component cell;GO:0030312,cellular_component external encapsulating structure;GO:0044464,cellular_component cell part;GO:0071944,cellular_component cell periphery	NA	XP_015651068.1 germin-like protein 8-10 [Oryza sativa Japonica Group]
LOC_Os08g14320	0.44	0.71	0.51	1.52	9.45	0.67	-2.99844	1.4296152624575	0.0012726089028796	0.070568599527883	LOC_Os08g14320	89;GO:0000003,biological_process reproduction;GO:0003006,biological_process developmental process involved in reproduction;GO:0003674,molecular_function molecular_function;GO:0003824,molecular_function catalytic activity;GO:0004842,molecular_function ubiquitin-protein transferase activity;GO:0005488,molecular_function binding;GO:0005515,molecular_function protein binding;GO:0006464,biological_pro…	NA	XP_015648833.1 probable E3 ubiquitin-protein ligase HIP1 [Oryza sativa Japonica Group]
LOC_Os12g42200	0.19	0.17	0.22	0.49	3.33	0.33	-2.99298	1.14990445549438	0.00102076569517824	0.0642033002668181	LOC_Os12g42200	32;GO:0005575,cellular_component cellular_component;GO:0005622,cellular_component intracellular;GO:0005623,cellular_component cell;GO:0005737,cellular_component cytoplasm;GO:0005768,cellular_component endosome;GO:0005770,cellular_component late endosome;GO:0006810,biological_process transport;GO:0006811,biological_process ion transport;GO:0006812,biological_process cation transport;GO:0006885,bio…	NA	XP_015620052.1 cation/H(+) antiporter 19 [Oryza sativa Japonica Group]
LOC_Os01g55940	1.12	2.01	0.11	1.43	19.07	1.22	-2.99213	3.12727635573204	0.00626393157364615	0.159280577420549	LOC_Os01g55940	21;GO:0003674,molecular_function molecular_function;GO:0003824,molecular_function catalytic activity;GO:0008150,biological_process biological_process;GO:0009314,biological_process response to radiation;GO:0009416,biological_process response to light stimulus;GO:0009628,biological_process response to abiotic stimulus;GO:0009719,biological_process response to endogenous stimulus;GO:0009725,biologic…	GH3; auxin responsive GH3 gene family; K14487	XP_015618143.1 probable indole-3-acetic acid-amido synthetase GH3.2 [Oryza sativa Japonica Group]
LOC_Os10g13810	5.64	5.74	4.28	7.81	91.49	8.56	-2.99044	4.61496373418665	0.000521717794016487	0.0468292862618698	LOC_Os10g13810	85;GO:0000139,cellular_component Golgi membrane;GO:0000271,biological_process polysaccharide biosynthetic process;GO:0003674,molecular_function molecular_function;GO:0003824,molecular_function catalytic activity;GO:0005575,cellular_component cellular_component;GO:0005622,cellular_component intracellular;GO:0005623,cellular_component cell;GO:0005737,cellular_component cytoplasm;GO:0005794,cellular…	NA	XP_015614636.1 probable glucuronosyltransferase Os10g0205300 [Oryza sativa Japonica Group]
LOC_Os04g51150	19.72	29.44	5.75	14.65	336.97	16.23	-2.98947	6.32123553901772	0.0041882021086392	0.129494334721938	LOC_Os04g51150	28;GO:0003674,molecular_function molecular_function;GO:0003824,molecular_function catalytic activity;GO:0005575,cellular_component cellular_component;GO:0005622,cellular_component intracellular;GO:0005623,cellular_component cell;GO:0005737,cellular_component cytoplasm;GO:0005739,cellular_component mitochondrion;GO:0006091,biological_process generation of precursor metabolites and energy;GO:000815…	NA	XP_015635413.1 ubiquinol oxidase 1a, mitochondrial [Oryza sativa Japonica Group]
LOC_Os10g23820	0.83	1.33	0.15	0.51	14.67	0.08	-2.98301	2.16781681812282	0.0228711332339865	0.298078363564043	LOC_Os10g23820	6;GO:0003674,molecular_function molecular_function;GO:0003824,molecular_function catalytic activity;GO:0016740,molecular_function transferase activity;GO:0016746,molecular_function transferase activity, transferring acyl groups;GO:0016747,molecular_function transferase activity, transferring acyl groups other than amino-acyl groups;GO:0050734,molecular_function hydroxycinnamoyltransferase activity	E2.3.1.133, HCT; shikimate O-hydroxycinnamoyltransferase [EC:2.3.1.133]; K13065	XP_015612968.1 tryptamine hydroxycinnamoyltransferase 2 [Oryza sativa Japonica Group]
LOC_Os04g44240	0.57	0.98	0.23	0.29	11.29	0.2	-2.9794	1.99627700236545	0.0140766555877519	0.234113096709456	LOC_Os04g44240	61;GO:0003674,molecular_function molecular_function;GO:0003824,molecular_function catalytic activity;GO:0005575,cellular_component cellular_component;GO:0005622,cellular_component intracellular;GO:0005623,cellular_component cell;GO:0006629,biological_process lipid metabolic process;GO:0008150,biological_process biological_process;GO:0008152,biological_process metabolic process;GO:0008194,molecula…	UGT73C; UDP-glucosyltransferase 73C [EC:2.4.1.-]; K13496	XP_015633518.1 UDP-glycosyltransferase 73C7 [Oryza sativa Japonica Group]
LOC_Os11g05780	0.77	1.63	0.2	0.91	15.67	0.68	-2.97318	1.52242713318869	0.00846889830011841	0.184908100471267	LOC_Os11g05780	NA	NA	XP_015615874.1 transcription repressor OFP8-like [Oryza sativa Japonica Group]
LOC_Os01g56930	8.46	11.04	7.07	12.05	153.57	13.3	-2.96557	5.88832603382562	0.000644108548099583	0.0511990219926401	LOC_Os01g56930	35;GO:0003674,molecular_function molecular_function;GO:0003824,molecular_function catalytic activity;GO:0004175,molecular_function endopeptidase activity;GO:0004190,molecular_function aspartic-type endopeptidase activity;GO:0005575,cellular_component cellular_component;GO:0005623,cellular_component cell;GO:0005886,cellular_component plasma membrane;GO:0006508,biological_process proteolysis;GO:000…	NA	XP_015622049.1 aspartic proteinase-like protein 2 [Oryza sativa Japonica Group]
LOC_Os05g40770	4.74	5.84	3.3	10.16	75.16	8.51	-2.95505	5.88176331096361	0.000193458667914668	0.0306108079404094	LOC_Os05g40770	NA	NA	AAT01330.1 putative receptor protein kinase [Oryza sativa Japonica Group]; XP_015640180.1 probable leucine-rich repeat receptor-like protein kinase At5g49770 [Oryza sativa Japonica Group]
LOC_Os04g30490	60.62	90.99	32.18	68.38	1061.68	86.16	-2.95421	8.57587571531379	0.00149985959773082	0.075366443867309	LOC_Os04g30490	40;GO:0003674,molecular_function molecular_function;GO:0005215,molecular_function transporter activity;GO:0005575,cellular_component cellular_component;GO:0005622,cellular_component intracellular;GO:0005623,cellular_component cell;GO:0005737,cellular_component cytoplasm;GO:0005773,cellular_component vacuole;GO:0005774,cellular_component vacuolar membrane;GO:0006810,biological_process transport;GO…	NA	XP_015633541.1 protein DETOXIFICATION 16 [Oryza sativa Japonica Group]
LOC_Os10g33990	6.54	3.53	5.06	6.91	82.37	14.48	-2.95248	3.5697831565039	0.000455978568051265	0.0438390823283573	LOC_Os10g33990	NA	NA	AAK21349.1 hypothetical protein [Oryza sativa Japonica Group]
LOC_Os02g56310	5.59	7.74	4.8	3.54	104.35	11.54	-2.93857	4.49655557484786	0.00186958733794631	0.0855940325467938	LOC_Os02g56310	74;GO:0003674,molecular_function molecular_function;GO:0003824,molecular_function catalytic activity;GO:0004672,molecular_function protein kinase activity;GO:0004674,molecular_function protein serine/threonine kinase activity;GO:0004683,molecular_function calmodulin-dependent protein kinase activity;GO:0005488,molecular_function binding;GO:0005515,molecular_function protein binding;GO:0005516,mol…	NA	XP_015623120.1 phosphoenolpyruvate carboxylase kinase 2 [Oryza sativa Japonica Group]
LOC_Os03g20970	0.96	1.27	0.51	0.78	15.82	1.34	-2.93574	3.12357082640178	0.00269787303603335	0.104408684645385	LOC_Os03g20970	NA	NA	ABF95716.1 Phospholipid-transporting ATPase 1, putative, expressed [Oryza sativa Japonica Group]; ABF95717.1 Phospholipid-transporting ATPase 1, putative, expressed [Oryza sativa Japonica Group]
LOC_Os01g03130	1.56	4.37	0.72	1.68	38.28	2.74	-2.92837	2.17782252057409	0.00646139521963639	0.16010429847635	LOC_Os01g03130	NA	NA	XP_015640978.1 uncharacterized protein LOC4326043 isoform X1 [Oryza sativa Japonica Group]
LOC_Os06g11210	1.53	3.77	0.44	2.62	31.64	2.72	-2.92766	3.18133959657919	0.00353330627038876	0.118304234824459	LOC_Os06g11210	46;GO:0003674,molecular_function molecular_function;GO:0003824,molecular_function catalytic activity;GO:0005575,cellular_component cellular_component;GO:0005622,cellular_component intracellular;GO:0005623,cellular_component cell;GO:0006082,biological_process organic acid metabolic process;GO:0006629,biological_process lipid metabolic process;GO:0006631,biological_process fatty acid metabolic proc…	OPR; 12-oxophytodienoic acid reductase [EC:1.3.1.42]; K05894	XP_015644547.1 putative 12-oxophytodienoate reductase 5 [Oryza sativa Japonica Group]
LOC_Os02g50940	2.22	3	0.48	0.72	32.41	3.6	-2.92046	2.07368431028273	0.00760002213590351	0.175281017158259	LOC_Os02g50940	NA	NA	EAZ24587.1 hypothetical protein OsJ_08349 [Oryza sativa Japonica Group]
LOC_Os07g14150	30.41	38.75	19.14	51.9	484.8	38.43	-2.91661	6.64260794035236	0.000716689396365244	0.0542813295035215	LOC_Os07g14150	NA	NA	BAF21195.1 Os07g0245100, partial [Oryza sativa Japonica Group]; XP_015644720.1 guanosine deaminase [Oryza sativa Japonica Group]
LOC_Os04g52810	0.81	0.95	0.12	2.6	8.88	0.88	-2.90522	1.20803158607605	0.00186890946084627	0.0855940325467938	LOC_Os04g52810	NA	NA	CAD41743.2 OSJNBa0058K23.9 [Oryza sativa Japonica Group]
LOC_Os02g51290	1.61	2.11	1.62	2.23	30.21	2.07	-2.90171	2.21242891158856	0.00256653939125367	0.101604765312572	LOC_Os02g51290	22;GO:0001101,biological_process response to acid chemical;GO:0006950,biological_process response to stress;GO:0006970,biological_process response to osmotic stress;GO:0006972,biological_process hyperosmotic response;GO:0008150,biological_process biological_process;GO:0009266,biological_process response to temperature stimulus;GO:0009409,biological_process response to cold;GO:0009414,biological_p…	NA	XP_015626432.1 HVA22-like protein a [Oryza sativa Japonica Group]
LOC_Os08g10670	0.47	0.85	0.15	3.05	5.42	1.3	-2.88271	1.4753726549921	0.000197357881493348	0.0306108079404094	LOC_Os08g10670	NA	NA	XP_015650400.1 aspartic proteinase CDR1 [Oryza sativa Japonica Group]
LOC_Os12g29400	4.53	4.73	2.63	1.99	69.62	2.74	-2.88016	3.88509631482033	0.00685201459393872	0.165679251079788	LOC_Os12g29400	NA	NA	XP_015618529.1 GEM-like protein 5 [Oryza sativa Japonica Group]
LOC_Os07g17330	59.39	85.21	23.66	41.01	939.38	69.81	-2.8779	6.09158078199483	0.00329162117718108	0.114188714033137	LOC_Os07g17330	NA	NA	XP_015645211.1 uncharacterized protein LOC4342911 [Oryza sativa Japonica Group]
LOC_Os09g23590	102.19	88.16	49.3	57.37	1362.32	85.87	-2.8775	6.61368435867674	0.00320587856833546	0.113134462369894	LOC_Os09g23590	NA	NA	XP_015610922.1 uncharacterized protein LOC4346996 [Oryza sativa Japonica Group]
LOC_Os03g47530	1.11	0.87	0.23	0.17	13.41	0.09	-2.87567	1.75839159745386	0.0306403714962238	0.342275330680765	LOC_Os03g47530	NA	NA	XP_015629325.1 probable galacturonosyltransferase-like 1 [Oryza sativa Japonica Group]
LOC_Os01g61044	0.36	0.56	0.33	0.03	7.39	0.34	-2.87562	1.76742293720464	0.0178717727617755	0.26261360411954	LOC_Os01g61044	107;GO:0003674,molecular_function molecular_function;GO:0005488,molecular_function binding;GO:0005515,molecular_function protein binding;GO:0005575,cellular_component cellular_component;GO:0005622,cellular_component intracellular;GO:0005623,cellular_component cell;GO:0005737,cellular_component cytoplasm;GO:0005768,cellular_component endosome;GO:0005769,cellular_component early endosome;GO:0005886…	NA	XP_015626563.1 amino acid transporter AVT6C isoform X1 [Oryza sativa Japonica Group]; XP_015626639.1 amino acid transporter AVT6C isoform X2 [Oryza sativa Japonica Group]
LOC_Os04g42980	9.13	10.51	3.58	12.44	124.97	8.95	-2.87551	6.07686236176469	0.00132944741751853	0.0718964307343365	LOC_Os04g42980	NA	NA	XP_015636693.1 E3 ubiquitin-protein ligase WAV3 [Oryza sativa Japonica Group]
LOC_Os03g17700	26.62	38.57	12.17	21.22	419.9	43.51	-2.87398	6.86929548668804	0.00204466916930733	0.0901101240163808	LOC_Os03g17700	82;GO:0000165,biological_process MAPK cascade;GO:0001101,biological_process response to acid chemical;GO:0003674,molecular_function molecular_function;GO:0003824,molecular_function catalytic activity;GO:0004672,molecular_function protein kinase activity;GO:0004674,molecular_function protein serine/threonine kinase activity;GO:0004707,molecular_function MAP kinase activity;GO:0005575,cellular_comp…	MPK3; mitogen-activated protein kinase 3 [EC:2.7.11.24]; K20536	XP_015630496.1 mitogen-activated protein kinase 5 isoform X2 [Oryza sativa Japonica Group]
LOC_Os03g30950	5.83	7.07	1.92	6.17	82.84	3.27	-2.87324	4.66924509225799	0.00389854642557419	0.124939130686259	LOC_Os03g30950	NA	FAB2, SSI2, desA1; acyl-[acyl-carrier-protein] desaturase [EC:1.14.19.2 1.14.19.11 1.14.19.26]; K03921	XP_015629339.1 acyl-[acyl-carrier-protein] desaturase 4, chloroplastic [Oryza sativa Japonica Group]
LOC_Os12g06180	9.85	14.5	5.53	12.09	159.6	15.44	-2.86711	4.90775836694491	0.00115086024445694	0.0669045726295661	LOC_Os12g06180	NA	NA	XP_015618277.1 putative HVA22-like protein g isoform X1 [Oryza sativa Japonica Group]
LOC_Os04g58090	13.57	26.99	4.73	14.5	244.74	20.33	-2.86419	5.54975093208593	0.00296287776489081	0.107784688420082	LOC_Os04g58090	NA	NA	XP_015634205.1 NDR1/HIN1-like protein 6 [Oryza sativa Japonica Group]
LOC_Os08g42800	14.68	16.57	7.31	14.83	187.27	42.48	-2.85361	3.35900544171324	0.000606662237229659	0.0499934910179762	LOC_Os08g42800	NA	NA	EAZ43509.1 hypothetical protein OsJ_28127 [Oryza sativa Japonica Group]
LOC_Os03g22790	12.62	10.47	6.15	8.32	157.53	14.57	-2.84146	5.95543618585467	0.00180935676397654	0.0843670047683288	LOC_Os03g22790	NA	NA	XP_015631450.1 inactive beta-amylase 9 [Oryza sativa Japonica Group]
LOC_Os02g06950	0.72	0.62	0.39	0.57	9.57	0.56	-2.83991	1.86385867533534	0.00476928325467187	0.140572013009964	LOC_Os02g06950	NA	NA	EEE56374.1 hypothetical protein OsJ_05512 [Oryza sativa Japonica Group]
LOC_Os05g11320	0.29	8.84	0.99	32.93	0.52	39.81	-2.83534	1.44633488332252	0.0150850891312612	0.241720594889019	LOC_Os05g11320	NA	NA	A3B0Y1.1 RecName: Full=Metallothionein-like protein 3B; AltName: Full=Class I metallothionein-like protein 3B; AltName: Full=OsMT-I-3b
LOC_Os07g09670	1.54	2.29	0.85	1.63	25.65	1.07	-2.83274	3.62584963754892	0.00485567328759076	0.142081222719503	LOC_Os07g09670	121;GO:0000003,biological_process reproduction;GO:0003006,biological_process developmental process involved in reproduction;GO:0003674,molecular_function molecular_function;GO:0003824,molecular_function catalytic activity;GO:0005575,cellular_component cellular_component;GO:0005622,cellular_component intracellular;GO:0005623,cellular_component cell;GO:0005737,cellular_component cytoplasm;GO:000576…	NA	XP_015644683.1 hydroxyproline O-galactosyltransferase GALT6 [Oryza sativa Japonica Group]
LOC_Os03g44810	3.26	4.82	2.75	6.94	55.91	3.64	-2.82985	3.88717745748784	0.00133181104975938	0.0718964307343365	LOC_Os03g44810	51;GO:0003674,molecular_function molecular_function;GO:0003824,molecular_function catalytic activity;GO:0004842,molecular_function ubiquitin-protein transferase activity;GO:0005575,cellular_component cellular_component;GO:0005622,cellular_component intracellular;GO:0005623,cellular_component cell;GO:0005634,cellular_component nucleus;GO:0006464,biological_process cellular protein modification pro…	NA	XP_015631498.1 probable E3 ubiquitin-protein ligase BAH1-like 1 isoform X1 [Oryza sativa Japonica Group]
LOC_Os01g72600	0.69	1.29	0.55	1.18	13.12	1.22	-2.82892	1.77851645423493	0.00272714200876073	0.104974114137145	LOC_Os01g72600	NA	NA	XP_015632524.1 U-box domain-containing protein 14 [Oryza sativa Japonica Group]
LOC_Os03g29240	25.62	30.57	25.58	42.28	425.07	30.82	-2.81572	7.56514744643624	0.00114997123353203	0.0669045726295661	LOC_Os03g29240	84;GO:0000003,biological_process reproduction;GO:0000902,biological_process cell morphogenesis;GO:0000904,biological_process cell morphogenesis involved in differentiation;GO:0001558,biological_process regulation of cell growth;GO:0003006,biological_process developmental process involved in reproduction;GO:0003674,molecular_function molecular_function;GO:0003824,molecular_function catalytic activ…	NA	XP_015630416.1 probable nucleoredoxin 1-2 [Oryza sativa Japonica Group]
LOC_Os01g64170	17.66	20.26	8.05	10.12	252.77	11.61	-2.81564	6.35410478880589	0.00543705643567448	0.149352611477915	LOC_Os01g64170	29;GO:0001871,molecular_function obsolete pattern binding;GO:0003674,molecular_function molecular_function;GO:0003824,molecular_function catalytic activity;GO:0004553,molecular_function hydrolase activity, hydrolyzing O-glycosyl compounds;GO:0005488,molecular_function binding;GO:0005575,cellular_component cellular_component;GO:0005622,cellular_component intracellular;GO:0005623,cellular_component…	NA	EEC71847.1 hypothetical protein OsI_04517 [Oryza sativa Indica Group]; XP_015621027.1 glucan endo-1,3-beta-glucosidase 14 isoform X1 [Oryza sativa Japonica Group]
LOC_Os03g07200	15.2	16.72	4.17	34.67	165.43	22.76	-2.81402	5.48366407416406	0.000311121890073366	0.0365206451196585	LOC_Os03g07200	NA	NA	AAL84286.1 hypothetical protein [Oryza sativa Japonica Group]; ABF94181.1 expressed protein [Oryza sativa Japonica Group]; XP_015627983.1 uncharacterized protein LOC4331753 isoform X1 [Oryza sativa Japonica Group]
LOC_Os04g44980	0.55	0.36	0.74	1.98	7.75	0.92	-2.81201	1.13602137235576	0.00101263798186164	0.0638911276680828	LOC_Os04g44980	NA	E1.1.1.208; (+)-neomenthol dehydrogenase [EC:1.1.1.208]; K15095	XP_015635600.1 salutaridine reductase isoform X2 [Oryza sativa Japonica Group]
LOC_Os04g51160	18.8	35.92	5.07	10.92	317.98	23.06	-2.80505	6.2886990314725	0.00711853132213025	0.168887364740082	LOC_Os04g51160	28;GO:0003674,molecular_function molecular_function;GO:0003824,molecular_function catalytic activity;GO:0005575,cellular_component cellular_component;GO:0005622,cellular_component intracellular;GO:0005623,cellular_component cell;GO:0005737,cellular_component cytoplasm;GO:0005739,cellular_component mitochondrion;GO:0006091,biological_process generation of precursor metabolites and energy;GO:000815…	NA	XP_015633631.1 ubiquinol oxidase 1b, mitochondrial-like [Oryza sativa Japonica Group]
LOC_Os08g45030	3.25	4.4	1.3	2.12	47.95	2.85	-2.80066	5.55862573991088	0.00451940618984688	0.135844691293146	LOC_Os08g45030	105;GO:0000003,biological_process reproduction;GO:0003006,biological_process developmental process involved in reproduction;GO:0003674,molecular_function molecular_function;GO:0003824,molecular_function catalytic activity;GO:0005215,molecular_function transporter activity;GO:0005575,cellular_component cellular_component;GO:0005623,cellular_component cell;GO:0005886,cellular_component plasma membr…	ABCB1, CD243; ATP-binding cassette, subfamily B (MDR/TAP), member 1 [EC:7.6.2.2]; K05658	XP_015650392.1 ABC transporter B family member 1 [Oryza sativa Japonica Group]
LOC_Os07g49114	8.78	4.04	5.9	1.44	107.06	3.35	-2.80028	2.91861629653638	0.0157588369191468	0.246262319967163	LOC_Os07g49114	33;GO:0000302,biological_process response to reactive oxygen species;GO:0001101,biological_process response to acid chemical;GO:0002238,biological_process response to molecule of fungal origin;GO:0006950,biological_process response to stress;GO:0006979,biological_process response to oxidative stress;GO:0007275,biological_process multicellular organism development;GO:0007568,biological_process agi…	NA	BAC79882.1 unknown protein [Oryza sativa Japonica Group]
LOC_Os02g37250	5.45	11.86	10.3	28.41	97.91	49.72	-2.78886	2.94059348339082	2.34029730460637e-05	0.010738773313637	LOC_Os02g37250	NA	NA	BAD29328.1 unknown protein [Oryza sativa Japonica Group]
LOC_Os04g58040	1.5	1.34	0.92	0.84	19.78	1.75	-2.78612	2.01627082731001	0.00501774276050929	0.144169843076576	LOC_Os04g58040	66;GO:0000139,cellular_component Golgi membrane;GO:0000271,biological_process polysaccharide biosynthetic process;GO:0003674,molecular_function molecular_function;GO:0003824,molecular_function catalytic activity;GO:0005575,cellular_component cellular_component;GO:0005622,cellular_component intracellular;GO:0005623,cellular_component cell;GO:0005737,cellular_component cytoplasm;GO:0005794,cellular…	NA	EEE61903.1 hypothetical protein OsJ_16620 [Oryza sativa Japonica Group]
LOC_Os07g41070	1.06	1.91	0.05	0.72	15.55	1.23	-2.77998	2.01123956931627	0.0171853982994375	0.256826936836153	LOC_Os07g41070	NA	NA	XP_015645769.1 putative anthocyanidin reductase [Oryza sativa Japonica Group]
LOC_Os02g54254	10.4	10.79	5.81	9.48	141.47	7.72	-2.77937	6.81890616632156	0.0030970946314197	0.110608365596312	LOC_Os02g54254	42;GO:0003674,molecular_function molecular_function;GO:0003824,molecular_function catalytic activity;GO:0004753,molecular_function saccharopine dehydrogenase activity;GO:0005575,cellular_component cellular_component;GO:0005622,cellular_component intracellular;GO:0005623,cellular_component cell;GO:0005737,cellular_component cytoplasm;GO:0006082,biological_process organic acid metabolic process;GO:…	AASS; alpha-aminoadipic semialdehyde synthase [EC:1.5.1.8 1.5.1.9]; K14157; LYS9; saccharopine dehydrogenase (NADP+, L-glutamate forming) [EC:1.5.1.10]; K00293	BAS81255.1 Os02g0783700, partial [Oryza sativa Japonica Group]; XP_015626026.1 alpha-aminoadipic semialdehyde synthase [Oryza sativa Japonica Group]
LOC_Os06g44160	98.51	51.77	65.4	63.23	1118.75	97.95	-2.77351	6.91350945128974	0.0024171487151243	0.0990038014872539	LOC_Os06g44160	25;GO:0005575,cellular_component cellular_component;GO:0005622,cellular_component intracellular;GO:0005623,cellular_component cell;GO:0005634,cellular_component nucleus;GO:0005737,cellular_component cytoplasm;GO:0008150,biological_process biological_process;GO:0009314,biological_process response to radiation;GO:0009416,biological_process response to light stimulus;GO:0009507,cellular_component ch…	NA	EAZ01899.1 hypothetical protein OsI_23925 [Oryza sativa Indica Group]; XP_015641487.1 chaperone protein dnaJ 8, chloroplastic [Oryza sativa Japonica Group]
LOC_Os11g06980	0	0.25	1.93	5.84	0.22	9.9	-2.76224	2.47790265953798	0.0259714755486721	0.316275929671257	LOC_Os11g06980	29;GO:0005575,cellular_component cellular_component;GO:0005622,cellular_component intracellular;GO:0005623,cellular_component cell;GO:0005737,cellular_component cytoplasm;GO:0005768,cellular_component endosome;GO:0005794,cellular_component Golgi apparatus;GO:0005802,cellular_component trans-Golgi network;GO:0006950,biological_process response to stress;GO:0006970,biological_process response to os…	NA	AAX95068.1 BURP domain, putative [Oryza sativa Japonica Group]; BAF27706.1 Os11g0170900 [Oryza sativa Japonica Group]
LOC_Os01g62970	13.03	14.02	14.02	14.2	215.07	10.3	-2.76173	5.04783624523369	0.00316780476270413	0.112602074223585	LOC_Os01g62970	NA	NA	XP_015622384.1 uncharacterized protein LOC4324857 isoform X1 [Oryza sativa Japonica Group]; XP_025878120.1 uncharacterized protein LOC4324857 isoform X2 [Oryza sativa Japonica Group]
LOC_Os03g29410	5.45	5.46	4.22	7.33	71.6	9.59	-2.74289	4.85638774071989	0.000566151373266436	0.0486588986631023	LOC_Os03g29410	NA	NA	XP_015627789.1 serine/threonine-protein kinase RIPK [Oryza sativa Japonica Group]
LOC_Os08g03240	0.08	0.34	0.04	0.37	1.8	0.53	-2.73246	0.429059485408265	0.00198153475771985	0.0889048594630305	LOC_Os08g03240	NA	NA	XP_015648874.1 L-type lectin-domain containing receptor kinase IX.1 [Oryza sativa Japonica Group]
LOC_Os07g39520	11.93	10.33	6.79	7.06	144.39	14.59	-2.72856	5.17197689866053	0.00241747766880714	0.0990038014872539	LOC_Os07g39520	45;GO:0003674,molecular_function molecular_function;GO:0003824,molecular_function catalytic activity;GO:0004672,molecular_function protein kinase activity;GO:0004674,molecular_function protein serine/threonine kinase activity;GO:0005575,cellular_component cellular_component;GO:0005622,cellular_component intracellular;GO:0005623,cellular_component cell;GO:0005737,cellular_component cytoplasm;GO:00…	NA	XP_015644746.1 probable serine/threonine-protein kinase WNK5 [Oryza sativa Japonica Group]
LOC_Os01g27210	32.87	37.24	19.37	20.42	432.65	55.13	-2.71984	6.33480753772668	0.00225852607420072	0.0965099286596389	LOC_Os01g27210	NA	GST, gst; glutathione S-transferase [EC:2.5.1.18]; K00799	XP_015622486.1 glutathione S-transferase 4 [Oryza sativa Japonica Group]
LOC_Os05g08910	9.19	12.06	7.68	9.74	141.18	13.39	-2.71979	4.12328941950457	0.00213194699005425	0.0927672623474038	LOC_Os05g08910	NA	NA	NA
LOC_Os06g35650	1.41	2.68	0.37	1.25	21.48	2.25	-2.71738	3.13397244409029	0.00632409682838623	0.159517975848895	LOC_Os06g35650	NA	NA	XP_015641756.1 berberine bridge enzyme-like 28 [Oryza sativa Japonica Group]
LOC_Os03g20420	2.12	1.82	2.2	3.54	29.02	2.46	-2.7029	4.01873053702691	0.00134064523933718	0.0721803396859139	LOC_Os03g20420	47;GO:0000272,biological_process polysaccharide catabolic process;GO:0003674,molecular_function molecular_function;GO:0003824,molecular_function catalytic activity;GO:0004553,molecular_function hydrolase activity, hydrolyzing O-glycosyl compounds;GO:0005575,cellular_component cellular_component;GO:0005576,cellular_component extracellular region;GO:0005618,cellular_component cell wall;GO:0005622,c…	abfA; alpha-L-arabinofuranosidase [EC:3.2.1.55]; K01209	ABF95657.1 Alpha-L-arabinofuranosidase C-terminus family protein, expressed [Oryza sativa Japonica Group]; XP_015632208.1 alpha-L-arabinofuranosidase 1-like [Oryza sativa Japonica Group]
LOC_Os06g48240	0.75	0.97	0.29	2.05	8.64	0.79	-2.70235	1.95290296294104	0.00191898118530939	0.0870656856885315	LOC_Os06g48240	NA	NA	XP_015642060.1 AAA-ATPase At3g50940 [Oryza sativa Japonica Group]
LOC_Os08g04630	16.96	19.36	4.53	13	202.68	9.96	-2.70071	5.75136805544581	0.00597267648614063	0.154856095460755	LOC_Os08g04630	98;GO:0003674,molecular_function molecular_function;GO:0003824,molecular_function catalytic activity;GO:0003954,molecular_function NADH dehydrogenase activity;GO:0005575,cellular_component cellular_component;GO:0005622,cellular_component intracellular;GO:0005623,cellular_component cell;GO:0005737,cellular_component cytoplasm;GO:0005739,cellular_component mitochondrion;GO:0005740,cellular_componen…	NA	BAD11592.1 putative NADH dehydrogenase [Oryza sativa Japonica Group]
LOC_Os11g04104	15.65	31.64	7.7	22.48	268.66	10.51	-2.69597	6.80589642473613	0.00614656116222049	0.157486129270599	LOC_Os11g04104	NA	NA	XP_015617356.1 protein ZINC INDUCED FACILITATOR-LIKE 1 isoform X1 [Oryza sativa Japonica Group]; XP_015617360.1 protein ZINC INDUCED FACILITATOR-LIKE 1 isoform X4 [Oryza sativa Japonica Group]
LOC_Os03g58764	1.64	2.22	0.95	1.01	23.48	2.09	-2.69133	3.61203693059119	0.0050462120574424	0.144349214267909	LOC_Os03g58764	NA	NA	ABF99400.1 F-box domain containing protein, expressed [Oryza sativa Japonica Group]
LOC_Os05g50180	1.21	0.77	0.66	2.12	9.41	4.23	-2.68472	0.864614582801571	0.000448041341807295	0.0437161670392741	LOC_Os05g50180	6;GO:0003674,molecular_function molecular_function;GO:0005488,molecular_function binding;GO:0005509,molecular_function calcium ion binding;GO:0043167,molecular_function ion binding;GO:0043169,molecular_function cation binding;GO:0046872,molecular_function metal ion binding	CML; calcium-binding protein CML; K13448	XP_015639673.1 probable calcium-binding protein CML14 [Oryza sativa Japonica Group]
LOC_Os09g29690	4.38	2.16	2.67	3.19	42.94	6.07	-2.68265	2.2398958571937	0.00298274483133469	0.108117806363819	LOC_Os09g29690	NA	NA	XP_015611301.1 EG45-like domain containing protein [Oryza sativa Japonica Group]
LOC_Os02g37320	4.51	2.45	3.72	1.49	51.15	7.61	-2.68094	2.16114244420743	0.00641031965014688	0.159586132843977	LOC_Os02g37320	NA	NA	BAF09178.1 Os02g0585100 [Oryza sativa Japonica Group]
LOC_Os12g24490	4.21	6.75	1.41	3.64	57.84	6.3	-2.68032	3.07509674805968	0.00513549235776555	0.14498501354567	LOC_Os12g24490	NA	NA	XP_015619016.1 E3 ubiquitin-protein ligase ATL6 [Oryza sativa Japonica Group]
LOC_Os01g41430	3.91	7.93	1.18	4.45	61.65	4.64	-2.68014	4.55239535288769	0.00569116114733866	0.152191448430156	LOC_Os01g41430	NA	NA	XP_015621166.1 scopoletin glucosyltransferase [Oryza sativa Japonica Group]
LOC_Os02g53130	0.21	4.84	0.11	0.16	26.49	0.09	-2.6741	4.02464887217084	0.0915863433157223	0.553696595017213	LOC_Os02g53130	63;GO:0001505,biological_process regulation of neurotransmitter levels;GO:0003674,molecular_function molecular_function;GO:0003824,molecular_function catalytic activity;GO:0005575,cellular_component cellular_component;GO:0005622,cellular_component intracellular;GO:0005623,cellular_component cell;GO:0005737,cellular_component cytoplasm;GO:0005773,cellular_component vacuole;GO:0005829,cellular_comp…	NR; nitrate reductase (NAD(P)H) [EC:1.7.1.1 1.7.1.2 1.7.1.3]; K10534	XP_015622710.1 nitrate reductase [NAD(P)H] [Oryza sativa Japonica Group]
LOC_Os11g03370	1.33	1.5	0.73	2.22	16.01	1.44	-2.66876	2.24551682727585	0.00250511958485149	0.100553408385987	LOC_Os11g03370	62;GO:0001101,biological_process response to acid chemical;GO:0003674,molecular_function molecular_function;GO:0003676,molecular_function nucleic acid binding;GO:0003677,molecular_function DNA binding;GO:0005488,molecular_function binding;GO:0005575,cellular_component cellular_component;GO:0005622,cellular_component intracellular;GO:0005623,cellular_component cell;GO:0005634,cellular_component nu…	NA	XP_015615868.1 NAC domain-containing protein 45 [Oryza sativa Japonica Group]
LOC_Os07g08420	0.26	0.15	0.67	0.89	5.15	0.27	-2.66802	0.929771005223266	0.00755265345693532	0.174471479743163	LOC_Os07g08420	102;GO:0001101,biological_process response to acid chemical;GO:0001678,biological_process cellular glucose homeostasis;GO:0003674,molecular_function molecular_function;GO:0003676,molecular_function nucleic acid binding;GO:0003677,molecular_function DNA binding;GO:0003700,molecular_function DNA-binding transcription factor activity;GO:0005488,molecular_function binding;GO:0005515,molecular_functio…	NA	XP_015645416.1 bZIP transcription factor RISBZ1-like isoform X1 [Oryza sativa Japonica Group]
LOC_Os05g24780	9.83	5.55	2.32	41.73	48.39	15.72	-2.66427	3.68219848820577	6.66332815460246e-05	0.0180446605245252	LOC_Os05g24780	30;GO:0000902,biological_process cell morphogenesis;GO:0000904,biological_process cell morphogenesis involved in differentiation;GO:0003674,molecular_function molecular_function;GO:0005488,molecular_function binding;GO:0005509,molecular_function calcium ion binding;GO:0008150,biological_process biological_process;GO:0009653,biological_process anatomical structure morphogenesis;GO:0009888,biologic…	CML; calcium-binding protein CML; K13448	EAY97490.1 hypothetical protein OsI_19419 [Oryza sativa Indica Group]
LOC_Os02g54890	2.22	2.87	1.91	4.31	30.44	4.13	-2.66282	3.4859121360161	0.000784530113816191	0.055812852976261	LOC_Os02g54890	NA	GAE, cap1J; UDP-glucuronate 4-epimerase [EC:5.1.3.6]; K08679	XP_015623004.1 UDP-glucuronate 4-epimerase 1 [Oryza sativa Japonica Group]
LOC_Os02g46620	1.44	2.03	1.4	1.03	22.53	3.2	-2.65983	1.85404966092828	0.00469574446010103	0.139184741717354	LOC_Os02g46620	NA	NA	EAY87143.1 hypothetical protein OsI_08543 [Oryza sativa Indica Group]
LOC_Os04g51680	6.89	6.86	6.82	6.83	87.37	19.06	-2.63458	2.43863078496314	0.00165278477966375	0.0791547285591371	LOC_Os04g51680	NA	NA	XP_025880324.1 uncharacterized protein LOC112938581 [Oryza sativa Japonica Group]
LOC_Os11g08210	14.98	18.83	4.91	10.87	180.66	13.34	-2.63416	5.49937717991597	0.00504817471916519	0.144349214267909	LOC_Os11g08210	115;GO:0000003,biological_process reproduction;GO:0002831,biological_process regulation of response to biotic stimulus;GO:0003006,biological_process developmental process involved in reproduction;GO:0003674,molecular_function molecular_function;GO:0003676,molecular_function nucleic acid binding;GO:0003677,molecular_function DNA binding;GO:0003700,molecular_function DNA-binding transcription facto…	NA	XP_015617286.1 NAC domain-containing protein 71 [Oryza sativa Japonica Group]
LOC_Os01g56690	1.53	1.8	0.18	0.3	17.61	0.31	-2.62879	1.80088946734671	0.0401875628498051	0.39238810306722	LOC_Os01g56690	NA	NA	BAD52945.1 hypothetical protein [Oryza sativa Japonica Group]
LOC_Os01g51540	4.94	10.9	1.99	6.03	82.46	4.7	-2.62854	4.29223843330389	0.00732620860819761	0.171795762833345	LOC_Os01g51540	69;GO:0003674,molecular_function molecular_function;GO:0003824,molecular_function catalytic activity;GO:0004126,molecular_function cytidine deaminase activity;GO:0005488,molecular_function binding;GO:0005515,molecular_function protein binding;GO:0005575,cellular_component cellular_component;GO:0005622,cellular_component intracellular;GO:0005623,cellular_component cell;GO:0005737,cellular_componen…	cdd, CDA; cytidine deaminase [EC:3.5.4.5]; K01489	XP_015621794.1 cytidine deaminase 1 [Oryza sativa Japonica Group]
LOC_Os01g19270	2.91	4.38	0.55	1.46	35.8	3.9	-2.62683	2.55058970381142	0.0114270460370129	0.213227411725778	LOC_Os01g19270	NA	NA	BAD86990.1 hypothetical protein [Oryza sativa Japonica Group]
LOC_Os12g02200	10.5	3.88	10.16	6.01	119.96	4.98	-2.62258	5.28080439173838	0.00864313163054693	0.185841136976297	LOC_Os12g02200	46;GO:0003674,molecular_function molecular_function;GO:0003824,molecular_function catalytic activity;GO:0004672,molecular_function protein kinase activity;GO:0004674,molecular_function protein serine/threonine kinase activity;GO:0005575,cellular_component cellular_component;GO:0005622,cellular_component intracellular;GO:0005623,cellular_component cell;GO:0006464,biological_process cellular protei…	NA	BAF28996.2 Os12g0113500, partial [Oryza sativa Japonica Group]
LOC_Os04g43440	8.69	11.7	3.69	18.09	96.31	15.74	-2.62153	6.26453759408648	0.000487393254388258	0.045206451820427	LOC_Os04g43440	NA	RPS2; disease resistance protein RPS2; K13459	CAH67623.1 OSIGBa0140J09.4 [Oryza sativa]; EEC77639.1 hypothetical protein OsI_16631 [Oryza sativa Indica Group]
LOC_Os07g26110	11.93	19.2	3.46	19.32	144.34	20.43	-2.61995	4.65459447786493	0.00175370557845118	0.0831157643871578	LOC_Os07g26110	31;GO:0003674,molecular_function molecular_function;GO:0005488,molecular_function binding;GO:0005575,cellular_component cellular_component;GO:0005622,cellular_component intracellular;GO:0005623,cellular_component cell;GO:0005737,cellular_component cytoplasm;GO:0005768,cellular_component endosome;GO:0005794,cellular_component Golgi apparatus;GO:0005802,cellular_component trans-Golgi network;GO:000…	NA	XP_015644614.1 CASP-like protein 1D1 [Oryza sativa Japonica Group]
LOC_Os01g68060	34.73	36.48	21.16	48.07	406.55	37.51	-2.61799	7.27569705071354	0.00151318976630582	0.0754353120536162	LOC_Os01g68060	NA	NA	XP_015616475.1 E3 ubiquitin-protein ligase RGLG2 [Oryza sativa Japonica Group]
LOC_Os04g54830	4.46	4.11	3.85	3.54	58.73	3.33	-2.61742	4.81558327357985	0.00470888238017754	0.139198148251515	LOC_Os04g54830	NA	NA	XP_015635547.1 uncharacterized protein LOC4337168 [Oryza sativa Japonica Group]
LOC_Os04g59430	0.61	0.63	0.22	0.62	6.37	0.82	-2.6154	1.50002228255247	0.00440684731532884	0.133997360386279	LOC_Os04g59430	NA	NA	XP_015634416.1 auxin response factor 13 [Oryza sativa Japonica Group]
LOC_Os04g58100	0.66	1.41	0.27	1.43	10.21	0.63	-2.61172	2.56764287219385	0.00621341600846842	0.158595283452563	LOC_Os04g58100	NA	NA	XP_015635770.1 uncharacterized protein LOC4337405 isoform X1 [Oryza sativa Japonica Group]
LOC_Os08g37670	60.31	103.92	45.99	76.84	892.13	135.62	-2.60091	7.05227605716377	0.00147450576145033	0.075366443867309	LOC_Os08g37670	NA	NA	XP_015650585.1 blue copper protein [Oryza sativa Japonica Group]
LOC_Os09g38850	0.5	0.71	0.11	0.45	5.84	0.53	-2.59812	1.77079	0.00910431734957113	0.190819069975211	LOC_Os09g38850	108;GO:0001101,biological_process response to acid chemical;GO:0003674,molecular_function molecular_function;GO:0003824,molecular_function catalytic activity;GO:0004383,molecular_function guanylate cyclase activity;GO:0004672,molecular_function protein kinase activity;GO:0004674,molecular_function protein serine/threonine kinase activity;GO:0005575,cellular_component cellular_component;GO:0005618…	NA	XP_015611274.1 wall-associated receptor kinase 2 [Oryza sativa Japonica Group]
LOC_Os08g33670	1.37	1.47	0.73	0.8	16.54	1.25	-2.59796	2.0954015408401	0.00871594382898836	0.186809878882457	LOC_Os08g33670	NA	NA	EAZ42841.1 hypothetical protein OsJ_27429 [Oryza sativa Japonica Group]
LOC_Os03g08470	4.79	6.43	2.98	3.86	65.04	4.25	-2.59214	4.04837288362984	0.00597046128409971	0.154856095460755	LOC_Os03g08470	NA	NA	XP_015630585.1 ethylene-responsive transcription factor ERF073 [Oryza sativa Japonica Group]
LOC_Os09g34160	4.46	7.54	1.06	20.8	45.12	4.1	-2.59029	5.44876244879068	0.00142375931051256	0.0740868569052798	LOC_Os09g34160	NA	NA	XP_015612241.1 disease resistance protein Pik-2-like [Oryza sativa Japonica Group]
LOC_Os03g10640	3.14	4.49	1.01	6.67	35.35	3.13	-2.58956	4.92383135294356	0.00184058011738601	0.0852624311782891	LOC_Os03g10640	NA	NA	XP_015631775.1 calcium-transporting ATPase 2, plasma membrane-type [Oryza sativa Japonica Group]
LOC_Os02g49860	2.01	2.02	1.6	3.08	24.23	2.52	-2.58782	1.44313239125309	0.00357939038345469	0.119253946933911	LOC_Os02g49860	NA	NA	BAH00961.1 unnamed protein product [Oryza sativa Japonica Group]
LOC_Os10g38350	3.04	9.28	0.71	3.89	54.97	7.5	-2.58358	3.36656578676001	0.00962197875329151	0.195539716747756	LOC_Os10g38350	NA	GST, gst; glutathione S-transferase [EC:2.5.1.18]; K00799	AAM12306.1 putative glutathione S-transferase [Oryza sativa Japonica Group]
LOC_Os03g08900	0.43	1.42	0.03	0.21	8.84	0.27	-2.5808	1.67798096095634	0.0465107876714216	0.415326317154357	LOC_Os03g08900	14;GO:0003674,molecular_function molecular_function;GO:0005215,molecular_function transporter activity;GO:0006810,biological_process transport;GO:0006855,biological_process drug transmembrane transport;GO:0008150,biological_process biological_process;GO:0015238,molecular_function drug transmembrane transporter activity;GO:0015893,biological_process drug transport;GO:0022857,molecular_function tra…	NA	EEE58464.1 hypothetical protein OsJ_09708 [Oryza sativa Japonica Group]
LOC_Os11g38780	1.29	1.75	0.34	3.74	11.19	3.22	-2.57447	1.21161912850297	0.000957260844008146	0.0619458219247579	LOC_Os11g38780	NA	CALM; calmodulin; K02183	XP_015616554.1 probable calcium-binding protein CML45 [Oryza sativa Japonica Group]
LOC_Os07g09420	20.75	29.81	5.32	7.69	259.29	11.75	-2.56824	6.61315300473573	0.0164700546443229	0.251475570701453	LOC_Os07g09420	47;GO:0003674,molecular_function molecular_function;GO:0003824,molecular_function catalytic activity;GO:0005575,cellular_component cellular_component;GO:0005622,cellular_component intracellular;GO:0005623,cellular_component cell;GO:0005737,cellular_component cytoplasm;GO:0005739,cellular_component mitochondrion;GO:0005740,cellular_component mitochondrial envelope;GO:0005743,cellular_component mit…	hemH, FECH; protoporphyrin/coproporphyrin ferrochelatase [EC:4.98.1.1 4.99.1.9]; K01772	XP_015647774.1 AAA-ATPase At3g28580 [Oryza sativa Japonica Group]
LOC_Os08g30100	6.52	12.38	3.1	9.19	91.29	10.89	-2.55792	4.79871875636881	0.00260802073350149	0.102271344310314	LOC_Os08g30100	NA	NA	XP_015648853.1 DIBOA-glucoside dioxygenase BX6 [Oryza sativa Japonica Group]
LOC_Os07g36544	5.76	7.2	2.4	3.97	67.25	6.16	-2.55737	5.50388778807784	0.00462887603494113	0.138045800805704	LOC_Os07g36544	NA	NA	BAT02043.1 Os07g0550500 [Oryza sativa Japonica Group]; XP_015646672.1 receptor-like serine/threonine-protein kinase SD1-8 isoform X2 [Oryza sativa Japonica Group]
LOC_Os01g55510	3.66	1.43	4.18	0.44	45.89	0.89	-2.55706	1.64808254841884	0.0393304278013557	0.387356749907011	LOC_Os01g55510	181;GO:0000003,biological_process reproduction;GO:0000775,cellular_component chromosome, centromeric region;GO:0000776,cellular_component kinetochore;GO:0001505,biological_process regulation of neurotransmitter levels;GO:0002791,biological_process regulation of peptide secretion;GO:0002793,biological_process positive regulation of peptide secretion;GO:0003006,biological_process developmental proc…	NA	XP_015628606.1 dynein light chain LC6, flagellar outer arm [Oryza sativa Japonica Group]
LOC_Os02g46650	5.45	4.57	3.5	10.63	53.91	5.15	-2.54844	4.95284290792974	0.000866893257653576	0.0587334727249184	LOC_Os02g46650	NA	NA	EEE57611.1 hypothetical protein OsJ_08002 [Oryza sativa Japonica Group]
LOC_Os07g39190	0.52	1.67	0.55	1.66	9.91	2.6	-2.54839	0.547631115798015	0.00285683850498295	0.106430472344117	LOC_Os07g39190	NA	NA	XP_015646224.1 uncharacterized protein LOC4343718 [Oryza sativa Japonica Group]
LOC_Os12g05440	4.9	4.09	0.13	0.84	43.12	0.75	-2.5475	3.97358939534888	0.0523677916192772	0.436381799005772	LOC_Os12g05440	NA	NA	BAF29185.2 Os12g0150200, partial [Oryza sativa Japonica Group]
ChrSy.fgenesh.gene.47	9.72	12.06	2.16	5.42	101.49	12.95	-2.54494	3.10317112242834	0.00841159027744094	0.184798702613202	ChrSy.fgenesh.gene.47	NA	NA	XP_015620846.1 uncharacterized protein LOC107279826 [Oryza sativa Japonica Group]
LOC_Os02g53100	0.91	1.08	0.87	1.66	11.33	1.63	-2.53589	2.56800957996406	0.00164339765971968	0.0791547285591371	LOC_Os02g53100	29;GO:0001067,molecular_function regulatory region nucleic acid binding;GO:0003674,molecular_function molecular_function;GO:0003676,molecular_function nucleic acid binding;GO:0003677,molecular_function DNA binding;GO:0003700,molecular_function DNA-binding transcription factor activity;GO:0005488,molecular_function binding;GO:0006355,biological_process regulation of transcription, DNA-templated;GO…	NA	DAA05097.1 TPA_inf: WRKY transcription factor 32 [Oryza sativa (japonica cultivar-group)]
LOC_Os01g42860	455.25	298.43	54.97	381.72	3430.22	214.33	-2.53022	7.62313235987143	0.00886343227586988	0.188371577905975	LOC_Os01g42860	NA	NA	BAD61239.1 protease inhibitor-like [Oryza sativa Japonica Group]
LOC_Os01g72970	2.45	3.87	1.94	5.7	32.46	3.49	-2.52996	4.52750395377943	0.0011339406383321	0.06670338056771	LOC_Os01g72970	NA	NA	XP_015649124.1 nitrate regulatory gene2 protein [Oryza sativa Japonica Group]
LOC_Os06g20820	5.8	4.83	2.7	5.19	55.89	5.93	-2.52852	1.86135074906141	0.00545929145172044	0.149759044914174	LOC_Os06g20820	NA	NA	BAD62179.1 hypothetical protein [Oryza sativa Japonica Group]
LOC_Os07g36300	0.43	0.75	0.1	0.36	5.38	0.53	-2.52127	1.45475382553776	0.0133136720872682	0.228374136478659	LOC_Os07g36300	NA	NA	EEE67364.1 hypothetical protein OsJ_24648 [Oryza sativa Japonica Group]
LOC_Os02g36330	1.74	1.74	1.4	2.41	19.01	3.31	-2.52022	2.63214312928652	0.00161807518966989	0.0788504398863284	LOC_Os02g36330	75;GO:0002238,biological_process response to molecule of fungal origin;GO:0003674,molecular_function molecular_function;GO:0003824,molecular_function catalytic activity;GO:0004842,molecular_function ubiquitin-protein transferase activity;GO:0005575,cellular_component cellular_component;GO:0005623,cellular_component cell;GO:0005886,cellular_component plasma membrane;GO:0006464,biological_process c…	NA	XP_015626298.1 E3 ubiquitin-protein ligase Os04g0590900-like [Oryza sativa Japonica Group]
LOC_Os01g72360	1.66	2.05	0.22	0.84	17.28	0.99	-2.52015	1.55337749877156	0.0219142780322006	0.291243092658651	LOC_Os01g72360	NA	NA	XP_015612726.1 uncharacterized protein LOC4325751 [Oryza sativa Japonica Group]
LOC_Os07g37950	0.74	1.36	0.28	0.97	8.84	2.03	-2.50643	0.928250443189181	0.00538073875308749	0.148411359869995	LOC_Os07g37950	NA	NA	BAC79671.1 TIR/P-loop/LRR disease resistance protein-like protein [Oryza sativa Japonica Group]; XP_015646306.1 TMV resistance protein N [Oryza sativa Japonica Group]
LOC_Os10g32700	0.91	2.07	2.52	9.31	16.93	2.57	-2.50525	2.44903368322072	0.000795654681952268	0.0561687693308262	LOC_Os10g32700	NA	NA	XP_015614483.1 hypersensitive-induced reaction 1 protein [Oryza sativa Japonica Group]
LOC_Os03g04370	13.73	14.37	7.54	9.29	145.95	20.1	-2.5051	4.03704030336103	0.00367803110947033	0.121139066209581	LOC_Os03g04370	NA	NA	XP_015630746.1 uncharacterized protein LOC4331543 [Oryza sativa Japonica Group]
LOC_Os01g66480	3.31	2.06	0.67	1.88	22.96	5.46	-2.50028	1.04266672362663	0.00637363410393548	0.159586132843977	LOC_Os01g66480	NA	NA	BAD82366.1 hypothetical protein [Oryza sativa Japonica Group]
LOC_Os03g10050	9.79	6.89	7.67	5.52	104.56	8.95	-2.49732	4.67447056417544	0.00568770674029232	0.152191448430156	LOC_Os03g10050	49;GO:0000096,biological_process sulfur amino acid metabolic process;GO:0000097,biological_process sulfur amino acid biosynthetic process;GO:0003674,molecular_function molecular_function;GO:0003824,molecular_function catalytic activity;GO:0005575,cellular_component cellular_component;GO:0005622,cellular_component intracellular;GO:0005623,cellular_component cell;GO:0005737,cellular_component cytop…	cysE; serine O-acetyltransferase [EC:2.3.1.30]; K00640	XP_015631062.1 probable serine acetyltransferase 4 [Oryza sativa Japonica Group]
LOC_Os01g18050	0.64	0.9	1.1	0.23	11.91	0.63	-2.49367	2.00353748718661	0.0220541731915515	0.292366222414592	LOC_Os01g18050	10;GO:0005575,cellular_component cellular_component;GO:0005622,cellular_component intracellular;GO:0005623,cellular_component cell;GO:0005856,cellular_component cytoskeleton;GO:0043226,cellular_component organelle;GO:0043228,cellular_component non-membrane-bounded organelle;GO:0043229,cellular_component intracellular organelle;GO:0043232,cellular_component intracellular non-membrane-bounded organ…	TUBB; tubulin beta; K07375	XP_015620877.1 tubulin beta-1 chain [Oryza sativa Japonica Group]
LOC_Os11g47900	0.95	1.19	0.66	1.59	10.21	2.16	-2.49339	2.58292660552379	0.00119959625345989	0.0682249249502962	LOC_Os11g47900	NA	NA	XP_015616926.1 scarecrow-like protein 14 [Oryza sativa Japonica Group]
LOC_Os07g23640	1.39	0.45	0.13	1.07	8.04	0.67	-2.49257	0.783388258647464	0.0149453065560438	0.240546063334231	LOC_Os07g23640	NA	NA	XP_015644989.1 protein TsetseEP [Oryza sativa Japonica Group]
LOC_Os02g12540	0.19	0.92	0.16	1.16	4.3	0.75	-2.48717	1.11781754112436	0.00501508821522541	0.144169843076576	LOC_Os02g12540	35;GO:0003674,molecular_function molecular_function;GO:0003824,molecular_function catalytic activity;GO:0004497,molecular_function monooxygenase activity;GO:0005575,cellular_component cellular_component;GO:0005622,cellular_component intracellular;GO:0005623,cellular_component cell;GO:0005737,cellular_component cytoplasm;GO:0005783,cellular_component endoplasmic reticulum;GO:0005789,cellular_compo…	CYP1A1; cytochrome P450 family 1 subfamily A1 [EC:1.14.14.1]; K07408; CYP2J; cytochrome P450 family 2 subfamily J [EC:1.14.14.1 1.14.14.73 1.14.14.74 1.14.14.75]; K07418; CYP71A13; indoleacetaldoxime dehydratase [EC:4.8.1.3]; K11868; CYP71AN24; phenylacetaldehyde oxime monooxygenase [EC:1.14.14.44]; K00495	XP_025878755.1 premnaspirodiene oxygenase-like [Oryza sativa Japonica Group]
LOC_Os01g74490	2.33	3.72	1.92	2.7	33.43	2.2	-2.48619	2.43556462737307	0.00826941794691056	0.183673870569994	LOC_Os01g74490	64;GO:0000003,biological_process reproduction;GO:0003006,biological_process developmental process involved in reproduction;GO:0003674,molecular_function molecular_function;GO:0005488,molecular_function binding;GO:0005575,cellular_component cellular_component;GO:0005622,cellular_component intracellular;GO:0005623,cellular_component cell;GO:0005634,cellular_component nucleus;GO:0005737,cellular_com…	NA	XP_015641165.1 protein SODIUM POTASSIUM ROOT DEFECTIVE 3 [Oryza sativa Japonica Group]
LOC_Os01g57730	1.87	2.6	1.31	2.01	23.83	2.04	-2.48432	2.68405079607184	0.0063309239132432	0.159517975848895	LOC_Os01g57730	NA	E1.11.1.7; peroxidase [EC:1.11.1.7]; K00430	XP_015626152.1 peroxidase 56 [Oryza sativa Japonica Group]
LOC_Os10g36980	3.7	4.61	1.35	4.17	37.21	5.56	-2.48348	4.03311356169994	0.00267625634924174	0.103910799406136	LOC_Os10g36980	14;GO:0003674,molecular_function molecular_function;GO:0003824,molecular_function catalytic activity;GO:0004497,molecular_function monooxygenase activity;GO:0005575,cellular_component cellular_component;GO:0008150,biological_process biological_process;GO:0008152,biological_process metabolic process;GO:0009058,biological_process biosynthetic process;GO:0016020,cellular_component membrane;GO:001649…	CYP1A1; cytochrome P450 family 1 subfamily A1 [EC:1.14.14.1]; K07408; CYP1A2; cytochrome P450 family 1 subfamily A2 [EC:1.14.14.1]; K07409; CYP2J; cytochrome P450 family 2 subfamily J [EC:1.14.14.1 1.14.14.73 1.14.14.74 1.14.14.75]; K07418	XP_015613036.1 cytochrome P450 89A2 [Oryza sativa Japonica Group]
LOC_Os02g40800	1.72	2.19	1.48	2.31	21.15	3.02	-2.48044	1.29020160741262	0.00452142806087144	0.135844691293146	LOC_Os02g40800	NA	NA	BAD21540.1 unknown protein [Oryza sativa Japonica Group]
LOC_Os01g59180	3.79	3.88	1.84	2.2	39.51	3.91	-2.47982	3.73293297941513	0.00686689546481166	0.165840453869076	LOC_Os01g59180	NA	NA	XP_015649737.1 F-box protein At2g26850 isoform X2 [Oryza sativa Japonica Group]
LOC_Os08g05960	3.21	3.55	1.95	2.23	36.29	3.48	-2.47787	1.56718736769812	0.00966944661700507	0.196207163012394	LOC_Os08g05960	NA	NA	XP_015620846.1 uncharacterized protein LOC107279826 [Oryza sativa Japonica Group]
LOC_Os11g44340	0.95	1.81	0.53	3.26	11.7	1.1	-2.47723	3.10378081764021	0.00246196652764051	0.0997451658655515	LOC_Os11g44340	NA	NA	ABA95147.2 hypothetical protein LOC_Os11g44340 [Oryza sativa Japonica Group]
LOC_Os08g35630	22.61	24.75	13.22	54.47	190.46	60.19	-2.47676	5.51680524751991	5.40608511322308e-05	0.0172920684384142	LOC_Os08g35630	NA	NA	XP_015648716.1 uncharacterized protein LOC4345757 [Oryza sativa Japonica Group]
LOC_Os08g43620	9.4	15.78	8.45	8.97	138.52	13.07	-2.47531	3.80577846779457	0.00594672385205738	0.154856095460755	LOC_Os08g43620	NA	NA	EAZ07912.1 hypothetical protein OsI_30166 [Oryza sativa Indica Group]
LOC_Os10g33040	2.17	3.29	0.32	1.23	25.01	0.62	-2.46931	4.48897781386309	0.0267610410381166	0.320335897882269	LOC_Os10g33040	NA	NA	XP_015614138.1 MDIS1-interacting receptor like kinase 2 [Oryza sativa Japonica Group]
LOC_Os02g36619	0.11	0.29	0.19	1.46	1.02	0.67	-2.468	0.520738268887702	0.000281336520346918	0.0348578157343427	LOC_Os02g36619	NA	NA	XP_015623209.1 exocyst complex component EXO70A1 isoform X1 [Oryza sativa Japonica Group]
LOC_Os07g38630	76.94	81.8	49.89	22.71	873.92	93.2	-2.46681	5.45285709264022	0.00914179663428438	0.190819069975211	LOC_Os07g38630	NA	NA	BAF21985.2 Os07g0573900, partial [Oryza sativa Japonica Group]
LOC_Os04g56030	2.06	3.8	0.76	6.2	22.03	3.95	-2.46259	2.06718744712918	0.00220181610174478	0.0951920066257539	LOC_Os04g56030	NA	NA	XP_015633957.1 glycine-rich cell wall structural protein [Oryza sativa Japonica Group]
LOC_Os05g02890	2.7	4.42	1.52	3.19	34.39	3.35	-2.46233	4.27757970698534	0.00427143531880419	0.131664548223903	LOC_Os05g02890	119;GO:0001101,biological_process response to acid chemical;GO:0001666,biological_process response to hypoxia;GO:0003674,molecular_function molecular_function;GO:0003824,molecular_function catalytic activity;GO:0005215,molecular_function transporter activity;GO:0005575,cellular_component cellular_component;GO:0005618,cellular_component cell wall;GO:0005623,cellular_component cell;GO:0005886,cellu…	NA	XP_015637491.1 ABC transporter G family member 16 [Oryza sativa Japonica Group]
LOC_Os05g31620	4.82	6.11	2.59	4.16	54.35	5.63	-2.4604	3.14388591842863	0.00591946302406907	0.154810827015485	LOC_Os05g31620	55;GO:0003674,molecular_function molecular_function;GO:0005488,molecular_function binding;GO:0005509,molecular_function calcium ion binding;GO:0005575,cellular_component cellular_component;GO:0005622,cellular_component intracellular;GO:0005623,cellular_component cell;GO:0005634,cellular_component nucleus;GO:0005737,cellular_component cytoplasm;GO:0006950,biological_process response to stress;GO:0…	CML; calcium-binding protein CML; K13448	XP_015638162.1 probable calcium-binding protein CML15 [Oryza sativa Japonica Group]
LOC_Os07g11100	0.68	0.53	1.17	8.79	0.61	4.98	-2.45984	-0.337742	0.00448810991791781	0.135599941374208	LOC_Os07g11100	NA	NA	NA
LOC_Os10g38360	170	241.33	76.3	123.73	1868.54	325.53	-2.45762	8.50420427873557	0.00379869855021885	0.12271315796627	LOC_Os10g38360	NA	GST, gst; glutathione S-transferase [EC:2.5.1.18]; K00799	AAK98540.1 putative glutathione S-transferase OsGSTU12 [Oryza sativa Japonica Group]
LOC_Os03g15270	1.56	2.62	0.49	1.73	18.86	1.23	-2.45514	2.46791796764909	0.0123713405430159	0.220992061848521	LOC_Os03g15270	6;GO:0003674,molecular_function molecular_function;GO:0003824,molecular_function catalytic activity;GO:0008150,biological_process biological_process;GO:0008152,biological_process metabolic process;GO:0009056,biological_process catabolic process;GO:0016787,molecular_function hydrolase activity	NA	XP_015628734.1 probable carboxylesterase 17 [Oryza sativa Japonica Group]
LOC_Os02g32970	12.23	13.17	4.83	5.72	125.05	10.27	-2.44916	5.16687215585983	0.00874425638767834	0.187019636088163	LOC_Os02g32970	NA	NA	XP_015622768.1 uncharacterized protein LOC4329550 [Oryza sativa Japonica Group]
LOC_Os03g42810	15.69	22.04	8.21	43.08	158.6	19.66	-2.44763	5.61847599441433	0.000737770615558278	0.0551688471411913	LOC_Os03g42810	66;GO:0001101,biological_process response to acid chemical;GO:0003674,molecular_function molecular_function;GO:0003824,molecular_function catalytic activity;GO:0004439,molecular_function phosphatidylinositol-4,5-bisphosphate 5-phosphatase activity;GO:0005575,cellular_component cellular_component;GO:0005623,cellular_component cell;GO:0005886,cellular_component plasma membrane;GO:0006629,biological…	INPP5A; inositol polyphosphate 5-phosphatase INPP5A [EC:3.1.3.56]; K01106; INPP5E; inositol polyphosphate 5-phosphatase INPP5E [EC:3.1.3.36]; K20278; SYNJ; synaptojanin [EC:3.1.3.36]; K20279	AAW34241.1 putative inositol polyphosphate 5-phosphatase [Oryza sativa Japonica Group]; XP_015628869.1 type IV inositol polyphosphate 5-phosphatase 11 isoform X1 [Oryza sativa Japonica Group]
LOC_Os12g06440	0.44	0.78	0.57	1.66	6.09	0.97	-2.44301	1.82889447482937	0.00142205819388859	0.0740868569052798	LOC_Os12g06440	NA	NA	ABA96542.2 expressed protein [Oryza sativa Japonica Group]
LOC_Os03g05840	7.62	8.45	0.37	1.47	71.94	1.28	-2.44264	3.53850938201991	0.0555512034113665	0.443662498764038	LOC_Os03g05840	17;GO:0002239,biological_process response to oomycetes;GO:0003674,molecular_function molecular_function;GO:0003824,molecular_function catalytic activity;GO:0004497,molecular_function monooxygenase activity;GO:0008150,biological_process biological_process;GO:0008152,biological_process metabolic process;GO:0009058,biological_process biosynthetic process;GO:0009605,biological_process response to ext…	NA	ABF94033.1 monooxygenase, putative, expressed [Oryza sativa Japonica Group]
LOC_Os03g51479	9.34	8.8	8.61	12.96	101.41	13.43	-2.44221	4.81792108588031	0.00139166424863461	0.0733621440729317	LOC_Os03g51479	NA	yhdE; nucleoside triphosphate pyrophosphatase [EC:3.6.1.-]; K06287	ABF98624.1 Maf-like protein, expressed [Oryza sativa Japonica Group]; XP_015628818.1 maf-like protein DDB_G0281937 isoform X1 [Oryza sativa Japonica Group]; XP_015628820.1 maf-like protein DDB_G0281937 isoform X3 [Oryza sativa Japonica Group]
LOC_Os04g23550	1.1	0.29	0	0.26	6.19	0.05	-2.43985	0.578496517484427	0.0787083638934376	0.521056776563362	LOC_Os04g23550	22;GO:0003674,molecular_function molecular_function;GO:0003700,molecular_function DNA-binding transcription factor activity;GO:0006355,biological_process regulation of transcription, DNA-templated;GO:0008150,biological_process biological_process;GO:0009889,biological_process regulation of biosynthetic process;GO:0010468,biological_process regulation of gene expression;GO:0010556,biological_proces…	NA	XP_015634154.1 transcription factor bHLH35 [Oryza sativa Japonica Group]
LOC_Os01g50160	8.67	8.2	8.13	9.2	100.79	7.36	-2.43713	6.66595715208626	0.00449313327287496	0.135599941374208	LOC_Os01g50160	NA	ABCB1, CD243; ATP-binding cassette, subfamily B (MDR/TAP), member 1 [EC:7.6.2.2]; K05658	XP_015617089.1 ABC transporter B family member 9 isoform X1 [Oryza sativa Japonica Group]
LOC_Os03g60260	3.01	1.87	0.43	1.32	21.48	1.92	-2.43415	2.83504693452989	0.0150009310550855	0.240968490007718	LOC_Os03g60260	61;GO:0003333,biological_process amino acid transmembrane transport;GO:0003674,molecular_function molecular_function;GO:0005215,molecular_function transporter activity;GO:0005342,molecular_function organic acid transmembrane transporter activity;GO:0005575,cellular_component cellular_component;GO:0005622,cellular_component intracellular;GO:0005623,cellular_component cell;GO:0005737,cellular_compo…	NA	XP_015628116.1 amino acid transporter ANT1 [Oryza sativa Japonica Group]
LOC_Os02g01590	6.11	2.84	0.48	3.46	39.16	1.05	-2.43372	4.36528782515354	0.0249878188675555	0.311422261071571	LOC_Os02g01590	NA	NA	XP_015625788.1 sucrose:sucrose 1-fructosyltransferase [Oryza sativa Japonica Group]
LOC_Os03g08330	9.54	15.75	3.22	3.82	113.26	14.15	-2.43293	4.07452457471691	0.0126404766068802	0.222703114559355	LOC_Os03g08330	53;GO:0003674,molecular_function molecular_function;GO:0003712,molecular_function transcription coregulator activity;GO:0003714,molecular_function transcription corepressor activity;GO:0005575,cellular_component cellular_component;GO:0005622,cellular_component intracellular;GO:0005623,cellular_component cell;GO:0005634,cellular_component nucleus;GO:0006950,biological_process response to stress;GO…	JAZ; jasmonate ZIM domain-containing protein; K13464	XP_015633147.1 protein TIFY 11b [Oryza sativa Japonica Group]
LOC_Os11g43760	0.54	6.06	0.59	0.51	31.04	0.13	-2.4309	3.82891774722377	0.0797902204189458	0.524573282402642	LOC_Os11g43760	NA	NA	ABA95184.1 Lipase family protein [Oryza sativa Japonica Group]
LOC_Os04g28370	3.35	6.3	2.87	8.27	37.98	14.39	-2.42311	1.22621538097905	0.00126822639134638	0.070568599527883	LOC_Os04g28370	NA	NA	CCW72595.1 ORW1943Ba0047B01.14 [Oryza rufipogon]
LOC_Os11g37700	4.89	7.01	4.16	22.7	39.03	18.54	-2.42263	6.19728536776459	4.95040735684089e-06	0.00365359104820904	LOC_Os11g37700	30;GO:0003674,molecular_function molecular_function;GO:0003824,molecular_function catalytic activity;GO:0005215,molecular_function transporter activity;GO:0005575,cellular_component cellular_component;GO:0005623,cellular_component cell;GO:0005886,cellular_component plasma membrane;GO:0006810,biological_process transport;GO:0008150,biological_process biological_process;GO:0015399,molecular_functio…	NA	ABA94465.2 ABC transporter, putative, expressed [Oryza sativa Japonica Group]
LOC_Os02g02210	2.96	3.06	0.37	16.1	11.38	5.26	-2.42206	3.2820091751615	0.000823841875413028	0.057293560570979	LOC_Os02g02210	NA	POP2; 4-aminobutyrate---pyruvate transaminase [EC:2.6.1.96]; K16871	XP_015624768.1 probable gamma-aminobutyrate transaminase 4 [Oryza sativa Japonica Group]
LOC_Os09g28180	1.85	2.1	0.91	1.8	18.32	2.46	-2.42056	3.78132225515993	0.00371013004350711	0.121209588314577	LOC_Os09g28180	NA	NA	XP_015612247.1 G-type lectin S-receptor-like serine/threonine-protein kinase At5g35370 [Oryza sativa Japonica Group]
LOC_Os09g39440	0.67	1.95	0.93	1.84	12.65	2	-2.40569	2.05248240287092	0.00415514204012691	0.129065104292557	LOC_Os09g39440	65;GO:0003674,molecular_function molecular_function;GO:0003824,molecular_function catalytic activity;GO:0005575,cellular_component cellular_component;GO:0005622,cellular_component intracellular;GO:0005623,cellular_component cell;GO:0005737,cellular_component cytoplasm;GO:0005829,cellular_component cytosol;GO:0006139,biological_process nucleobase-containing compound metabolic process;GO:0006152,bi…	URH1; uridine nucleosidase [EC:3.2.2.3]; K01240	XP_015610747.1 probable uridine nucleosidase 2 [Oryza sativa Japonica Group]
LOC_Os12g16720	48.52	47.74	9.57	25.94	413.19	40.59	-2.40374	7.41998184238662	0.0106312522047206	0.205598641775199	LOC_Os12g16720	35;GO:0003674,molecular_function molecular_function;GO:0003824,molecular_function catalytic activity;GO:0004497,molecular_function monooxygenase activity;GO:0005575,cellular_component cellular_component;GO:0005622,cellular_component intracellular;GO:0005623,cellular_component cell;GO:0005737,cellular_component cytoplasm;GO:0005783,cellular_component endoplasmic reticulum;GO:0005789,cellular_compo…	NA	XP_015618264.1 tryptamine 5-hydroxylase [Oryza sativa Japonica Group]
LOC_Os03g04890	1.15	2.07	0.4	1.92	13.15	1.44	-2.40144	2.9646817577184	0.00617705590798693	0.157866783268679	LOC_Os03g04890	NA	NA	XP_015627812.1 E3 ubiquitin-protein ligase WAV3 [Oryza sativa Japonica Group]
LOC_Os07g33270	42.25	37.47	26.94	19.46	419.03	47.06	-2.39797	6.02878375501001	0.00659250539103925	0.161413277809357	LOC_Os07g33270	NA	NA	XP_015645400.1 eukaryotic translation initiation factor 4B1 [Oryza sativa Japonica Group]
LOC_Os07g35140	1.59	3.15	0.84	1.65	20.87	2.72	-2.39545	3.62967751657925	0.00659563913782661	0.161413277809357	LOC_Os07g35140	NA	NA	BAD30396.1 receptor-like protein kinase-like [Oryza sativa Japonica Group]; XP_015647614.1 cysteine-rich receptor-like protein kinase 10 [Oryza sativa Japonica Group]
LOC_Os11g04560	11.88	10.07	5.1	9.52	97.51	17.16	-2.38925	4.03898029419019	0.00294040391881818	0.107610628873769	LOC_Os11g04560	24;GO:0003674,molecular_function molecular_function;GO:0005488,molecular_function binding;GO:0005509,molecular_function calcium ion binding;GO:0005575,cellular_component cellular_component;GO:0005623,cellular_component cell;GO:0005886,cellular_component plasma membrane;GO:0006950,biological_process response to stress;GO:0006952,biological_process defense response;GO:0008150,biological_process bio…	CML; calcium-binding protein CML; K13448	EAY79890.1 hypothetical protein OsI_35052 [Oryza sativa Indica Group]
LOC_Os01g19800	1.9	0.61	1.48	0.56	16.43	1.36	-2.38869	1.52653338409463	0.0202630465253078	0.281369263649219	LOC_Os01g19800	40;GO:0003674,molecular_function molecular_function;GO:0003824,molecular_function catalytic activity;GO:0004842,molecular_function ubiquitin-protein transferase activity;GO:0005575,cellular_component cellular_component;GO:0005622,cellular_component intracellular;GO:0005623,cellular_component cell;GO:0005737,cellular_component cytoplasm;GO:0005783,cellular_component endoplasmic reticulum;GO:000646…	NA	XP_015632143.1 uncharacterized protein LOC4323902 [Oryza sativa Japonica Group]
LOC_Os04g27060	0.91	1.01	0.05	0.92	7.33	0.61	-2.38707	1.15874381233162	0.0235166414466139	0.303499558682494	LOC_Os04g27060	NA	NA	XP_015634128.1 probable aldo-keto reductase 3 [Oryza sativa Japonica Group]
LOC_Os03g57310	3.98	5.63	2.03	2.66	45.02	4.4	-2.38566	3.56842724608289	0.00953582094332869	0.194472954389703	LOC_Os03g57310	120;GO:0000149,molecular_function SNARE binding;GO:0001101,biological_process response to acid chemical;GO:0003674,molecular_function molecular_function;GO:0005488,molecular_function binding;GO:0005515,molecular_function protein binding;GO:0005575,cellular_component cellular_component;GO:0005622,cellular_component intracellular;GO:0005623,cellular_component cell;GO:0005737,cellular_component cyto…	STX1B_2_3; syntaxin 1B/2/3; K08486	XP_015628438.1 syntaxin-121 [Oryza sativa Japonica Group]
LOC_Os02g51410	21.68	9.15	24.57	23.59	209.78	22.5	-2.38557	5.88399483998004	0.00378046561656509	0.122319873074438	LOC_Os02g51410	58;GO:0000287,molecular_function magnesium ion binding;GO:0003674,molecular_function molecular_function;GO:0003824,molecular_function catalytic activity;GO:0004765,molecular_function shikimate kinase activity;GO:0005488,molecular_function binding;GO:0005575,cellular_component cellular_component;GO:0005622,cellular_component intracellular;GO:0005623,cellular_component cell;GO:0005737,cellular_comp…	aroK, aroL; shikimate kinase [EC:2.7.1.71]; K00891	XP_015626759.1 shikimate kinase 1, chloroplastic [Oryza sativa Japonica Group]
LOC_Os01g52530	31.15	18.82	10.07	33.21	205.49	38.9	-2.38275	6.24485494155717	0.00144024141111441	0.0743781618689153	LOC_Os01g52530	NA	NA	XP_015614225.1 ribose-phosphate pyrophosphokinase 3, chloroplastic [Oryza sativa Japonica Group]
LOC_Os02g11020	1.09	2.21	1.06	2.24	14.08	3.84	-2.3816	2.91161771177423	0.00141543562889356	0.0740353506408313	LOC_Os02g11020	23;GO:0003674,molecular_function molecular_function;GO:0003824,molecular_function catalytic activity;GO:0004497,molecular_function monooxygenase activity;GO:0006629,biological_process lipid metabolic process;GO:0008150,biological_process biological_process;GO:0008152,biological_process metabolic process;GO:0008202,biological_process steroid metabolic process;GO:0010268,biological_process brassino…	CYP734A1, BAS1; PHYB activation tagged suppressor 1 [EC:1.14.-.-]; K15639	XP_015623670.1 cytochrome P450 734A2 [Oryza sativa Japonica Group]
LOC_Os02g37180	7.23	11.28	3.7	15.87	75.71	9.74	-2.38037	3.59100010115714	0.00245055689703194	0.0997451658655515	LOC_Os02g37180	NA	NA	EAY86445.1 hypothetical protein OsI_07827 [Oryza sativa Indica Group]
LOC_Os11g35240	0.86	0.87	0.78	1.11	9.49	0.9	-2.37933	1.43257011636208	0.00786842859515874	0.178335813651599	LOC_Os11g35240	NA	NA	ABA94277.1 transposon protein, putative, unclassified, expressed [Oryza sativa Japonica Group]
LOC_Os01g24070	30.95	26.17	30.65	29.05	338.77	29.28	-2.37862	5.16277539291946	0.00454923839266686	0.136270574713498	LOC_Os01g24070	118;GO:0000976,molecular_function transcription regulatory region sequence-specific DNA binding;GO:0000977,molecular_function RNA polymerase II regulatory region sequence-specific DNA binding;GO:0000981,molecular_function DNA-binding transcription factor activity, RNA polymerase II-specific;GO:0001012,molecular_function RNA polymerase II regulatory region DNA binding;GO:0001067,molecular_function…	NA	XP_015621366.1 GATA transcription factor 23 [Oryza sativa Japonica Group]
LOC_Os01g12430	0.38	0.25	0.14	0.59	2.58	0.44	-2.37716	1.01597156137878	0.00375073728649721	0.121748208704789	LOC_Os01g12430	NA	NA	XP_015621848.1 G-type lectin S-receptor-like serine/threonine-protein kinase At2g19130 [Oryza sativa Japonica Group]
LOC_Os07g48450	36.29	48.93	5.74	106.68	273.29	40.44	-2.3749	6.64863961678197	0.00279793463929841	0.105939096832484	LOC_Os07g48450	NA	NA	XP_015647490.1 NAC transcription factor 29 [Oryza sativa Japonica Group]
LOC_Os03g19720	46.95	59.57	41.51	37.83	577.98	42.12	-2.37117	6.29640800855552	0.00750697964748518	0.173615027586169	LOC_Os03g19720	22;GO:0003674,molecular_function molecular_function;GO:0005488,molecular_function binding;GO:0005509,molecular_function calcium ion binding;GO:0005575,cellular_component cellular_component;GO:0005622,cellular_component intracellular;GO:0005623,cellular_component cell;GO:0005737,cellular_component cytoplasm;GO:0005829,cellular_component cytosol;GO:0006950,biological_process response to stress;GO:0…	CALM; calmodulin; K02183	XP_015633110.1 calcium-binding protein CP1 [Oryza sativa Japonica Group]
LOC_Os04g57340	11.59	15.51	7.38	5.05	134.96	11.83	-2.3661	4.32450734880551	0.0120178639662268	0.217614953792035	LOC_Os04g57340	NA	NA	XP_015634065.1 ethylene-responsive transcription factor 7 [Oryza sativa Japonica Group]
LOC_Os02g47650	54.47	70.46	35.63	57.2	588.82	70.56	-2.36483	6.37860075866539	0.00354116550490485	0.11837107871528	LOC_Os02g47650	NA	NA	XP_015627483.1 uncharacterized protein LOC4330461 [Oryza sativa Japonica Group]
LOC_Os05g51670	40.22	75.7	27.29	69.81	517.49	48.8	-2.36363	7.27093428603745	0.00406326047814762	0.12724704839891	LOC_Os05g51670	NA	galE, GALE; UDP-glucose 4-epimerase [EC:5.1.3.2]; K01784	XP_015640233.1 UDP-glucose 4-epimerase 1 [Oryza sativa Japonica Group]
LOC_Os01g06740	25.02	36.31	5.67	10.8	267.59	11.65	-2.36245	5.83145515722058	0.023277373060366	0.302037379234441	LOC_Os01g06740	6;GO:0005575,cellular_component cellular_component;GO:0005622,cellular_component intracellular;GO:0005623,cellular_component cell;GO:0005737,cellular_component cytoplasm;GO:0044424,cellular_component intracellular part;GO:0044464,cellular_component cell part	NA	XP_015626811.1 protein synthesis inhibitor I [Oryza sativa Japonica Group]
LOC_Os03g08624	3.13	1.84	3.69	7.31	25.67	7.98	-2.36173	3.20479	0.000452254821555421	0.0437161670392741	LOC_Os03g08624	NA	FLDH; NAD+-dependent farnesol dehydrogenase [EC:1.1.1.354]; K15891	XP_015632474.1 uncharacterized protein LOC9269735 [Oryza sativa Japonica Group]
LOC_Os11g44630	3.49	3.39	2.04	20.99	17.5	5.28	-2.36131	3.36655086848302	0.000138657827748295	0.0259458298336137	LOC_Os11g44630	NA	NA	ABA95215.1 hypothetical protein LOC_Os11g44630 [Oryza sativa Japonica Group]
LOC_Os03g17670	10.91	9.32	8.3	3.73	113.8	8.69	-2.36122	2.76528299947289	0.0171002494129246	0.255933310338731	LOC_Os03g17670	NA	NA	ABF95351.1 hypothetical protein LOC_Os03g17670 [Oryza sativa Japonica Group]
LOC_Os05g51680	4.12	6.31	3.83	6.37	51.2	6.14	-2.35889	3.8733204369282	0.00340443264833886	0.116107255354665	LOC_Os05g51680	NA	PR1; pathogenesis-related protein 1; K13449	BAF18427.1 Os05g0595200 [Oryza sativa Japonica Group]; XP_015640234.1 pathogenesis-related protein PR-1 [Oryza sativa Japonica Group]
LOC_Os11g37960	83.47	85.64	47.21	134.69	668.34	190.09	-2.35732	6.64488321319811	0.000408206277560912	0.0424787289196349	LOC_Os11g37960	NA	NA	XP_015615476.1 barwin [Oryza sativa Japonica Group]
LOC_Os01g06640	10.61	12.73	3.35	12.19	91.56	15.57	-2.35601	4.38157802662167	0.00299452603960843	0.108350323906262	LOC_Os01g06640	22;GO:0003674,molecular_function molecular_function;GO:0003700,molecular_function DNA-binding transcription factor activity;GO:0006355,biological_process regulation of transcription, DNA-templated;GO:0008150,biological_process biological_process;GO:0009889,biological_process regulation of biosynthetic process;GO:0010468,biological_process regulation of gene expression;GO:0010556,biological_proces…	NA	XP_015623162.1 putative transcription factor bHLH107 [Oryza sativa Japonica Group]
LOC_Os02g43470	13.3	13.61	3.02	13.84	99.68	21.08	-2.35586	5.21407339285217	0.00248363174180913	0.100284596630874	LOC_Os02g43470	82;GO:0000166,molecular_function nucleotide binding;GO:0003674,molecular_function molecular_function;GO:0003824,molecular_function catalytic activity;GO:0004352,molecular_function glutamate dehydrogenase (NAD+) activity;GO:0004353,molecular_function glutamate dehydrogenase [NAD(P)+] activity;GO:0005488,molecular_function binding;GO:0005507,molecular_function copper ion binding;GO:0005524,molecula…	GLUD1_2, gdhA; glutamate dehydrogenase (NAD(P)+) [EC:1.4.1.3]; K00261	XP_015622776.1 glutamate dehydrogenase 3, mitochondrial [Oryza sativa Japonica Group]
LOC_Os01g54270	0.29	1.06	0.27	0.28	6.4	0.25	-2.35525	1.9807080035158	0.0301593787795569	0.340165520877353	LOC_Os01g54270	104;GO:0001763,biological_process morphogenesis of a branching structure;GO:0003674,molecular_function molecular_function;GO:0003824,molecular_function catalytic activity;GO:0005575,cellular_component cellular_component;GO:0005622,cellular_component intracellular;GO:0005623,cellular_component cell;GO:0005737,cellular_component cytoplasm;GO:0006629,biological_process lipid metabolic process;GO:000…	CCD8; carlactone synthase / all-trans-10'-apo-beta-carotenal 13,14-cleaving dioxygenase [EC:1.13.11.69 1.13.11.70]; K17913	XP_015642760.1 carotenoid cleavage dioxygenase 8 homolog B, chloroplastic [Oryza sativa Japonica Group]
LOC_Os02g32520	85.36	138.8	30.68	143.76	873.6	112.88	-2.35239	9.48715382718227	0.00370106430463271	0.121209588314577	LOC_Os02g32520	65;GO:0003674,molecular_function molecular_function;GO:0003824,molecular_function catalytic activity;GO:0005488,molecular_function binding;GO:0005515,molecular_function protein binding;GO:0005575,cellular_component cellular_component;GO:0005622,cellular_component intracellular;GO:0005623,cellular_component cell;GO:0005737,cellular_component cytoplasm;GO:0006950,biological_process response to stre…	NA	EAZ23275.1 hypothetical protein OsJ_06970 [Oryza sativa Japonica Group]; XP_015625492.1 chaperone protein ClpD1, chloroplastic isoform X2 [Oryza sativa Japonica Group]
LOC_Os01g53040	11.75	15.28	7.27	20.44	111.93	22.43	-2.35167	5.04702	0.000772965347367706	0.055812852976261	LOC_Os01g53040	NA	NA	XP_015624912.1 probable WRKY transcription factor 65 [Oryza sativa Japonica Group]
LOC_Os03g55590	76.83	37.46	75.12	70.67	643.63	150.25	-2.35072	7.91931833441444	0.00196488936461177	0.0883543792238566	LOC_Os03g55590	109;GO:0000156,molecular_function phosphorelay response regulator activity;GO:0000160,biological_process phosphorelay signal transduction system;GO:0003674,molecular_function molecular_function;GO:0003700,molecular_function DNA-binding transcription factor activity;GO:0005575,cellular_component cellular_component;GO:0005622,cellular_component intracellular;GO:0005623,cellular_component cell;GO:00…	NA	XP_015631206.1 transcription factor HHO5 [Oryza sativa Japonica Group]
LOC_Os04g54210	48.83	45.82	43.1	39.93	481.3	96.53	-2.34787	5.30855915349837	0.00207789607977592	0.0908067572525452	LOC_Os04g54210	NA	NA	XP_015634060.1 uncharacterized protein LOC4337127 [Oryza sativa Japonica Group]
LOC_Os05g49940	46.03	78.29	7.2	46.83	465.63	61.95	-2.34748	5.78165774597039	0.00978649058998393	0.196606213942065	LOC_Os05g49940	NA	NA	XP_015638268.1 forkhead box protein L2 [Oryza sativa Japonica Group]
LOC_Os08g03600	0.69	1.05	1.08	1.45	9.84	1.47	-2.34355	2.03950129404731	0.00417166779551274	0.129180939864114	LOC_Os08g03600	NA	NA	BAC66719.1 hypothetical protein [Oryza sativa Japonica Group]
LOC_Os01g50100	88.16	110	42.33	89.84	865.34	96.65	-2.33888	9.72451044551371	0.00489678849628714	0.142870173034736	LOC_Os01g50100	NA	ABCB1, CD243; ATP-binding cassette, subfamily B (MDR/TAP), member 1 [EC:7.6.2.2]; K05658	XP_015622085.1 ABC transporter B family member 11 isoform X2 [Oryza sativa Japonica Group]
LOC_Os01g72460	45.76	75.56	22	30.96	554.57	26.5	-2.3352	6.43539080987851	0.0165048301075488	0.251496241412385	LOC_Os01g72460	64;GO:0000166,molecular_function nucleotide binding;GO:0003674,molecular_function molecular_function;GO:0003824,molecular_function catalytic activity;GO:0005488,molecular_function binding;GO:0005575,cellular_component cellular_component;GO:0005622,cellular_component intracellular;GO:0005623,cellular_component cell;GO:0005737,cellular_component cytoplasm;GO:0005829,cellular_component cytosol;GO:00…	NA	XP_015629376.1 probable NADPH:quinone oxidoreductase 2 [Oryza sativa Japonica Group]
LOC_Os03g05750	9.24	14.4	5.77	9.46	107.86	10.12	-2.33374	4.93176588451484	0.00603683137931897	0.155827941807423	LOC_Os03g05750	36;GO:0003674,molecular_function molecular_function;GO:0005488,molecular_function binding;GO:0005507,molecular_function copper ion binding;GO:0005575,cellular_component cellular_component;GO:0005622,cellular_component intracellular;GO:0005623,cellular_component cell;GO:0005737,cellular_component cytoplasm;GO:0006810,biological_process transport;GO:0006811,biological_process ion transport;GO:00068…	NA	XP_015628852.1 heavy metal-associated isoprenylated plant protein 6 [Oryza sativa Japonica Group]
LOC_Os05g08440	0.27	0.32	0.5	0.96	3.49	0.59	-2.33237	0.603031759628121	0.00405531868201612	0.12724704839891	LOC_Os05g08440	NA	NA	XP_015637884.1 F-box protein At5g07610 [Oryza sativa Japonica Group]
LOC_Os05g37830	1	2.1	1.53	2.04	12.36	7.05	-2.33132	1.30906602694492	0.00177770128669212	0.0834692766937535	LOC_Os05g37830	NA	NA	XP_015640023.1 uncharacterized protein LOC4338962 isoform X1 [Oryza sativa Japonica Group]; XP_015640024.1 uncharacterized protein LOC4338962 isoform X2 [Oryza sativa Japonica Group]
LOC_Os05g41590	2.33	1.4	1.79	2.46	19.43	2.73	-2.3311	2.97356562906565	0.00400788982197869	0.126436399227734	LOC_Os05g41590	18;GO:0000166,molecular_function nucleotide binding;GO:0003674,molecular_function molecular_function;GO:0005488,molecular_function binding;GO:0005575,cellular_component cellular_component;GO:0005622,cellular_component intracellular;GO:0005623,cellular_component cell;GO:0005737,cellular_component cytoplasm;GO:0005829,cellular_component cytosol;GO:0036094,molecular_function small molecule binding;G…	GPD1; glycerol-3-phosphate dehydrogenase (NAD+) [EC:1.1.1.8]; K00006	XP_015637865.1 probable glycerol-3-phosphate dehydrogenase [NAD(+)] 3, cytosolic [Oryza sativa Japonica Group]
LOC_Os03g63270	6.48	10.87	3.38	10.83	72.06	7.43	-2.33078	4.58989697114453	0.00395173537259591	0.12555950977686	LOC_Os03g63270	NA	NA	XP_015632561.1 uncharacterized protein At4g15970 [Oryza sativa Japonica Group]
LOC_Os02g25780	1.37	2.2	1.05	1.39	15.7	3.28	-2.33065	1.90190951657795	0.00604325301808877	0.155827941807423	LOC_Os02g25780	NA	NA	BAS78521.1 Os02g0455400, partial [Oryza sativa Japonica Group]
LOC_Os03g37490	22.13	27.56	9.27	20.7	212.89	21.58	-2.32823	6.50587172115085	0.00597553700557132	0.154856095460755	LOC_Os03g37490	NA	NA	XP_015632220.1 protein DETOXIFICATION 40 [Oryza sativa Japonica Group]
LOC_Os07g38570	2.04	3.25	0.63	1.41	20.17	4.22	-2.32752	1.25288517570396	0.0130876426757168	0.226559854554474	LOC_Os07g38570	NA	NA	BAF21979.1 Os07g0573200 [Oryza sativa Japonica Group]
LOC_Os12g01080	0.91	0.61	1.23	0.56	6.38	6.37	-2.32652	0.434198168711131	0.00579786050677706	0.153620477207124	LOC_Os12g01080	65;GO:0000172,cellular_component ribonuclease MRP complex;GO:0000966,biological_process RNA 5'-end processing;GO:0001682,biological_process tRNA 5'-leader removal;GO:0003674,molecular_function molecular_function;GO:0003676,molecular_function nucleic acid binding;GO:0003723,molecular_function RNA binding;GO:0005488,molecular_function binding;GO:0005575,cellular_component cellular_component;GO:0005…	RPP1, RPP30; ribonuclease P/MRP protein subunit RPP1 [EC:3.1.26.5]; K03539	ABA95566.1 CCT motif family protein [Oryza sativa Japonica Group]
LOC_Os01g60020	58.34	83.13	18.69	24.17	583.01	79.84	-2.32512	7.23134103297847	0.012430454161054	0.221510034873504	LOC_Os01g60020	NA	NA	XP_015623706.1 NAC domain-containing protein 68 [Oryza sativa Japonica Group]
LOC_Os03g07170	0.54	0.64	0.18	0.49	4.28	1.24	-2.32079	0.954465408377971	0.00684012894876704	0.165679251079788	LOC_Os03g07170	NA	NA	XP_015628235.1 major facilitator superfamily domain-containing protein 12 [Oryza sativa Japonica Group]
LOC_Os04g30420	9.91	14.98	6.08	5.72	119.03	6.5	-2.31961	4.94406240080956	0.0153003259528749	0.24284861362222	LOC_Os04g30420	34;GO:0005575,cellular_component cellular_component;GO:0005622,cellular_component intracellular;GO:0005623,cellular_component cell;GO:0005737,cellular_component cytoplasm;GO:0005773,cellular_component vacuole;GO:0005886,cellular_component plasma membrane;GO:0009507,cellular_component chloroplast;GO:0009526,cellular_component plastid envelope;GO:0009534,cellular_component chloroplast thylakoid;GO:…	NA	XP_015636266.1 chloroplast envelope quinone oxidoreductase homolog [Oryza sativa Japonica Group]
LOC_Os03g50560	2.28	2.28	3.56	2.95	30.27	2.23	-2.31807	2.81332747586922	0.00990546840551573	0.198207539254076	LOC_Os03g50560	NA	NA	ABF98537.1 RRM-containing protein, putative, expressed [Oryza sativa Japonica Group]; XP_015628529.1 binding partner of ACD11 1 isoform X2 [Oryza sativa Japonica Group]
LOC_Os08g26350	1.84	10.79	1.26	13.8	36.06	11.59	-2.31528	2.08747459734427	0.00502702176948538	0.144169843076576	LOC_Os08g26350	NA	NA	XP_015649545.1 uncharacterized protein LOC4345353 isoform X1 [Oryza sativa Japonica Group]
LOC_Os12g41490	0.78	1.01	0.38	0.8	7.73	0.8	-2.31508	2.16493025648233	0.0096001167173812	0.195389472302345	LOC_Os12g41490	NA	NA	XP_015620419.1 L-type lectin-domain containing receptor kinase IX.1 [Oryza sativa Japonica Group]
LOC_Os12g13800	2.4	9.21	0.31	11.54	9.85	36.08	-2.30348	3.17995399860292	0.00779762218565468	0.17809275105019	LOC_Os12g13800	59;GO:0003674,molecular_function molecular_function;GO:0003824,molecular_function catalytic activity;GO:0006725,biological_process cellular aromatic compound metabolic process;GO:0006807,biological_process nitrogen compound metabolic process;GO:0008150,biological_process biological_process;GO:0008152,biological_process metabolic process;GO:0008168,molecular_function methyltransferase activity;GO:…	NOMT; naringenin 7-O-methyltransferase [EC:2.1.1.232]; K22440	ABA96874.1 Caffeic acid 3-O-methyltransferase, putative [Oryza sativa Japonica Group]
LOC_Os02g35020	1.57	3.49	0.98	2.82	18.9	4.42	-2.3026	3.53047761454559	0.00290642506291854	0.107037167380511	LOC_Os02g35020	NA	NA	BAD15458.1 lycogenin glucosyltransferase (glycogenin)-like protein [Oryza sativa Japonica Group]
LOC_Os01g04800	4.12	6.13	1.3	4.26	37.78	7.59	-2.3023	3.6266733511031	0.00536785758540717	0.148411359869995	LOC_Os01g04800	103;GO:0000003,biological_process reproduction;GO:0001067,molecular_function regulatory region nucleic acid binding;GO:0003006,biological_process developmental process involved in reproduction;GO:0003674,molecular_function molecular_function;GO:0003676,molecular_function nucleic acid binding;GO:0003677,molecular_function DNA binding;GO:0003700,molecular_function DNA-binding transcription factor a…	NA	XP_015622259.1 AP2/ERF and B3 domain-containing protein Os01g0141000 [Oryza sativa Japonica Group]
LOC_Os10g37570	1.13	1.05	0.52	1.16	8.99	1.61	-2.30137	1.73155698707049	0.00537875835065468	0.148411359869995	LOC_Os10g37570	NA	NA	AAG13437.1 hypothetical protein [Oryza sativa Japonica Group]
LOC_Os02g13870	1.67	2.44	0.29	2.01	15.67	0.88	-2.30112	1.89798531782909	0.0223737177281484	0.294859896169266	LOC_Os02g13870	30;GO:0003674,molecular_function molecular_function;GO:0005215,molecular_function transporter activity;GO:0005372,molecular_function water transmembrane transporter activity;GO:0005575,cellular_component cellular_component;GO:0005623,cellular_component cell;GO:0005886,cellular_component plasma membrane;GO:0005887,cellular_component integral component of plasma membrane;GO:0006810,biological_proce…	NA	XP_015623151.1 aquaporin NIP1-1 [Oryza sativa Japonica Group]
LOC_Os01g58320	18.51	13.14	7.28	14.5	122.78	32.96	-2.29653	3.50884514670352	0.00269942215873656	0.104408684645385	LOC_Os01g58320	NA	NA	EEC71631.1 hypothetical protein OsI_04061 [Oryza sativa Indica Group]
LOC_Os06g05450	49.88	66.82	44.12	125.12	489.18	88.92	-2.29375	6.00561953509862	0.000569406169937394	0.0487131803857457	LOC_Os06g05450	NA	NA	EAZ30904.1 hypothetical protein OsJ_14981 [Oryza sativa Japonica Group]
LOC_Os03g57450	1.62	1.72	1.09	1.95	15.09	1.92	-2.28769	2.97071936098647	0.00476241263653525	0.140572013009964	LOC_Os03g57450	103;GO:0001101,biological_process response to acid chemical;GO:0003674,molecular_function molecular_function;GO:0003824,molecular_function catalytic activity;GO:0004672,molecular_function protein kinase activity;GO:0004674,molecular_function protein serine/threonine kinase activity;GO:0004683,molecular_function calmodulin-dependent protein kinase activity;GO:0005488,molecular_function binding;GO:…	CPK; calcium-dependent protein kinase [EC:2.7.11.1]; K13412	Q6F3A6.1 RecName: Full=Calcium-dependent protein kinase 10; Short=OsCDPK10; Short=OsCPK10
LOC_Os12g14540	4.02	2.56	1.72	2.7	29.31	3.52	-2.28665	1.52162421046796	0.0108125383824825	0.207317331379222	LOC_Os12g14540	NA	NA	ABA97258.1 expressed protein [Oryza sativa Japonica Group]
LOC_Os01g21160	27.72	24.07	18.71	35.54	239.92	25.76	-2.28544	6.84992719756183	0.00319340946720292	0.1129158268701	LOC_Os01g21160	77;GO:0003674,molecular_function molecular_function;GO:0003824,molecular_function catalytic activity;GO:0004147,molecular_function dihydrolipoamide branched chain acyltransferase activity;GO:0005488,molecular_function binding;GO:0005515,molecular_function protein binding;GO:0005575,cellular_component cellular_component;GO:0005622,cellular_component intracellular;GO:0005623,cellular_component cell…	DBT, bkdB; 2-oxoisovalerate dehydrogenase E2 component (dihydrolipoyl transacylase) [EC:2.3.1.168]; K09699	XP_015612452.1 lipoamide acyltransferase component of branched-chain alpha-keto acid dehydrogenase complex, mitochondrial [Oryza sativa Japonica Group]
LOC_Os05g48400	0.21	5.23	0.73	0.23	24.44	0	-2.28237	0.736415967136914	0.135288320076059	0.640678931012274	LOC_Os05g48400	NA	NA	NA
LOC_Os01g29280	1.01	1.02	0.37	0.85	7.78	1.64	-2.28128	0.956610451972372	0.00916115321184417	0.190880994166289	LOC_Os01g29280	29;GO:0000325,cellular_component plant-type vacuole;GO:0005575,cellular_component cellular_component;GO:0005622,cellular_component intracellular;GO:0005623,cellular_component cell;GO:0005737,cellular_component cytoplasm;GO:0005773,cellular_component vacuole;GO:0005774,cellular_component vacuolar membrane;GO:0005783,cellular_component endoplasmic reticulum;GO:0008150,biological_process biological_…	NA	XP_015634831.1 protein DMP10 [Oryza sativa Japonica Group]
LOC_Os09g32860	0.69	1.2	0.44	0.9	7.74	1.22	-2.27841	1.51522192257657	0.00793643724921458	0.17923564660139	LOC_Os09g32860	NA	NA	EEE70012.1 hypothetical protein OsJ_29938 [Oryza sativa Japonica Group]
LOC_Os09g39770	19.35	28.68	10.36	24.31	187.12	35.88	-2.27531	5.60751117559551	0.00222539562394247	0.0958011463697197	LOC_Os09g39770	NA	NA	XP_015651383.1 protein SRC2 [Oryza sativa Japonica Group]
LOC_Os04g30260	0.25	0.75	0.24	0.93	3.83	0.51	-2.27375	1.33663596674464	0.00729765565816743	0.171501296968805	LOC_Os04g30260	NA	NA	CAD40795.3 OSJNBb0076A22.6 [Oryza sativa Japonica Group]
LOC_Os07g40630	13.09	16.86	4.53	11.71	116.66	15.45	-2.27071	6.76848490987007	0.00637173558517069	0.159586132843977	LOC_Os07g40630	31;GO:0002215,biological_process defense response to nematode;GO:0005575,cellular_component cellular_component;GO:0005622,cellular_component intracellular;GO:0005623,cellular_component cell;GO:0005737,cellular_component cytoplasm;GO:0005739,cellular_component mitochondrion;GO:0005886,cellular_component plasma membrane;GO:0006950,biological_process response to stress;GO:0006952,biological_process …	NA	XP_015647633.1 probable LRR receptor-like serine/threonine-protein kinase At1g74360 [Oryza sativa Japonica Group]
LOC_Os04g51460	1.49	0.56	0.06	0.29	8.01	0.48	-2.269	0.863154117731463	0.0576867565786759	0.4529596317521	LOC_Os04g51460	NA	TCH4; xyloglucan:xyloglucosyl transferase TCH4 [EC:2.4.1.207]; K14504	XP_015634499.1 xyloglucan endotransglucosylase/hydrolase protein 24 [Oryza sativa Japonica Group]
LOC_Os09g29310	4.42	5.59	1.46	2.14	41.82	3.11	-2.26869	3.6955856388333	0.0192293417254457	0.273216333171533	LOC_Os09g29310	NA	NA	XP_015610728.1 E3 ubiquitin-protein ligase ATL6 [Oryza sativa Japonica Group]
LOC_Os07g42910	10.47	10.9	11.42	26.95	93.72	21.9	-2.2634	4.0562170059712	0.000517744111862078	0.0468292862618698	LOC_Os07g42910	41;GO:0003674,molecular_function molecular_function;GO:0005488,molecular_function binding;GO:0005507,molecular_function copper ion binding;GO:0005575,cellular_component cellular_component;GO:0005622,cellular_component intracellular;GO:0005623,cellular_component cell;GO:0005737,cellular_component cytoplasm;GO:0005739,cellular_component mitochondrion;GO:0006950,biological_process response to stress…	COX6B; cytochrome c oxidase subunit 6b; K02267	XP_015645639.1 cytochrome c oxidase subunit 6b-1 [Oryza sativa Japonica Group]
LOC_Os03g22820	7.95	5.98	1.55	3.99	51.24	9.48	-2.25887	3.00855675030573	0.0108914611165607	0.207843667243252	LOC_Os03g22820	NA	NA	XP_015629926.1 uncharacterized protein LOC4332848 [Oryza sativa Japonica Group]
LOC_Os01g51770	0.66	1.41	0.31	0.39	8.85	0.37	-2.25745	1.16016759910932	0.0400021421353679	0.391300024085794	LOC_Os01g51770	110;GO:0003674,molecular_function molecular_function;GO:0005215,molecular_function transporter activity;GO:0005216,molecular_function ion channel activity;GO:0005244,molecular_function voltage-gated ion channel activity;GO:0005253,molecular_function anion channel activity;GO:0005575,cellular_component cellular_component;GO:0005618,cellular_component cell wall;GO:0005622,cellular_component intrace…	NA	XP_015649687.1 mitochondrial outer membrane protein porin 4 [Oryza sativa Japonica Group]
LOC_Os06g09980	23.31	43.15	12.28	47.91	237.37	45.54	-2.25676	4.53718113889494	0.0020353732523221	0.0901101240163808	LOC_Os06g09980	NA	NA	BAS96653.1 Os06g0200800, partial [Oryza sativa Japonica Group]
LOC_Os06g49890	6.22	10.62	5.92	8.15	79.46	6.05	-2.2556	3.86637340765426	0.0092084649964645	0.190887880504104	LOC_Os06g49890	NA	NA	XP_015641347.1 protein FMP32, mitochondrial [Oryza sativa Japonica Group]
LOC_Os02g18180	4.54	4.64	3.85	6.4	43.47	4.67	-2.25511	4.51071729674619	0.00351358808208165	0.117839440825961	LOC_Os02g18180	NA	NA	XP_015622876.1 ABC transporter E family member 2 [Oryza sativa Japonica Group]
LOC_Os12g02210	0.51	0	3.3	2.61	13.96	0	-2.2551	0.847883397915143	0.102438219815986	0.579233837596529	LOC_Os12g02210	NA	NA	ABA96273.1 Zinc finger, C3HC4 type family protein, expressed [Oryza sativa Japonica Group]
LOC_Os07g04220	2.22	2.99	1.23	4.11	19.45	3.57	-2.25221	3.82776494143669	0.00208967452030365	0.0911242517601095	LOC_Os07g04220	13;GO:0005575,cellular_component cellular_component;GO:0005618,cellular_component cell wall;GO:0005623,cellular_component cell;GO:0005886,cellular_component plasma membrane;GO:0005911,cellular_component cell-cell junction;GO:0009505,cellular_component plant-type cell wall;GO:0009506,cellular_component plasmodesma;GO:0016020,cellular_component membrane;GO:0030054,cellular_component cell junction;G…	NA	XP_015647874.1 probable LRR receptor-like serine/threonine-protein kinase At2g16250 [Oryza sativa Japonica Group]
LOC_Os03g48780	13.86	35.7	4.91	35.39	139.06	57.77	-2.25211	5.13411455614772	0.00160585006984979	0.0786944488113284	LOC_Os03g48780	69;GO:0000302,biological_process response to reactive oxygen species;GO:0000303,biological_process response to superoxide;GO:0000305,biological_process response to oxygen radical;GO:0003674,molecular_function molecular_function;GO:0003824,molecular_function catalytic activity;GO:0004784,molecular_function superoxide dismutase activity;GO:0005488,molecular_function binding;GO:0005515,molecular_fun…	NA	XP_015629049.1 germin-like protein 3-6 [Oryza sativa Japonica Group]
LOC_Os07g44290	2.4	4.91	1.15	4.05	27.16	3.53	-2.24769	3.65064060325935	0.00667811817238751	0.163036524668082	LOC_Os07g44290	69;GO:0001101,biological_process response to acid chemical;GO:0003674,molecular_function molecular_function;GO:0003824,molecular_function catalytic activity;GO:0004672,molecular_function protein kinase activity;GO:0004674,molecular_function protein serine/threonine kinase activity;GO:0005575,cellular_component cellular_component;GO:0005622,cellular_component intracellular;GO:0005623,cellular_comp…	NA	XP_015646131.2 CBL-interacting protein kinase 21 [Oryza sativa Japonica Group]
LOC_Os03g15020	9.87	10.6	3.61	10.69	81.38	6.84	-2.24718	6.02656000350434	0.00690001956028499	0.16584689871685	LOC_Os03g15020	22;GO:0003674,molecular_function molecular_function;GO:0003824,molecular_function catalytic activity;GO:0004553,molecular_function hydrolase activity, hydrolyzing O-glycosyl compounds;GO:0004565,molecular_function beta-galactosidase activity;GO:0005575,cellular_component cellular_component;GO:0005618,cellular_component cell wall;GO:0005622,cellular_component intracellular;GO:0005623,cellular_comp…	NA	XP_015632058.1 beta-galactosidase 6 [Oryza sativa Japonica Group]
LOC_Os09g39850	3.08	5.58	0.98	4.06	23.25	14.11	-2.24637	2.57520444579387	0.00322761021917083	0.113134462369894	LOC_Os09g39850	76;GO:0000160,biological_process phosphorelay signal transduction system;GO:0001101,biological_process response to acid chemical;GO:0002376,biological_process immune system process;GO:0003674,molecular_function molecular_function;GO:0003700,molecular_function DNA-binding transcription factor activity;GO:0005575,cellular_component cellular_component;GO:0005622,cellular_component intracellular;GO:0…	ERF1; ethylene-responsive transcription factor 1; K14516	BAD46614.1 putative ethylene response factor ERF1 [Oryza sativa Japonica Group]
LOC_Os02g53384	2.91	2.74	1.63	2.19	23.95	4.22	-2.24418	1.49334755348529	0.00948720311512297	0.193873108192645	LOC_Os02g53384	NA	NA	BAF10185.1 Os02g0773800 [Oryza sativa Japonica Group]
LOC_Os01g02920	5.3	6.22	3.19	4.15	49.83	6.03	-2.23625	4.43156949711182	0.00689858052978941	0.16584689871685	LOC_Os01g02920	NA	NA	XP_015621863.1 protein O-linked-mannose beta-1,4-N-acetylglucosaminyltransferase 2 [Oryza sativa Japonica Group]
LOC_Os07g35290	4.52	5.54	3.16	8.9	39.36	6.99	-2.23461	4.66572255723611	0.00118117821859362	0.0677499665721739	LOC_Os07g35290	NA	NA	XP_015646829.1 cysteine-rich receptor-like protein kinase 6 isoform X1 [Oryza sativa Japonica Group]
LOC_Os03g60580	57.52	56.01	21.26	44.4	455.68	46.66	-2.23021	5.83587546147644	0.00736100228212841	0.171831239747353	LOC_Os03g60580	NA	NA	XP_015632173.1 actin-depolymerizing factor 3 [Oryza sativa Japonica Group]
LOC_Os12g42280	5.35	11.4	2.83	3.27	70.55	3.57	-2.23012	5.06382332936303	0.0237606547671024	0.30497623633045	LOC_Os12g42280	NA	NCED; 9-cis-epoxycarotenoid dioxygenase [EC:1.13.11.51]; K09840	XP_015618707.1 9-cis-epoxycarotenoid dioxygenase NCED5, chloroplastic-like [Oryza sativa Japonica Group]
LOC_Os01g63690	11.09	11.43	6.45	8.37	95.15	14.97	-2.22969	5.27551078661964	0.00442733414721129	0.134216030678973	LOC_Os01g63690	NA	NA	XP_015638006.1 nematode resistance protein-like HSPRO1 [Oryza sativa Japonica Group]
LOC_Os03g06250	6.67	8.28	3.66	5.28	61.57	8.85	-2.22886	3.43643072601946	0.00761374205288721	0.175281017158259	LOC_Os03g06250	NA	NA	AAN06838.1 Unknown protein [Oryza sativa Japonica Group]
LOC_Os06g46270	6.57	17.87	3.92	22.72	76.63	18.6	-2.22847	4.58555318521927	0.00161920498223856	0.0788504398863284	LOC_Os06g46270	NA	NA	XP_025881778.1 NAC domain-containing protein 21/22 [Oryza sativa Japonica Group]
LOC_Os08g30770	4.7	5.97	1.9	9.82	37.85	4.16	-2.22735	5.07333764182527	0.00301348421761926	0.108764110346619	LOC_Os08g30770	NA	NA	XP_015651056.1 ABC transporter A family member 7 [Oryza sativa Japonica Group]
LOC_Os09g25070	11.43	11.46	12.43	10.22	126.02	6.4	-2.22576	4.99379866070668	0.0126066047304549	0.222554286553221	LOC_Os09g25070	48;GO:0001101,biological_process response to acid chemical;GO:0002831,biological_process regulation of response to biotic stimulus;GO:0002832,biological_process negative regulation of response to biotic stimulus;GO:0005575,cellular_component cellular_component;GO:0005622,cellular_component intracellular;GO:0005623,cellular_component cell;GO:0005634,cellular_component nucleus;GO:0008150,biological…	NA	DAA05127.1 TPA_inf: WRKY transcription factor 62 [Oryza sativa (indica cultivar-group)]; XP_015610755.1 WRKY transcription factor WRKY62 [Oryza sativa Japonica Group]
LOC_Os08g40270	2.94	3.37	0.46	2.66	21.86	2.8	-2.22173	3.80552542293856	0.0127436261000668	0.223733748661172	LOC_Os08g40270	NA	NA	XP_025883126.1 probable L-type lectin-domain containing receptor kinase S.5 [Oryza sativa Japonica Group]
LOC_Os07g29960	13.53	14.85	11.2	164.04	4.55	24.05	-2.22034	5.49070098579003	0.00785752979584032	0.178335813651599	LOC_Os07g29960	NA	NA	EAZ39816.1 hypothetical protein OsJ_24256 [Oryza sativa Japonica Group]
LOC_Os09g30300	35.03	46.35	50.04	44.39	366.82	141.04	-2.2187	5.07269843328051	0.00113980516571867	0.06670338056771	LOC_Os09g30300	NA	NA	XP_015611932.1 uncharacterized protein LOC4347390 [Oryza sativa Japonica Group]
LOC_Os07g12340	11.16	15.55	4.91	4.07	113.68	6.89	-2.21793	4.60668984838825	0.0243935690310967	0.308323619391331	LOC_Os07g12340	NA	NA	XP_015645028.1 NAC domain-containing protein 67 [Oryza sativa Japonica Group]
LOC_Os02g21300	3.2	5.15	2.7	2.17	39.26	2.41	-2.21766	3.39759867961508	0.0193825693189503	0.274508571246246	LOC_Os02g21300	NA	NA	XP_015623799.1 ubiquinol oxidase 2, mitochondrial [Oryza sativa Japonica Group]
LOC_Os02g33420	1.09	1.04	1.79	1.07	13.46	1.42	-2.21567	3.20208254654481	0.0111975148840538	0.211094736166572	LOC_Os02g33420	NA	NA	XP_015624117.1 chaperone protein ClpB1-like [Oryza sativa Japonica Group]
LOC_Os03g21060	34.87	70.96	17.05	83.58	355.33	62.64	-2.21507	7.0548374891975	0.00275975100057277	0.105270256731174	LOC_Os03g21060	NA	NA	XP_015632401.1 NAC transcription factor 47 [Oryza sativa Japonica Group]
LOC_Os02g05970	2.26	3.28	1.69	4.9	21.44	3.29	-2.21282	4.39805935271348	0.0018538983302263	0.0852624311782891	LOC_Os02g05970	NA	NA	XP_015626473.1 tyrosine-sulfated glycopeptide receptor 1 [Oryza sativa Japonica Group]
LOC_Os06g46950	24.54	29.2	10.01	10.41	215.95	27.62	-2.21247	4.48072374782367	0.0133523988336469	0.228374136478659	LOC_Os06g46950	NA	NA	XP_015643679.1 calcium-binding protein KRP1 [Oryza sativa Japonica Group]
LOC_Os04g49360	1.11	1.41	0.24	0.79	8.65	1.62	-2.20503	0.739047487963336	0.0190552033814242	0.272148484809952	LOC_Os04g49360	NA	NA	BAS90667.1 Os04g0583000 [Oryza sativa Japonica Group]
LOC_Os06g13190	75.34	76.85	72.31	74.82	739.43	89.37	-2.20423	5.87694611235949	0.00484174055066147	0.141879160693549	LOC_Os06g13190	NA	NA	XP_015641609.1 uncharacterized protein LOC4340617 [Oryza sativa Japonica Group]
LOC_Os03g56540	44.47	55.74	43.06	38.47	487.72	44.16	-2.20343	5.27074503809415	0.00833203135995749	0.184076320537308	LOC_Os03g56540	NA	NA	XP_015628748.1 mitochondrial import inner membrane translocase subunit TIM14-3 isoform X2 [Oryza sativa Japonica Group]
LOC_Os03g25750	13.59	17.07	9.16	19.44	123.17	17.55	-2.19792	5.25257790594194	0.00273884754110694	0.104974114137145	LOC_Os03g25750	NA	NA	XP_015633052.1 uncharacterized protein LOC4332948 isoform X1 [Oryza sativa Japonica Group]
LOC_Os12g26290	28.94	24.71	8	38.57	166.64	48.03	-2.19508	6.7260550584725	0.0015801878181729	0.0780737505150369	LOC_Os12g26290	165;GO:0000302,biological_process response to reactive oxygen species;GO:0001101,biological_process response to acid chemical;GO:0001516,biological_process prostaglandin biosynthetic process;GO:0001561,biological_process fatty acid alpha-oxidation;GO:0001676,biological_process long-chain fatty acid metabolic process;GO:0002376,biological_process immune system process;GO:0003008,biological_process…	DOX; fatty acid alpha-dioxygenase [EC:1.13.11.92]; K10529	ABG22011.1 alpha-dioxygenase, putative, expressed [Oryza sativa Japonica Group]; ABG22012.1 alpha-dioxygenase, putative, expressed [Oryza sativa Japonica Group]; ABG22013.1 alpha-dioxygenase, putative, expressed [Oryza sativa Japonica Group]; XP_015620386.1 alpha-dioxygenase 1 isoform X1 [Oryza sativa Japonica Group]
LOC_Os03g03550	0.85	1.21	0.31	0.14	8.5	0.51	-2.19499	1.51649575960613	0.048676260889871	0.42415783658459	LOC_Os03g03550	35;GO:0003674,molecular_function molecular_function;GO:0003700,molecular_function DNA-binding transcription factor activity;GO:0005575,cellular_component cellular_component;GO:0005622,cellular_component intracellular;GO:0005623,cellular_component cell;GO:0005634,cellular_component nucleus;GO:0005737,cellular_component cytoplasm;GO:0005829,cellular_component cytosol;GO:0006355,biological_process r…	NA	XP_015627932.1 transcription factor RF2b-like [Oryza sativa Japonica Group]
LOC_Os05g03630	10.16	13.06	6.24	10.73	97.28	8.55	-2.19495	4.71238428326493	0.00777768476391278	0.178024833038545	LOC_Os05g03630	NA	NA	XP_015637514.1 dnaJ homolog subfamily B member 1 [Oryza sativa Japonica Group]
LOC_Os11g47870	9.06	10.42	3.97	7.04	75.45	10.53	-2.19298	5.47967902868424	0.00630382736025946	0.159517975848895	LOC_Os11g47870	NA	NA	XP_015617900.1 scarecrow-like protein 9 [Oryza sativa Japonica Group]
LOC_Os11g44430	4.86	7.13	2.95	12.2	39.58	9.52	-2.19279	4.46545935125014	0.000785084212246564	0.055812852976261	LOC_Os11g44430	NA	NA	XP_015615295.1 putative serine/threonine-protein kinase-like protein CCR3 [Oryza sativa Japonica Group]
LOC_Os08g28970	4.5	4.95	5.04	3.04	50.37	3.75	-2.1906	3.41033559119688	0.0163247233629076	0.25100651984707	LOC_Os08g28970	NA	NA	XP_015648113.1 uncharacterized protein LOC4345431 [Oryza sativa Japonica Group]
LOC_Os03g57880	1.32	1.87	0.43	1.21	12.23	0.68	-2.1899	2.3072810988725	0.0242811210750771	0.307937081976009	LOC_Os03g57880	36;GO:0001871,molecular_function obsolete pattern binding;GO:0003674,molecular_function molecular_function;GO:0003824,molecular_function catalytic activity;GO:0004553,molecular_function hydrolase activity, hydrolyzing O-glycosyl compounds;GO:0005488,molecular_function binding;GO:0005575,cellular_component cellular_component;GO:0005576,cellular_component extracellular region;GO:0005623,cellular_co…	NA	XP_015630594.1 glucan endo-1,3-beta-glucosidase 8 [Oryza sativa Japonica Group]
LOC_Os05g30340	3.13	4.26	3.01	4.38	32.29	5.02	-2.18988	3.73722733058889	0.00432530464759853	0.132515782754195	LOC_Os05g30340	NA	NA	XP_015640034.1 uncharacterized protein LOC4338559 isoform X2 [Oryza sativa Japonica Group]
LOC_Os05g34830	5.73	14.73	3.45	11.11	70.46	13.06	-2.18502	4.38810538369912	0.00493220817227005	0.143282421580046	LOC_Os05g34830	91;GO:0000003,biological_process reproduction;GO:0003006,biological_process developmental process involved in reproduction;GO:0003674,molecular_function molecular_function;GO:0003700,molecular_function DNA-binding transcription factor activity;GO:0005575,cellular_component cellular_component;GO:0005622,cellular_component intracellular;GO:0005623,cellular_component cell;GO:0005634,cellular_compone…	NA	XP_015637488.1 NAC domain-containing protein 48-like [Oryza sativa Japonica Group]
LOC_Os10g25290	62.26	80.48	17.9	48.28	502.83	81.34	-2.18399	6.23010976863333	0.00833957773760068	0.184076320537308	LOC_Os10g25290	53;GO:0003674,molecular_function molecular_function;GO:0003712,molecular_function transcription coregulator activity;GO:0003714,molecular_function transcription corepressor activity;GO:0005575,cellular_component cellular_component;GO:0005622,cellular_component intracellular;GO:0005623,cellular_component cell;GO:0005634,cellular_component nucleus;GO:0006950,biological_process response to stress;GO…	JAZ; jasmonate ZIM domain-containing protein; K13464	XP_015613048.1 protein TIFY 11d [Oryza sativa Japonica Group]
LOC_Os12g11420	2.88	4.92	1.57	10.67	24.52	2.98	-2.1822	0.96947460827036	0.00747230881887394	0.173210005801452	LOC_Os12g11420	NA	NA	ABA96156.1 hypothetical protein LOC_Os12g11420 [Oryza sativa Japonica Group]
LOC_Os04g45810	18.4	15.71	7.1	9.85	140.7	9.97	-2.18113	4.96650054406444	0.0150023472976573	0.240968490007718	LOC_Os04g45810	75;GO:0001101,biological_process response to acid chemical;GO:0003674,molecular_function molecular_function;GO:0003676,molecular_function nucleic acid binding;GO:0003677,molecular_function DNA binding;GO:0003700,molecular_function DNA-binding transcription factor activity;GO:0005488,molecular_function binding;GO:0005575,cellular_component cellular_component;GO:0005622,cellular_component intracell…	NA	XP_015634133.1 homeobox-leucine zipper protein HOX22 [Oryza sativa Japonica Group]
LOC_Os03g53220	0.17	0.26	0.11	0.22	1.8	0.1	-2.17635	1.71152393524874	0.0201659020647475	0.280599285104929	LOC_Os03g53220	5;GO:0005575,cellular_component cellular_component;GO:0005911,cellular_component cell-cell junction;GO:0009506,cellular_component plasmodesma;GO:0030054,cellular_component cell junction;GO:0055044,cellular_component symplast	SNRNP200, BRR2; pre-mRNA-splicing helicase BRR2 [EC:3.6.4.13]; K12854	AAP13001.1 putative Sec63 domain containing protein [Oryza sativa Japonica Group]
LOC_Os02g26794	1.18	2.52	0.55	1.27	14.56	0.47	-2.17543	1.09540591388182	0.0414636768800333	0.396176895347679	LOC_Os02g26794	NA	NA	BAD19569.1 unknown protein [Oryza sativa Japonica Group]
LOC_Os03g60840	54.73	14.2	44.66	27.07	353.89	77.26	-2.1744	5.33557586778011	0.00787920899682218	0.178342185701614	LOC_Os03g60840	NA	NA	XP_015632395.1 Bowman-Birk type trypsin inhibitor [Oryza sativa Japonica Group]
LOC_Os06g20960	3.66	5.11	1.32	6.49	26.19	8	-2.17223	3.30605252135053	0.00231467189559039	0.0970744044697583	LOC_Os06g20960	NA	NA	XP_015641881.1 salicylate carboxymethyltransferase isoform X1 [Oryza sativa Japonica Group]
LOC_Os08g37210	0.27	2.08	0.15	3.04	4.18	3.1	-2.16936	1.55452523052293	0.00734636345999197	0.171831239747353	LOC_Os08g37210	NA	NA	XP_015649017.1 patatin-like protein 2 isoform X2 [Oryza sativa Japonica Group]
LOC_Os10g37760	4.75	3.53	2.4	5.33	32.31	4.78	-2.16753	3.00838613856818	0.0053332812066515	0.148411359869995	LOC_Os10g37760	NA	NA	AAM92298.1 putative membrane protein [Oryza sativa Japonica Group]; ABB47903.2 Rhomboid family protein, expressed [Oryza sativa Japonica Group]
LOC_Os03g50130	73.79	100.28	109.16	75.27	944.31	82.55	-2.16654	6.98341074355145	0.0108839732068578	0.207843667243252	LOC_Os03g50130	NA	GST, gst; glutathione S-transferase [EC:2.5.1.18]; K00799	ABF98491.1 MAPEG family protein, expressed [Oryza sativa Japonica Group]; XP_015627987.1 microsomal glutathione S-transferase 3 [Oryza sativa Japonica Group]
LOC_Os05g37060	1.04	2.57	0.09	0.56	12.48	0.91	-2.16405	0.923792887202165	0.0591224904737881	0.458227670888975	LOC_Os05g37060	NA	NA	XP_015638220.1 transcription factor DIVARICATA [Oryza sativa Japonica Group]
LOC_Os02g28170	0.66	0.92	0.37	0.5	6.41	0.62	-2.1633	1.41793593212214	0.0203892333512959	0.282588823635158	LOC_Os02g28170	6;GO:0003674,molecular_function molecular_function;GO:0003824,molecular_function catalytic activity;GO:0016740,molecular_function transferase activity;GO:0016746,molecular_function transferase activity, transferring acyl groups;GO:0016747,molecular_function transferase activity, transferring acyl groups other than amino-acyl groups;GO:0033809,molecular_function anthocyanin 6''-O-malonyltransferas…	NA	XP_015623555.1 phenolic glucoside malonyltransferase 1 [Oryza sativa Japonica Group]
LOC_Os05g24660	3.01	6.43	0.48	3.6	29.81	4.84	-2.16269	3.18711734815981	0.0195046286070881	0.275576243231007	LOC_Os05g24660	60;GO:0003674,molecular_function molecular_function;GO:0003824,molecular_function catalytic activity;GO:0005575,cellular_component cellular_component;GO:0005622,cellular_component intracellular;GO:0005623,cellular_component cell;GO:0005634,cellular_component nucleus;GO:0005737,cellular_component cytoplasm;GO:0005739,cellular_component mitochondrion;GO:0006139,biological_process nucleobase-contain…	IPT; adenylate dimethylallyltransferase (cytokinin synthase) [EC:2.5.1.27 2.5.1.112]; K10760	XP_015638866.1 adenylate isopentenyltransferase 3, chloroplastic [Oryza sativa Japonica Group]
LOC_Os02g09660	1.07	5.55	1.1	1.38	26.63	0.94	-2.16194	0.942206992807376	0.0562955758925062	0.446769563017246	LOC_Os02g09660	NA	NA	NA
LOC_Os02g36340	22.16	22.8	32.2	24.54	250.4	25.55	-2.15535	6.85985950975185	0.0083043158989042	0.184076320537308	LOC_Os02g36340	59;GO:0003674,molecular_function molecular_function;GO:0003824,molecular_function catalytic activity;GO:0003933,molecular_function GTP cyclohydrolase activity;GO:0003935,molecular_function GTP cyclohydrolase II activity;GO:0005575,cellular_component cellular_component;GO:0005622,cellular_component intracellular;GO:0005623,cellular_component cell;GO:0005737,cellular_component cytoplasm;GO:0006766,…	ribBA; 3,4-dihydroxy 2-butanone 4-phosphate synthase / GTP cyclohydrolase II [EC:4.1.99.12 3.5.4.25]; K14652	XP_015626297.1 probable bifunctional riboflavin biosynthesis protein RIBA 2, chloroplastic [Oryza sativa Japonica Group]
LOC_Os11g42510	32.22	54.2	23.68	40.15	356.28	24.77	-2.15405	7.2026950116782	0.0114153715449972	0.213206615627653	LOC_Os11g42510	NA	TAT; tyrosine aminotransferase [EC:2.6.1.5]; K00815	ABA95088.1 tyrosine/nicotianamine aminotransferases family protein, expressed [Oryza sativa Japonica Group]; XP_015615214.1 probable aminotransferase TAT2 [Oryza sativa Japonica Group]
LOC_Os09g35800	29.3	20.4	25.18	16.06	246.38	27.83	-2.1535	6.24874795397552	0.0105245205774382	0.205106245616291	LOC_Os09g35800	NA	galE, GALE; UDP-glucose 4-epimerase [EC:5.1.3.2]; K01784	XP_015610723.1 UDP-glucose 4-epimerase 3 [Oryza sativa Japonica Group]
LOC_Os10g34290	0.02	0.46	0.18	2.94	0.02	0.1	-2.14943	0.639694941184136	0.0909923326740675	0.552355741638431	LOC_Os10g34290	22;GO:0003674,molecular_function molecular_function;GO:0003824,molecular_function catalytic activity;GO:0004553,molecular_function hydrolase activity, hydrolyzing O-glycosyl compounds;GO:0004565,molecular_function beta-galactosidase activity;GO:0005575,cellular_component cellular_component;GO:0005618,cellular_component cell wall;GO:0005622,cellular_component intracellular;GO:0005623,cellular_comp…	NA	AAP54332.2 retrotransposon protein, putative, unclassified [Oryza sativa Japonica Group]
LOC_Os06g15750	0.66	1.34	0.18	9.01	0.48	0.37	-2.14821	2.67577722295864	0.0338028861585804	0.359389295177324	LOC_Os06g15750	NA	NA	EAZ36577.1 hypothetical protein OsJ_20918 [Oryza sativa Japonica Group]
LOC_Os06g03800	5.42	5.05	5.9	8.69	50.22	5.07	-2.147	4.22972927357976	0.005112275303168	0.144813155812146	LOC_Os06g03800	24;GO:0003674,molecular_function molecular_function;GO:0003824,molecular_function catalytic activity;GO:0004842,molecular_function ubiquitin-protein transferase activity;GO:0006464,biological_process cellular protein modification process;GO:0006807,biological_process nitrogen compound metabolic process;GO:0008150,biological_process biological_process;GO:0008152,biological_process metabolic proces…	NA	XP_015640865.1 probable E3 ubiquitin-protein ligase XBOS36 [Oryza sativa Japonica Group]
LOC_Os06g43780	0.35	0.86	0.48	0.71	5.01	0.79	-2.1448	1.36147584721187	0.0111907989489357	0.211094736166572	LOC_Os06g43780	NA	NA	BAS98856.1 Os06g0645600, partial [Oryza sativa Japonica Group]
LOC_Os02g52010	17.75	14.05	9.71	5.3	143.9	7.63	-2.1442	5.19940329577633	0.0263968912348477	0.318561407072071	LOC_Os02g52010	NA	NA	XP_015623373.1 protein EXORDIUM [Oryza sativa Japonica Group]
LOC_Os03g16670	35.29	57.04	26.18	51.19	366.9	35.94	-2.14396	6.48615967227853	0.00702610992623652	0.168067387232445	LOC_Os03g16670	NA	SDT1; pyrimidine and pyridine-specific 5'-nucleotidase [EC:3.1.3.-]; K18551	XP_015633236.1 suppressor of disruption of TFIIS [Oryza sativa Japonica Group]
LOC_Os02g37930	102.51	109.69	71.74	83.35	898.35	108.77	-2.14381	6.3603832615664	0.00745493169608302	0.173204914780111	LOC_Os02g37930	NA	NA	XP_015622942.1 uncharacterized protein LOC4329836 [Oryza sativa Japonica Group]
LOC_Os08g40590	2.53	4.05	0.88	1.67	23.9	2.6	-2.14321	2.97276294934151	0.0210060377450791	0.285378125148785	LOC_Os08g40590	NA	NA	XP_015648359.1 oxysterol-binding protein-related protein 4B isoform X1 [Oryza sativa Japonica Group]; XP_015648360.1 oxysterol-binding protein-related protein 4B isoform X2 [Oryza sativa Japonica Group]
LOC_Os01g51670	44.84	58.81	15.8	81.53	311.11	77.73	-2.14228	5.74514475345464	0.00156349607218	0.0775601614184624	LOC_Os01g51670	NA	NA	XP_015629460.1 uncharacterized protein LOC4325944 [Oryza sativa Japonica Group]
LOC_Os04g58890	10.97	11.3	7.49	6.33	97.09	10.03	-2.14156	4.49456872501662	0.0122720773054049	0.220438826331072	LOC_Os04g58890	NA	NA	XP_015633936.1 uncharacterized protein LOC9267051 [Oryza sativa Japonica Group]
LOC_Os05g02140	4.33	6.48	2.28	4.26	39.4	6.56	-2.1415	4.3437208824248	0.00655933372236406	0.161413277809357	LOC_Os05g02140	NA	NA	XP_015637962.1 probable clathrin assembly protein At4g32285 [Oryza sativa Japonica Group]
LOC_Os01g66530	5.16	5.31	2.21	6.93	30.3	13.68	-2.14143	2.35290108148478	0.00204632068540244	0.0901101240163808	LOC_Os01g66530	NA	NA	XP_015642462.1 protein AUXIN-REGULATED GENE INVOLVED IN ORGAN SIZE [Oryza sativa Japonica Group]
LOC_Os04g41160	18.26	22.05	15.18	11.03	182.63	17.17	-2.14122	6.1029967742601	0.0131449553338191	0.227223157696754	LOC_Os04g41160	NA	OXI1; serine/threonine-protein kinase OXI1 [EC:2.7.11.1]; K20714	XP_015633586.1 serine/threonine-protein kinase OXI1 [Oryza sativa Japonica Group]
LOC_Os09g36600	16.21	15.19	12.47	11.25	140.54	16.44	-2.14103	6.12362476582803	0.0085335470471055	0.185351104194064	LOC_Os09g36600	NA	NA	BAG92908.1 unnamed protein product [Oryza sativa Japonica Group]; XP_015612038.1 protein NUCLEAR FUSION DEFECTIVE 4 [Oryza sativa Japonica Group]
LOC_Os03g21620	22.1	32.37	22.03	28.01	246.62	16.7	-2.14013	6.61816334443435	0.0107295125679757	0.206313198807075	LOC_Os03g21620	84;GO:0003674,molecular_function molecular_function;GO:0003824,molecular_function catalytic activity;GO:0004672,molecular_function protein kinase activity;GO:0004674,molecular_function protein serine/threonine kinase activity;GO:0005575,cellular_component cellular_component;GO:0005622,cellular_component intracellular;GO:0005623,cellular_component cell;GO:0005634,cellular_component nucleus;GO:0005…	NA	ABF95793.1 Serine/threonine-protein kinase AtPK19, putative, expressed [Oryza sativa Japonica Group]
LOC_Os09g29940	17.34	24.45	13.98	43.01	144.56	31.02	-2.12778	6.24326186560464	0.000946963547295564	0.0618320931699962	LOC_Os09g29940	NA	NA	XP_015651233.1 O-fucosyltransferase 34 [Oryza sativa Japonica Group]
LOC_Os12g03640	0.78	0.98	1.84	6.54	4.79	4.26	-2.12724	2.84833913434312	0.000176810350953746	0.0296623012948258	LOC_Os12g03640	NA	NA	ABA96389.2 Protein kinase domain containing protein, expressed [Oryza sativa Japonica Group]
LOC_Os02g31080	12.05	16.25	9.58	17.15	114.23	13.09	-2.12684	5.96840841714929	0.00494526355860567	0.143455274781966	LOC_Os02g31080	6;GO:0005575,cellular_component cellular_component;GO:0005623,cellular_component cell;GO:0005886,cellular_component plasma membrane;GO:0016020,cellular_component membrane;GO:0044464,cellular_component cell part;GO:0071944,cellular_component cell periphery	NA	XP_015627747.1 uncharacterized protein At2g33490 isoform X1 [Oryza sativa Japonica Group]
LOC_Os07g07930	48.78	60.88	9	24.22	383.64	33.57	-2.12609	5.73627550618477	0.024202251160095	0.307129761736215	LOC_Os07g07930	NA	NA	XP_015644950.1 non-specific lipid-transfer protein-like protein At2g13820 [Oryza sativa Japonica Group]
LOC_Os10g20610	2.61	3.74	0.46	8.03	10.74	9.26	-2.12517	3.43120082154096	0.00126926847871753	0.070568599527883	LOC_Os10g20610	7;GO:0003674,molecular_function molecular_function;GO:0003824,molecular_function catalytic activity;GO:0008150,biological_process biological_process;GO:0008152,biological_process metabolic process;GO:0016491,molecular_function oxidoreductase activity;GO:0016722,molecular_function oxidoreductase activity, oxidizing metal ions;GO:0055114,biological_process oxidation-reduction process	NA	XP_015613446.1 laccase-15 [Oryza sativa Japonica Group]
LOC_Os03g43720	27.32	17.3	24.9	26.72	222.99	15.39	-2.12481	6.51796614185835	0.0110762066916824	0.209782939122953	LOC_Os03g43720	59;GO:0003674,molecular_function molecular_function;GO:0005215,molecular_function transporter activity;GO:0005342,molecular_function organic acid transmembrane transporter activity;GO:0005575,cellular_component cellular_component;GO:0005623,cellular_component cell;GO:0005886,cellular_component plasma membrane;GO:0006810,biological_process transport;GO:0006811,biological_process ion transport;GO:0…	NA	AAR01731.1 putative sugar transporter (alternative splicing product) [Oryza sativa Japonica Group]; ABF97804.1 major facilitator superfamily protein, expressed [Oryza sativa Japonica Group]; XP_015632063.1 organic cation/carnitine transporter 7 [Oryza sativa Japonica Group]
LOC_Os10g20470	24.62	31.74	11.87	23.49	213.3	19.83	-2.12421	6.45166316506302	0.010489910054543	0.204814144545472	LOC_Os10g20470	NA	NA	XP_015612762.1 protein DETOXIFICATION 16 isoform X1 [Oryza sativa Japonica Group]
LOC_Os03g17460	0.39	2.43	0.44	3.06	8.15	1.3	-2.12048	1.37091848026612	0.0140570125039066	0.234113096709456	LOC_Os03g17460	53;GO:0003674,molecular_function molecular_function;GO:0003824,molecular_function catalytic activity;GO:0004364,molecular_function glutathione transferase activity;GO:0005575,cellular_component cellular_component;GO:0005622,cellular_component intracellular;GO:0005623,cellular_component cell;GO:0005737,cellular_component cytoplasm;GO:0005829,cellular_component cytosol;GO:0006464,biological_process…	GST, gst; glutathione S-transferase [EC:2.5.1.18]; K00799	AAN64478.1 putative dehydroascorbate reductase [Oryza sativa Japonica Group]
LOC_Os04g57760	11.5	10.31	7.68	6.11	96.1	8.42	-2.11925	4.65688641166151	0.0146565259538459	0.238707158510194	LOC_Os04g57760	NA	NA	XP_015633509.1 protein BPS1, chloroplastic [Oryza sativa Japonica Group]
LOC_Os05g05550	1.41	0.83	0.43	1.95	5.5	3.45	-2.11645	0.54030747903838	0.00324130440829996	0.113417566730635	LOC_Os05g05550	NA	NA	AAT93977.1 hypothetical protein [Oryza sativa Japonica Group]
LOC_Os06g12560	1.26	1.58	0.94	1.17	11.94	1.11	-2.11219	1.24042842401858	0.019589791778035	0.276392659677517	LOC_Os06g12560	49;GO:0003674,molecular_function molecular_function;GO:0003824,molecular_function catalytic activity;GO:0004842,molecular_function ubiquitin-protein transferase activity;GO:0006464,biological_process cellular protein modification process;GO:0006508,biological_process proteolysis;GO:0006511,biological_process ubiquitin-dependent protein catabolic process;GO:0006807,biological_process nitrogen comp…	NA	XP_015641975.1 NEP1-interacting protein-like 2 isoform X1 [Oryza sativa Japonica Group]
LOC_Os09g25770	4.7	5.17	2.97	4.99	37.32	6.46	-2.1109	3.71287812355747	0.00560168446885351	0.151402957732466	LOC_Os09g25770	47;GO:0003674,molecular_function molecular_function;GO:0005215,molecular_function transporter activity;GO:0005575,cellular_component cellular_component;GO:0005622,cellular_component intracellular;GO:0005623,cellular_component cell;GO:0005737,cellular_component cytoplasm;GO:0005886,cellular_component plasma membrane;GO:0005887,cellular_component integral component of plasma membrane;GO:0005938,cel…	NA	XP_015611840.1 WAT1-related protein At4g28040 isoform X1 [Oryza sativa Japonica Group]; XP_015611841.1 WAT1-related protein At4g28040 isoform X2 [Oryza sativa Japonica Group]
LOC_Os04g32620	7.03	17.85	3.78	12.35	82.71	11.76	-2.10846	4.32217906425318	0.00914873005131273	0.190819069975211	LOC_Os04g32620	89;GO:0001101,biological_process response to acid chemical;GO:0003674,molecular_function molecular_function;GO:0003676,molecular_function nucleic acid binding;GO:0003677,molecular_function DNA binding;GO:0003700,molecular_function DNA-binding transcription factor activity;GO:0005488,molecular_function binding;GO:0006082,biological_process organic acid metabolic process;GO:0006355,biological_proce…	NA	XP_015636603.1 ethylene-responsive transcription factor ERF113 [Oryza sativa Japonica Group]
LOC_Os01g63210	58.32	146.3	56.08	52.73	847.39	53.36	-2.10763	7.19858857326263	0.0231954940480686	0.30122615438479	LOC_Os01g63210	NA	NA	XP_015616770.1 heme-binding-like protein At3g10130, chloroplastic [Oryza sativa Japonica Group]
LOC_Os08g44340	50.17	91.9	23.63	59.91	501.01	52.39	-2.10487	7.54760423218853	0.0118412843945631	0.216553923846222	LOC_Os08g44340	93;GO:0001101,biological_process response to acid chemical;GO:0003674,molecular_function molecular_function;GO:0003824,molecular_function catalytic activity;GO:0005575,cellular_component cellular_component;GO:0005622,cellular_component intracellular;GO:0005623,cellular_component cell;GO:0005737,cellular_component cytoplasm;GO:0005777,cellular_component peroxisome;GO:0005778,cellular_component per…	E1.6.5.4; monodehydroascorbate reductase (NADH) [EC:1.6.5.4]; K08232	XP_015649937.1 monodehydroascorbate reductase 4, cytosolic-like [Oryza sativa Japonica Group]
LOC_Os03g16900	0.51	0.6	0.26	1.1	3.01	1.31	-2.10412	0.773124417897963	0.00273006271931996	0.104974114137145	LOC_Os03g16900	3;GO:0005575,cellular_component cellular_component;GO:0005576,cellular_component extracellular region;GO:0048046,cellular_component apoplast	NA	XP_015629238.1 guanosine nucleotide diphosphate dissociation inhibitor At5g09550 [Oryza sativa Japonica Group]
LOC_Os08g37760	0.69	0.98	0.32	0.79	5.97	0.65	-2.10363	1.16231781969173	0.0184417389442897	0.267292684339705	LOC_Os08g37760	70;GO:0002376,biological_process immune system process;GO:0003674,molecular_function molecular_function;GO:0003824,molecular_function catalytic activity;GO:0004842,molecular_function ubiquitin-protein transferase activity;GO:0005575,cellular_component cellular_component;GO:0005623,cellular_component cell;GO:0005886,cellular_component plasma membrane;GO:0006464,biological_process cellular protein …	NA	XP_015648896.1 E3 ubiquitin-protein ligase ATL6 [Oryza sativa Japonica Group]
LOC_Os03g19010	10.21	12.46	6.74	11.81	85.8	12.67	-2.09818	4.22525396156717	0.00556092618188221	0.150847380324415	LOC_Os03g19010	47;GO:0003674,molecular_function molecular_function;GO:0005488,molecular_function binding;GO:0005515,molecular_function protein binding;GO:0005575,cellular_component cellular_component;GO:0005622,cellular_component intracellular;GO:0005623,cellular_component cell;GO:0005737,cellular_component cytoplasm;GO:0005777,cellular_component peroxisome;GO:0005778,cellular_component peroxisomal membrane;GO:…	NA	XP_015630855.1 peroxisomal membrane protein 11-3 [Oryza sativa Japonica Group]
LOC_Os09g32840	1.57	2.1	1.04	1.92	14.08	1.56	-2.09805	2.96834980986554	0.01041022358302	0.203862671329945	LOC_Os09g32840	NA	NA	XP_015651240.1 nucleotide pyrophosphatase/phosphodiesterase [Oryza sativa Japonica Group]
LOC_Os01g70790	16.32	20.44	7.53	11.94	139.47	11.33	-2.09798	5.36904640078488	0.0144820675519948	0.238049346696228	LOC_Os01g70790	45;GO:0000322,cellular_component storage vacuole;GO:0000325,cellular_component plant-type vacuole;GO:0000326,cellular_component protein storage vacuole;GO:0005575,cellular_component cellular_component;GO:0005622,cellular_component intracellular;GO:0005623,cellular_component cell;GO:0005737,cellular_component cytoplasm;GO:0005773,cellular_component vacuole;GO:0005783,cellular_component endoplasmic…	NA	XP_015642536.1 protein SRC2 [Oryza sativa Japonica Group]
LOC_Os10g40550	0.65	0.76	0.09	1.87	3.25	0.7	-2.09511	0.658682352934285	0.0105647498290136	0.205419976788262	LOC_Os10g40550	47;GO:0000287,molecular_function magnesium ion binding;GO:0003674,molecular_function molecular_function;GO:0003824,molecular_function catalytic activity;GO:0004805,molecular_function trehalose-phosphatase activity;GO:0005488,molecular_function binding;GO:0005575,cellular_component cellular_component;GO:0005622,cellular_component intracellular;GO:0005623,cellular_component cell;GO:0005737,cellular…	otsB; trehalose 6-phosphate phosphatase [EC:3.1.3.12]; K01087	EAY79464.1 hypothetical protein OsI_34594 [Oryza sativa Indica Group]
LOC_Os07g08400	0.83	1.2	0.67	2.09	7.03	1.19	-2.09504	1.51369467991319	0.00553885123435948	0.150836804444239	LOC_Os07g08400	37;GO:0002376,biological_process immune system process;GO:0003674,molecular_function molecular_function;GO:0005488,molecular_function binding;GO:0005515,molecular_function protein binding;GO:0005575,cellular_component cellular_component;GO:0005622,cellular_component intracellular;GO:0005623,cellular_component cell;GO:0005634,cellular_component nucleus;GO:0005737,cellular_component cytoplasm;GO:00…	NA	XP_015647868.1 guanylate-binding protein 5 isoform X1 [Oryza sativa Japonica Group]
LOC_Os10g42690	15.84	21.73	8.52	19.38	137.74	13.44	-2.09369	6.67947071734311	0.00897668098133964	0.189978185548477	LOC_Os10g42690	134;GO:0000003,biological_process reproduction;GO:0000785,cellular_component chromatin;GO:0000792,cellular_component heterochromatin;GO:0000902,biological_process cell morphogenesis;GO:0003006,biological_process developmental process involved in reproduction;GO:0003674,molecular_function molecular_function;GO:0003824,molecular_function catalytic activity;GO:0005575,cellular_component cellular_com…	NA	AAL58187.1 putative retinoblastoma binding protein [Oryza sativa Japonica Group]
LOC_Os05g37190	3.96	7.25	1.47	2.47	40.92	2.36	-2.09214	3.67720491702582	0.0333138806333759	0.357010217615637	LOC_Os05g37190	38;GO:0003674,molecular_function molecular_function;GO:0003700,molecular_function DNA-binding transcription factor activity;GO:0005575,cellular_component cellular_component;GO:0005622,cellular_component intracellular;GO:0005623,cellular_component cell;GO:0005634,cellular_component nucleus;GO:0006355,biological_process regulation of transcription, DNA-templated;GO:0008150,biological_process biolog…	NA	XP_015640742.1 protein TRANSPARENT TESTA 1 isoform X1 [Oryza sativa Japonica Group]
LOC_Os04g45520	2.01	0.35	1.12	0.32	12.11	0.53	-2.08882	0.898543445299748	0.0670182926567748	0.482560388281128	LOC_Os04g45520	66;GO:0000041,biological_process transition metal ion transport;GO:0003674,molecular_function molecular_function;GO:0005215,molecular_function transporter activity;GO:0005381,molecular_function iron ion transmembrane transporter activity;GO:0005384,molecular_function manganese ion transmembrane transporter activity;GO:0005575,cellular_component cellular_component;GO:0006810,biological_process tra…	NA	XP_015634450.1 vacuolar iron transporter homolog 2 [Oryza sativa Japonica Group]
LOC_Os03g14370	11.12	14.82	5.68	4.53	99.92	10.4	-2.08542	5.45865333507799	0.0198084841062108	0.278117728862584	LOC_Os03g14370	27;GO:0001101,biological_process response to acid chemical;GO:0003674,molecular_function molecular_function;GO:0005488,molecular_function binding;GO:0005575,cellular_component cellular_component;GO:0005622,cellular_component intracellular;GO:0005623,cellular_component cell;GO:0005737,cellular_component cytoplasm;GO:0005829,cellular_component cytosol;GO:0008150,biological_process biological_proces…	NA	ABF94960.1 ACT domain containing protein, expressed [Oryza sativa Japonica Group]; XP_015627838.1 ACT domain-containing protein ACR8 [Oryza sativa Japonica Group]
LOC_Os10g38600	2.64	8.45	3.84	6.26	36.66	13.44	-2.08124	3.20624316330331	0.004149913432114	0.129065104292557	LOC_Os10g38600	NA	GST, gst; glutathione S-transferase [EC:2.5.1.18]; K00799	AAM12301.1 putative glutathione S-transferase [Oryza sativa Japonica Group]
LOC_Os04g58220	1.7	1.33	0.67	1.45	10.41	1.99	-2.08054	2.39547138823996	0.00910579874801639	0.190819069975211	LOC_Os04g58220	NA	NA	XP_015633909.1 probable polyol transporter 4 [Oryza sativa Japonica Group]
LOC_Os08g37690	5.3	7.17	3.64	5.6	47.91	5.73	-2.08043	3.1793020444926	0.0112194908095052	0.211094736166572	LOC_Os08g37690	NA	NA	XP_015651055.1 uncharacterized protein LOC4345862 [Oryza sativa Japonica Group]
LOC_Os01g72490	7.72	12.44	1.3	7.28	64.79	5.4	-2.07884	4.2254377447784	0.0258844596382005	0.315774767429165	LOC_Os01g72490	48;GO:0000003,biological_process reproduction;GO:0003006,biological_process developmental process involved in reproduction;GO:0003674,molecular_function molecular_function;GO:0005488,molecular_function binding;GO:0005515,molecular_function protein binding;GO:0005575,cellular_component cellular_component;GO:0005622,cellular_component intracellular;GO:0005623,cellular_component cell;GO:0005634,cell…	NA	XP_015622050.1 protein LATERAL ROOT PRIMORDIUM 1 [Oryza sativa Japonica Group]
LOC_Os01g03720	1.85	3.71	0.51	3.86	14.47	4.48	-2.07867	2.46173410400813	0.00721955995480594	0.170283779775154	LOC_Os01g03720	188;GO:0000003,biological_process reproduction;GO:0000981,molecular_function DNA-binding transcription factor activity, RNA polymerase II-specific;GO:0000988,molecular_function obsolete transcription factor activity, protein binding;GO:0000989,molecular_function obsolete transcription factor activity, transcription factor binding;GO:0001067,molecular_function regulatory region nucleic acid bindin…	NA	XP_015633684.1 transcription factor MYB62 isoform X1 [Oryza sativa Japonica Group]
LOC_Os12g07310	1.9	1.38	2.41	2.53	9.21	11.58	-2.07827	1.70752766102706	0.00196412919006548	0.0883543792238566	LOC_Os12g07310	NA	NA	XP_015618758.1 citrate-binding protein [Oryza sativa Japonica Group]
LOC_Os01g11150	4.49	8.08	0.73	4.64	34.15	10.41	-2.07411	3.51274875133894	0.0140615396423166	0.234113096709456	LOC_Os01g11150	NA	GA2ox; gibberellin 2beta-dioxygenase [EC:1.14.11.13]; K04125	XP_015633380.1 gibberellin 2-beta-dioxygenase 3-like [Oryza sativa Japonica Group]
LOC_Os04g08550	26.66	25.75	16.62	25.3	196.31	34.01	-2.07354	5.91059361609474	0.00451997217217405	0.135844691293146	LOC_Os04g08550	NA	NA	XP_015634160.1 deoxymugineic acid synthase 1 [Oryza sativa Japonica Group]
LOC_Os01g06500	4.13	7.33	1.47	2.59	40.57	3.01	-2.07269	3.02508330542193	0.0323553027793345	0.35299600227455	LOC_Os01g06500	NA	NA	XP_015630186.1 lectin isoform X1 [Oryza sativa Japonica Group]; XP_015630253.1 lectin isoform X2 [Oryza sativa Japonica Group]
LOC_Os03g50710	1.63	5.47	0.4	1	24.12	1.22	-2.07121	0.716982749121818	0.073726776687288	0.506829205933862	LOC_Os03g50710	NA	NA	BAS86072.1 Os03g0715200 [Oryza sativa Japonica Group]
LOC_Os05g50580	0.93	1.64	0.36	1.77	7.09	2.11	-2.071	1.79183639913658	0.00623919601213618	0.15885166139348	LOC_Os05g50580	46;GO:0003674,molecular_function molecular_function;GO:0003824,molecular_function catalytic activity;GO:0004180,molecular_function carboxypeptidase activity;GO:0004185,molecular_function serine-type carboxypeptidase activity;GO:0005575,cellular_component cellular_component;GO:0005622,cellular_component intracellular;GO:0005623,cellular_component cell;GO:0005737,cellular_component cytoplasm;GO:000…	NA	XP_015638184.1 serine carboxypeptidase-like 50 [Oryza sativa Japonica Group]
LOC_Os03g09140	19.17	24.62	10.44	19.87	156.38	21.99	-2.06888	4.97240622666136	0.00689667150585592	0.16584689871685	LOC_Os03g09140	27;GO:0005575,cellular_component cellular_component;GO:0005622,cellular_component intracellular;GO:0005623,cellular_component cell;GO:0005737,cellular_component cytoplasm;GO:0005794,cellular_component Golgi apparatus;GO:0006810,biological_process transport;GO:0006890,biological_process retrograde vesicle-mediated transport, Golgi to endoplasmic reticulum;GO:0006891,biological_process intra-Golgi …	NA	XP_015628223.1 ras-related protein RABH1e [Oryza sativa Japonica Group]
LOC_Os04g40910	15.43	13.99	15.01	18.92	130.15	14.71	-2.0678	5.70340168191527	0.00579656951547653	0.153620477207124	LOC_Os04g40910	NA	NA	XP_015636704.1 F-box protein SKIP14 [Oryza sativa Japonica Group]
LOC_Os01g42350	0.12	0.27	0.31	0.3	1.98	0.32	-2.06415	1.47250698986816	0.012811683750018	0.224343360722344	LOC_Os01g42350	30;GO:0003674,molecular_function molecular_function;GO:0003824,molecular_function catalytic activity;GO:0005215,molecular_function transporter activity;GO:0005575,cellular_component cellular_component;GO:0005623,cellular_component cell;GO:0005886,cellular_component plasma membrane;GO:0006810,biological_process transport;GO:0008150,biological_process biological_process;GO:0015399,molecular_functio…	NA	CAD59567.1 PDR-like ABC transporter [Oryza sativa Japonica Group]
LOC_Os08g24182	4.41	4.53	4.41	3.55	38.19	7.72	-2.06406	1.88083023900642	0.0118874082754987	0.217200699622008	LOC_Os08g24182	NA	NA	BAF23475.1 Os08g0330800 [Oryza sativa Japonica Group]
LOC_Os01g03730	25.39	78.34	9.97	92.37	290.65	31.79	-2.06099	6.46043290849063	0.0120345140898855	0.217721182325078	LOC_Os01g03730	NA	NA	XP_015614478.1 endonuclease 2 [Oryza sativa Japonica Group]
LOC_Os08g43120	1.7	1.05	2.1	0.85	15.92	0.69	-2.0562	4.06157440671115	0.0340620906716383	0.36176412975296	LOC_Os08g43120	30;GO:0003674,molecular_function molecular_function;GO:0003824,molecular_function catalytic activity;GO:0005215,molecular_function transporter activity;GO:0005575,cellular_component cellular_component;GO:0005623,cellular_component cell;GO:0005886,cellular_component plasma membrane;GO:0006810,biological_process transport;GO:0008150,biological_process biological_process;GO:0015399,molecular_functio…	NA	EEC83978.1 hypothetical protein OsI_30122 [Oryza sativa Indica Group]
LOC_Os02g45760	2.62	4.24	1.03	2.65	22.69	2.92	-2.05138	3.63031680727444	0.0147023085556456	0.239193883753815	LOC_Os02g45760	39;GO:0003674,molecular_function molecular_function;GO:0003676,molecular_function nucleic acid binding;GO:0003677,molecular_function DNA binding;GO:0003700,molecular_function DNA-binding transcription factor activity;GO:0005488,molecular_function binding;GO:0005575,cellular_component cellular_component;GO:0005622,cellular_component intracellular;GO:0005623,cellular_component cell;GO:0005634,cellu…	NA	XP_015623156.1 scarecrow-like protein 8 [Oryza sativa Japonica Group]
LOC_Os08g40500	13.98	22.61	6.71	29.71	104.84	25.56	-2.05127	3.80114366690138	0.00327922079886447	0.113954333784981	LOC_Os08g40500	NA	NA	XP_015648709.1 predicted GPI-anchored protein 58 [Oryza sativa Japonica Group]
LOC_Os08g04840	62.29	84.95	69.4	56.39	677.98	36.39	-2.04884	7.72331053610788	0.0214059440410371	0.287826261629875	LOC_Os08g04840	133;GO:0000122,biological_process negative regulation of transcription by RNA polymerase II;GO:0000976,molecular_function transcription regulatory region sequence-specific DNA binding;GO:0001067,molecular_function regulatory region nucleic acid binding;GO:0001101,biological_process response to acid chemical;GO:0001558,biological_process regulation of cell growth;GO:0003674,molecular_function mole…	NA	XP_015651035.1 transcription factor MYBS3-like [Oryza sativa Japonica Group]
LOC_Os04g51660	0.37	0.96	0.21	0.57	4.23	0.72	-2.04826	0.924281355896663	0.0226196654393724	0.296036295461465	LOC_Os04g51660	6;GO:0003674,molecular_function molecular_function;GO:0003824,molecular_function catalytic activity;GO:0016740,molecular_function transferase activity;GO:0016746,molecular_function transferase activity, transferring acyl groups;GO:0016747,molecular_function transferase activity, transferring acyl groups other than amino-acyl groups;GO:0033809,molecular_function anthocyanin 6''-O-malonyltransferas…	NA	XP_015634211.1 phenolic glucoside malonyltransferase 1 [Oryza sativa Japonica Group]
LOC_Os02g35490	22.07	23.5	12.89	53.16	124.59	44.17	-2.04825	4.97012572033889	0.000283599822990658	0.0348578157343427	LOC_Os02g35490	10;GO:0005575,cellular_component cellular_component;GO:0005623,cellular_component cell;GO:0005886,cellular_component plasma membrane;GO:0006950,biological_process response to stress;GO:0006952,biological_process defense response;GO:0008150,biological_process biological_process;GO:0016020,cellular_component membrane;GO:0044464,cellular_component cell part;GO:0050896,biological_process response to …	NA	BAH00347.1 unnamed protein product [Oryza sativa Japonica Group]
LOC_Os03g03510	37.88	32.4	22.83	64.12	238.83	41.41	-2.04681	6.75691002678601	0.00240728749695886	0.0990038014872539	LOC_Os03g03510	84;GO:0003674,molecular_function molecular_function;GO:0003824,molecular_function catalytic activity;GO:0004672,molecular_function protein kinase activity;GO:0004674,molecular_function protein serine/threonine kinase activity;GO:0005575,cellular_component cellular_component;GO:0005622,cellular_component intracellular;GO:0005623,cellular_component cell;GO:0005737,cellular_component cytoplasm;GO:00…	NA	AAM19110.1 Putative serine/threonine kinase [Oryza sativa Japonica Group]
LOC_Os07g04560	35.74	42.46	12.43	32.96	240.61	55.99	-2.04666	6.29580045695975	0.00590092609282322	0.154526196905449	LOC_Os07g04560	116;GO:0003674,molecular_function molecular_function;GO:0003700,molecular_function DNA-binding transcription factor activity;GO:0005975,biological_process carbohydrate metabolic process;GO:0005984,biological_process disaccharide metabolic process;GO:0005991,biological_process trehalose metabolic process;GO:0005992,biological_process trehalose biosynthetic process;GO:0006082,biological_process org…	NA	XP_015646514.1 transcription factor JUNGBRUNNEN 1 [Oryza sativa Japonica Group]
LOC_Os09g37834	2.57	3.55	1.79	5.76	18.61	4.92	-2.03821	4.07095010546177	0.00148961580428356	0.075366443867309	LOC_Os09g37834	NA	NA	XP_015651306.1 G-type lectin S-receptor-like serine/threonine-protein kinase RKS1 [Oryza sativa Japonica Group]
LOC_Os06g45500	11.48	10.79	7.85	16.26	78.81	14.58	-2.03207	6.25262173449097	0.00286538387744951	0.106430472344117	LOC_Os06g45500	49;GO:0000160,biological_process phosphorelay signal transduction system;GO:0005575,cellular_component cellular_component;GO:0005622,cellular_component intracellular;GO:0005623,cellular_component cell;GO:0005737,cellular_component cytoplasm;GO:0005768,cellular_component endosome;GO:0005794,cellular_component Golgi apparatus;GO:0005802,cellular_component trans-Golgi network;GO:0007154,biological_p…	copA, ctpA, ATP7; P-type Cu+ transporter [EC:7.2.2.8]; K17686	XP_015643579.1 cation-transporting ATPase HMA5 isoform X1 [Oryza sativa Japonica Group]
LOC_Os01g22352	49.39	93.36	11.43	79.06	401.45	68.83	-2.02992	7.0768312495064	0.0118364740073685	0.216553923846222	LOC_Os01g22352	NA	E1.11.1.7; peroxidase [EC:1.11.1.7]; K00430	XP_015642920.1 peroxidase 1 isoform X2 [Oryza sativa Japonica Group]
LOC_Os12g03040	7.46	7.29	5.11	7.7	58.85	3.65	-2.0255	4.3021970318099	0.0154540505552087	0.243573208984905	LOC_Os12g03040	63;GO:0000003,biological_process reproduction;GO:0003006,biological_process developmental process involved in reproduction;GO:0003674,molecular_function molecular_function;GO:0003700,molecular_function DNA-binding transcription factor activity;GO:0005575,cellular_component cellular_component;GO:0005622,cellular_component intracellular;GO:0005623,cellular_component cell;GO:0005634,cellular_compone…	NA	XP_015620532.1 NAC transcription factor 29 [Oryza sativa Japonica Group]
LOC_Os01g63060	31.06	37.67	18.33	54.24	228.51	30.14	-2.02456	6.15203547072929	0.00454332151042168	0.136270574713498	LOC_Os01g63060	44;GO:0003674,molecular_function molecular_function;GO:0003824,molecular_function catalytic activity;GO:0005575,cellular_component cellular_component;GO:0005622,cellular_component intracellular;GO:0005623,cellular_component cell;GO:0005737,cellular_component cytoplasm;GO:0005794,cellular_component Golgi apparatus;GO:0005802,cellular_component trans-Golgi network;GO:0006629,biological_process lipi…	SGMS; shingomyelin synthase [EC:2.7.8.27]; K04714	XP_015622359.1 phosphatidylinositol:ceramide inositolphosphotransferase [Oryza sativa Japonica Group]
LOC_Os05g36270	8.79	9.4	10.64	11.78	79.15	12.96	-2.02434	4.71464838002078	0.00502541118902424	0.144169843076576	LOC_Os05g36270	89;GO:0000272,biological_process polysaccharide catabolic process;GO:0001101,biological_process response to acid chemical;GO:0003674,molecular_function molecular_function;GO:0003824,molecular_function catalytic activity;GO:0005575,cellular_component cellular_component;GO:0005622,cellular_component intracellular;GO:0005623,cellular_component cell;GO:0005634,cellular_component nucleus;GO:0005737,ce…	FBP, fbp; fructose-1,6-bisphosphatase I [EC:3.1.3.11]; K03841	EEC79294.1 hypothetical protein OsI_20105 [Oryza sativa Indica Group]; XP_015640172.1 fructose-1,6-bisphosphatase, cytosolic [Oryza sativa Japonica Group]
LOC_Os03g11900	132.25	217.49	48.76	175	1095.49	133.58	-2.02265	8.98991526927724	0.0121877279845427	0.219705560721355	LOC_Os03g11900	71;GO:0001101,biological_process response to acid chemical;GO:0003674,molecular_function molecular_function;GO:0005215,molecular_function transporter activity;GO:0005351,molecular_function carbohydrate:proton symporter activity;GO:0005355,molecular_function glucose transmembrane transporter activity;GO:0005356,molecular_function glucose:proton symporter activity;GO:0005358,molecular_function high…	NA	XP_015630449.1 sugar transport protein MST4-like [Oryza sativa Japonica Group]
LOC_Os01g68650	0.84	0.61	0.61	0.28	5.74	1.48	-2.01985	0.717710049331967	0.0235396178715802	0.303499558682494	LOC_Os01g68650	NA	NA	XP_015623145.1 uncharacterized protein LOC4324350 [Oryza sativa Japonica Group]
LOC_Os01g65670	1.55	3.41	1.02	1.54	16.32	3.19	-2.01922	2.80564597528297	0.0155604601423082	0.24429680425599	LOC_Os01g65670	NA	NA	XP_015621340.1 amino acid permease 5 isoform X2 [Oryza sativa Japonica Group]
LOC_Os06g04220	12.86	17.24	5.52	9.71	89.73	28.18	-2.01737	3.08403414724125	0.00932787253762381	0.19254662295101	LOC_Os06g04220	NA	NA	EEC79929.1 hypothetical protein OsI_21502 [Oryza sativa Indica Group]
LOC_Os02g15350	2.86	4.98	0.83	3.56	21.52	5.82	-2.01707	3.0132550087985	0.0109038471660562	0.207883545120561	LOC_Os02g15350	68;GO:0000003,biological_process reproduction;GO:0003006,biological_process developmental process involved in reproduction;GO:0003674,molecular_function molecular_function;GO:0003700,molecular_function DNA-binding transcription factor activity;GO:0005575,cellular_component cellular_component;GO:0005622,cellular_component intracellular;GO:0005623,cellular_component cell;GO:0005634,cellular_compone…	NA	XP_015623741.1 dof zinc finger protein 3-like [Oryza sativa Japonica Group]
LOC_Os06g10520	26.87	22.81	9.36	36.55	141.55	36.45	-2.01685	6.61561847056238	0.00260402630510323	0.102271344310314	LOC_Os06g10520	NA	PANK1_2_3, CAB1, coaW; type II pantothenate kinase [EC:2.7.1.33]; K09680	XP_015644088.1 pantothenate kinase 1 isoform X2 [Oryza sativa Japonica Group]
LOC_Os04g40070	0.4	0.41	0.16	0.49	2.85	0.12	-2.01674	0.869750675735264	0.0370860238918972	0.378767309285665	LOC_Os04g40070	13;GO:0005575,cellular_component cellular_component;GO:0005622,cellular_component intracellular;GO:0005623,cellular_component cell;GO:0005737,cellular_component cytoplasm;GO:0005783,cellular_component endoplasmic reticulum;GO:0012505,cellular_component endomembrane system;GO:0043226,cellular_component organelle;GO:0043227,cellular_component membrane-bounded organelle;GO:0043229,cellular_component…	NA	XP_015634984.1 C2 and GRAM domain-containing protein At5g50170 [Oryza sativa Japonica Group]
LOC_Os04g24600	10.94	11.69	9.05	15.51	84.17	13.71	-2.01484	4.92036496037708	0.00388005590980597	0.124668602451752	LOC_Os04g24600	63;GO:0000323,cellular_component lytic vacuole;GO:0003674,molecular_function molecular_function;GO:0003824,molecular_function catalytic activity;GO:0004175,molecular_function endopeptidase activity;GO:0004197,molecular_function cysteine-type endopeptidase activity;GO:0005575,cellular_component cellular_component;GO:0005576,cellular_component extracellular region;GO:0005615,cellular_component extr…	CTSF; cathepsin F [EC:3.4.22.41]; K01373	XP_015636152.1 cysteine proteinase 1 [Oryza sativa Japonica Group]
LOC_Os09g28354	25.39	34.95	9.19	21.99	190.4	31.59	-2.01319	5.7016080619194	0.00999401978848843	0.199386620088519	LOC_Os09g28354	53;GO:0003674,molecular_function molecular_function;GO:0003700,molecular_function DNA-binding transcription factor activity;GO:0005575,cellular_component cellular_component;GO:0005622,cellular_component intracellular;GO:0005623,cellular_component cell;GO:0005634,cellular_component nucleus;GO:0006355,biological_process regulation of transcription, DNA-templated;GO:0006950,biological_process respon…	NA	XP_015611859.1 heat stress transcription factor B-1 [Oryza sativa Japonica Group]
LOC_Os04g57550	74.05	154.43	33.06	90.21	762.98	47.42	-2.01307	8.29088299798928	0.0251019011504328	0.311722685786326	LOC_Os04g57550	38;GO:0003674,molecular_function molecular_function;GO:0003824,molecular_function catalytic activity;GO:0005575,cellular_component cellular_component;GO:0005622,cellular_component intracellular;GO:0005623,cellular_component cell;GO:0005737,cellular_component cytoplasm;GO:0005777,cellular_component peroxisome;GO:0006576,biological_process cellular biogenic amine metabolic process;GO:0006595,biolog…	PAO4, PAO3, PAO2; polyamine oxidase [EC:1.5.3.17 1.5.3.-]; K17839	XP_015637015.1 probable polyamine oxidase 2 [Oryza sativa Japonica Group]
LOC_Os09g24580	37.94	61.21	20.73	18.61	339.28	60.02	-2.01268	5.58458007641098	0.015861736061443	0.246914765675046	LOC_Os09g24580	NA	CALM; calmodulin; K02183	BAD28525.1 unknown protein [Oryza sativa Japonica Group]
LOC_Os01g43320	0.8	2.22	1.58	2.7	8.99	5.44	-2.01078	2.40500709539614	0.00225524233943892	0.0965099286596389	LOC_Os01g43320	34;GO:0003333,biological_process amino acid transmembrane transport;GO:0003674,molecular_function molecular_function;GO:0005215,molecular_function transporter activity;GO:0005342,molecular_function organic acid transmembrane transporter activity;GO:0005575,cellular_component cellular_component;GO:0005623,cellular_component cell;GO:0005886,cellular_component plasma membrane;GO:0006810,biological_p…	NA	XP_015628817.1 probable GABA transporter 2 [Oryza sativa Japonica Group]
LOC_Os10g23310	9.39	5.9	0.52	0.94	52.51	0.04	-2.0103	4.10529848593337	0.164136153591188	0.684659520834041	LOC_Os10g23310	6;GO:0003674,molecular_function molecular_function;GO:0003824,molecular_function catalytic activity;GO:0016740,molecular_function transferase activity;GO:0016746,molecular_function transferase activity, transferring acyl groups;GO:0016747,molecular_function transferase activity, transferring acyl groups other than amino-acyl groups;GO:0050734,molecular_function hydroxycinnamoyltransferase activity	E2.3.1.133, HCT; shikimate O-hydroxycinnamoyltransferase [EC:2.3.1.133]; K13065	XP_015613139.1 tryptamine hydroxycinnamoyltransferase 1 [Oryza sativa Japonica Group]
LOC_Os01g52260	6.47	4.28	3.99	1.69	45.31	4.29	-2.00971	3.49736292839687	0.0319508494734271	0.350400679450567	LOC_Os01g52260	39;GO:0000096,biological_process sulfur amino acid metabolic process;GO:0000097,biological_process sulfur amino acid biosynthetic process;GO:0005575,cellular_component cellular_component;GO:0005622,cellular_component intracellular;GO:0005623,cellular_component cell;GO:0005737,cellular_component cytoplasm;GO:0005829,cellular_component cytosol;GO:0006082,biological_process organic acid metabolic pr…	cysE; serine O-acetyltransferase [EC:2.3.1.30]; K00640	XP_015648299.1 probable serine acetyltransferase 1 [Oryza sativa Japonica Group]
LOC_Os01g72710	1.27	1.38	1.51	1	11.8	1.93	-2.00422	2.05574836229555	0.0173960182679424	0.258335783897749	LOC_Os01g72710	29;GO:0005575,cellular_component cellular_component;GO:0005622,cellular_component intracellular;GO:0005623,cellular_component cell;GO:0005737,cellular_component cytoplasm;GO:0005739,cellular_component mitochondrion;GO:0009507,cellular_component chloroplast;GO:0009526,cellular_component plastid envelope;GO:0009528,cellular_component plastid inner membrane;GO:0009536,cellular_component plastid;GO:0…	NA	XP_015627756.1 protein RETICULATA-RELATED 4, chloroplastic [Oryza sativa Japonica Group]
LOC_Os06g38660	194.7	190.06	56.63	156.71	1188.03	204.16	-2.00343	6.25111822231682	0.00974305880618668	0.196606213942065	LOC_Os06g38660	NA	NA	BAD34182.1 unknown protein [Oryza sativa Japonica Group]
LOC_Os10g38189	0.85	1.7	0.29	0.82	7.99	0.97	-1.99857	0.725336371316869	0.0352566457134715	0.368197763674624	LOC_Os10g38189	NA	GST, gst; glutathione S-transferase [EC:2.5.1.18]; K00799	EEE51296.1 hypothetical protein OsJ_32222 [Oryza sativa Japonica Group]
LOC_Os06g10750	0.78	2.01	0.21	8.31	1.36	2.32	-1.99732	1.55414022942339	0.0138878727232665	0.232500953799958	LOC_Os06g10750	81;GO:0003333,biological_process amino acid transmembrane transport;GO:0003674,molecular_function molecular_function;GO:0005215,molecular_function transporter activity;GO:0005342,molecular_function organic acid transmembrane transporter activity;GO:0005575,cellular_component cellular_component;GO:0005622,cellular_component intracellular;GO:0005623,cellular_component cell;GO:0005737,cellular_compo…	NA	XP_015643476.1 WAT1-related protein At1g21890 [Oryza sativa Japonica Group]
LOC_Os01g60420	4.41	5.03	1.92	2.5	32.6	4	-1.99436	3.71510428831357	0.0204461799222913	0.282631208140076	LOC_Os01g60420	NA	NA	XP_015626477.1 uncharacterized protein LOC4327604 [Oryza sativa Japonica Group]
LOC_Os10g02970	2.24	3.32	1.34	6.38	14.26	4.44	-1.99426	1.77082061644845	0.00301673609678586	0.108764110346619	LOC_Os10g02970	NA	NA	AAL31654.1 Putative protein kinase [Oryza sativa]
LOC_Os07g10660	16.68	16.6	14.19	10.59	130.66	24.53	-1.9914	5.02303895509944	0.00907042173260824	0.190819069975211	LOC_Os07g10660	NA	RP-S2e, RPS2; small subunit ribosomal protein S2e; K02981	XP_015644712.1 40S ribosomal protein S2-3 [Oryza sativa Japonica Group]
LOC_Os05g41370	1.18	1.28	0.72	2.62	7.26	1.57	-1.99049	2.4402662998712	0.00393214529311382	0.125418662666616	LOC_Os05g41370	NA	NA	XP_015638390.1 cysteine-rich receptor-like protein kinase 15 [Oryza sativa Japonica Group]
LOC_Os02g48210	7.55	7.59	3.2	9.29	44.03	11.59	-1.98618	5.07105062198468	0.00287706825273334	0.106583500959057	LOC_Os02g48210	6;GO:0005575,cellular_component cellular_component;GO:0005623,cellular_component cell;GO:0005886,cellular_component plasma membrane;GO:0016020,cellular_component membrane;GO:0044464,cellular_component cell part;GO:0071944,cellular_component cell periphery	NA	XP_025878636.1 probable L-type lectin-domain containing receptor kinase S.5 [Oryza sativa Japonica Group]
LOC_Os06g10650	22.96	18.48	23.52	22.58	180.17	24.03	-1.98577	5.19025776558206	0.00812136246226947	0.182087121886713	LOC_Os06g10650	44;GO:0002831,biological_process regulation of response to biotic stimulus;GO:0003674,molecular_function molecular_function;GO:0003824,molecular_function catalytic activity;GO:0004721,molecular_function phosphoprotein phosphatase activity;GO:0004725,molecular_function protein tyrosine phosphatase activity;GO:0005575,cellular_component cellular_component;GO:0005622,cellular_component intracellular…	NA	XP_015644415.1 probable tyrosine-protein phosphatase DSP2 [Oryza sativa Japonica Group]
LOC_Os01g01610	6.04	7.1	5.18	3.98	53.11	5.9	-1.98527	2.66741435361162	0.0223417087280401	0.294822940666098	LOC_Os01g01610	52;GO:0003674,molecular_function molecular_function;GO:0005488,molecular_function binding;GO:0005506,molecular_function iron ion binding;GO:0005575,cellular_component cellular_component;GO:0005622,cellular_component intracellular;GO:0005623,cellular_component cell;GO:0005737,cellular_component cytoplasm;GO:0005739,cellular_component mitochondrion;GO:0005759,cellular_component mitochondrial matrix…	NA	XP_015627212.1 iron-sulfur assembly protein IscA-like 3, mitochondrial [Oryza sativa Japonica Group]
LOC_Os04g35560	14.07	12.74	10.1	20.66	92.74	16.86	-1.98369	4.59640902053748	0.00337211919084595	0.11554416121764	LOC_Os04g35560	28;GO:0003674,molecular_function molecular_function;GO:0003824,molecular_function catalytic activity;GO:0004364,molecular_function glutathione transferase activity;GO:0005575,cellular_component cellular_component;GO:0005622,cellular_component intracellular;GO:0005623,cellular_component cell;GO:0005737,cellular_component cytoplasm;GO:0005886,cellular_component plasma membrane;GO:0006518,biological…	NA	XP_015635847.1 glutathione S-transferase TCHQD [Oryza sativa Japonica Group]
LOC_Os10g05940	2.91	2.99	2.5	0.78	23.38	5.1	-1.98293	1.18695995946552	0.032597384601564	0.354029690750714	LOC_Os10g05940	NA	NA	XP_015614582.1 uncharacterized protein LOC9272546 [Oryza sativa Japonica Group]
LOC_Os06g35730	35.47	31.02	38.67	25.66	293.55	46.09	-1.9825	5.5697848836275	0.0099198204862959	0.198298193681499	LOC_Os06g35730	NA	RP-L11e, RPL11; large subunit ribosomal protein L11e; K02868	XP_015640554.1 60S ribosomal protein L11 [Oryza sativa Japonica Group]
LOC_Os10g38160	38.83	67.79	14.13	39.25	277.53	107.44	-1.98178	6.08809459458983	0.00657637422495806	0.161413277809357	LOC_Os10g38160	NA	GST, gst; glutathione S-transferase [EC:2.5.1.18]; K00799	XP_025876821.1 probable glutathione S-transferase GSTU6 [Oryza sativa Japonica Group]
LOC_Os07g43950	5.35	10.9	4.82	8.14	52.58	12.51	-1.97792	3.46230948640167	0.00705899674953506	0.168067387232445	LOC_Os07g43950	125;GO:0000244,biological_process spliceosomal tri-snRNP complex assembly;GO:0000245,biological_process spliceosomal complex assembly;GO:0000375,biological_process RNA splicing, via transesterification reactions;GO:0000377,biological_process RNA splicing, via transesterification reactions with bulged adenosine as nucleophile;GO:0000381,biological_process regulation of alternative mRNA splicing, v…	SRSF10, FUSIP1; serine/arginine-rich splicing factor 10; K12900	XP_015647108.1 serine/arginine-rich SC35-like splicing factor SCL33 isoform X1 [Oryza sativa Japonica Group]
LOC_Os02g33670	2.99	2.2	1.77	4.02	15.04	6.23	-1.97682	0.891932674956034	0.00555635056074073	0.150847380324415	LOC_Os02g33670	NA	NA	BAD28058.1 unknown protein [Oryza sativa Japonica Group]
LOC_Os02g42440	17.45	23.69	13.64	17.51	145.68	25.57	-1.97533	4.95920802064365	0.00736076085232387	0.171831239747353	LOC_Os02g42440	NA	NA	XP_015623045.1 putative GEM-like protein 8 [Oryza sativa Japonica Group]
LOC_Os02g05610	0.2	0.81	0.47	0.43	3.83	0.83	-1.97449	1.31370336389389	0.0215058921613928	0.288699443310186	LOC_Os02g05610	125;GO:0000381,biological_process regulation of alternative mRNA splicing, via spliceosome;GO:0003674,molecular_function molecular_function;GO:0003676,molecular_function nucleic acid binding;GO:0003677,molecular_function DNA binding;GO:0003700,molecular_function DNA-binding transcription factor activity;GO:0005488,molecular_function binding;GO:0005575,cellular_component cellular_component;GO:0005…	NA	XP_015623289.1 serrate RNA effector molecule isoform X1 [Oryza sativa Japonica Group]
LOC_Os05g46950	1.6	3.88	3.52	1.18	24.28	5.52	-1.96983	2.09957196428346	0.026345509217609	0.31832186182138	LOC_Os05g46950	NA	NA	XP_015639031.1 uncharacterized protein LOC4339507 [Oryza sativa Japonica Group]
LOC_Os09g15580	0.6	0.71	0.61	0.29	5.37	0.96	-1.96948	0.803017025586254	0.0318784159309196	0.349986524005039	LOC_Os09g15580	NA	NA	BAT07476.1 Os09g0325180 [Oryza sativa Japonica Group]
LOC_Os02g10140	1.51	1.33	1.02	1.69	10.09	1.65	-1.96856	1.56937088608897	0.0123878339543819	0.220992061848521	LOC_Os02g10140	NA	TGA; transcription factor TGA; K14431	Q0E342.2 RecName: Full=Transcription factor TGAL9; AltName: Full=bZIP transcription factor 17; Short=OsbZIP17
LOC_Os03g52910	17.1	28.48	5.55	6.18	152.1	10.67	-1.96688	5.40421429280176	0.0430140111840046	0.402434145414761	LOC_Os03g52910	NA	NA	XP_015629011.1 uncharacterized protein LOC4334054 [Oryza sativa Japonica Group]
LOC_Os04g54120	0.28	0.16	0.08	0.42	1.16	0.28	-1.96203	0.205999229566792	0.0127994054963054	0.224322914036811	LOC_Os04g54120	34;GO:0003674,molecular_function molecular_function;GO:0003824,molecular_function catalytic activity;GO:0004672,molecular_function protein kinase activity;GO:0004674,molecular_function protein serine/threonine kinase activity;GO:0005575,cellular_component cellular_component;GO:0005623,cellular_component cell;GO:0005886,cellular_component plasma membrane;GO:0006464,biological_process cellular prot…	NA	CAE02989.2 OSJNBa0043L09.8 [Oryza sativa Japonica Group]
LOC_Os02g52040	1.41	0.65	0	0.13	6.28	0.43	-1.95841	0.723904297532223	0.122607913049264	0.617012403904445	LOC_Os02g52040	27;GO:0005575,cellular_component cellular_component;GO:0005618,cellular_component cell wall;GO:0005622,cellular_component intracellular;GO:0005623,cellular_component cell;GO:0005737,cellular_component cytoplasm;GO:0005794,cellular_component Golgi apparatus;GO:0008150,biological_process biological_process;GO:0009505,cellular_component plant-type cell wall;GO:0009719,biological_process response to …	NA	XP_015623941.1 protein EXORDIUM [Oryza sativa Japonica Group]
LOC_Os05g02750	5.96	7.48	6.85	1.82	60.64	5.28	-1.95782	3.80173909889441	0.0398953841574843	0.390888493881368	LOC_Os05g02750	51;GO:0003674,molecular_function molecular_function;GO:0005215,molecular_function transporter activity;GO:0005338,molecular_function nucleotide-sugar transmembrane transporter activity;GO:0005460,molecular_function UDP-glucose transmembrane transporter activity;GO:0005575,cellular_component cellular_component;GO:0005623,cellular_component cell;GO:0005886,cellular_component plasma membrane;GO:0005…	NA	XP_015637768.1 UPF0014 membrane protein STAR2 [Oryza sativa Japonica Group]
LOC_Os05g01200	5.29	6.9	5.67	4.18	50.42	5.66	-1.95751	3.50109	0.019059829495853	0.272148484809952	LOC_Os05g01200	22;GO:0003674,molecular_function molecular_function;GO:0003824,molecular_function catalytic activity;GO:0004518,molecular_function nuclease activity;GO:0004527,molecular_function exonuclease activity;GO:0006139,biological_process nucleobase-containing compound metabolic process;GO:0006725,biological_process cellular aromatic compound metabolic process;GO:0006807,biological_process nitrogen compou…	NA	XP_015640106.1 protein NEN4 [Oryza sativa Japonica Group]
LOC_Os06g35700	12.34	12.51	3.41	17.79	64.58	15.79	-1.95652	5.16718811112213	0.00405707188300077	0.12724704839891	LOC_Os06g35700	NA	K22395; cinnamyl-alcohol dehydrogenase [EC:1.1.1.195]; K22395	XP_015641623.1 berberine bridge enzyme-like 18 [Oryza sativa Japonica Group]
LOC_Os02g11859	29	25.02	10.71	10.25	181.63	25.74	-1.95575	3.03628990799047	0.0279003196453891	0.325988109745605	LOC_Os02g11859	NA	NA	EAZ22191.1 hypothetical protein OsJ_05853 [Oryza sativa Japonica Group]
LOC_Os12g44250	11.28	18.76	7.59	18.73	93.07	16.73	-1.95431	4.31430648400968	0.00605229953367081	0.15586215253165	LOC_Os12g44250	NA	VAMP7; vesicle-associated membrane protein 7; K08515	XP_015619880.1 vesicle-associated membrane protein 721 [Oryza sativa Japonica Group]
LOC_Os02g05330	71.62	80.71	59.68	84.83	559.02	77.42	-1.95317	7.72750767065048	0.00835576278865587	0.184173417797993	LOC_Os02g05330	76;GO:0003674,molecular_function molecular_function;GO:0003724,molecular_function RNA helicase activity;GO:0003824,molecular_function catalytic activity;GO:0004004,molecular_function ATP-dependent RNA helicase activity;GO:0004386,molecular_function helicase activity;GO:0005575,cellular_component cellular_component;GO:0005622,cellular_component intracellular;GO:0005623,cellular_component cell;GO:0…	NA	XP_015626460.1 eukaryotic initiation factor 4A-3 [Oryza sativa Japonica Group]
LOC_Os08g37874	18.84	17.94	7.11	15.79	114.2	18.86	-1.9512	5.14901171456002	0.00912400763522962	0.190819069975211	LOC_Os08g37874	NA	NA	BAD09308.1 2-nitropropane dioxygenase-related protein-like [Oryza sativa Japonica Group]; BAF24001.1 Os08g0485400 [Oryza sativa Japonica Group]; XP_015650725.1 uncharacterized protein LOC4345877 isoform X1 [Oryza sativa Japonica Group]
LOC_Os11g04070	4.16	4.47	4.85	3.32	36.33	6.2	-1.94934	3.40033301861339	0.0139143825130722	0.23270378898617	LOC_Os11g04070	34;GO:0003674,molecular_function molecular_function;GO:0003735,molecular_function structural constituent of ribosome;GO:0005198,molecular_function structural molecule activity;GO:0005488,molecular_function binding;GO:0005575,cellular_component cellular_component;GO:0005622,cellular_component intracellular;GO:0005623,cellular_component cell;GO:0005737,cellular_component cytoplasm;GO:0005829,cellul…	RP-LP0, RPLP0; large subunit ribosomal protein LP0; K02941	EAY82182.1 hypothetical protein OsI_37384 [Oryza sativa Indica Group]
LOC_Os05g13300	0.54	1.17	0.91	0.72	7.25	0.81	-1.94869	1.94527720343002	0.0258051437499616	0.315569868147623	LOC_Os05g13300	NA	NA	AAT07552.1 unknown protein [Oryza sativa Japonica Group]
LOC_Os06g12150	14.56	12.24	7.76	20.9	74.67	25.48	-1.9453	4.68064691707831	0.00139761513398391	0.073483983216498	LOC_Os06g12150	58;GO:0000287,molecular_function magnesium ion binding;GO:0003674,molecular_function molecular_function;GO:0003824,molecular_function catalytic activity;GO:0004765,molecular_function shikimate kinase activity;GO:0005488,molecular_function binding;GO:0005575,cellular_component cellular_component;GO:0005622,cellular_component intracellular;GO:0005623,cellular_component cell;GO:0005737,cellular_comp…	aroK, aroL; shikimate kinase [EC:2.7.1.71]; K00891	XP_015641676.1 shikimate kinase 2, chloroplastic isoform X1 [Oryza sativa Japonica Group]
LOC_Os01g07130	1.9	2.27	2.08	3.55	15.86	2	-1.94467	2.93933540748362	0.00951020897276619	0.194146733225631	LOC_Os01g07130	NA	NA	XP_015621338.1 uncharacterized protein LOC4327135 [Oryza sativa Japonica Group]
LOC_Os07g39510	20.14	21.96	14.78	35.97	132.96	27.23	-1.94307	4.42795957315286	0.00291882351820015	0.107147357877202	LOC_Os07g39510	NA	NA	XP_006657890.1 PREDICTED: putative yippee-like protein Os10g0369500 [Oryza brachyantha]
LOC_Os02g12350	1.27	2.63	0.77	2.25	11.81	1.6	-1.94173	2.52253183012351	0.0163359369529	0.25100651984707	LOC_Os02g12350	127;GO:0000118,cellular_component histone deacetylase complex;GO:0002376,biological_process immune system process;GO:0003674,molecular_function molecular_function;GO:0003824,molecular_function catalytic activity;GO:0004407,molecular_function histone deacetylase activity;GO:0005575,cellular_component cellular_component;GO:0005622,cellular_component intracellular;GO:0005623,cellular_component cell;…	NA	XP_015623652.1 histone deacetylase 3 isoform X1 [Oryza sativa Japonica Group]
LOC_Os11g47500	1.31	3.16	0.59	2.96	12.69	1.26	-1.9405	1.90073967491998	0.0262252382907881	0.317438585785978	LOC_Os11g47500	37;GO:0003674,molecular_function molecular_function;GO:0003824,molecular_function catalytic activity;GO:0004553,molecular_function hydrolase activity, hydrolyzing O-glycosyl compounds;GO:0004568,molecular_function chitinase activity;GO:0005488,molecular_function binding;GO:0005575,cellular_component cellular_component;GO:0005576,cellular_component extracellular region;GO:0006022,biological_proces…	NA	XP_015617731.1 xylanase inhibitor protein 1-like [Oryza sativa Japonica Group]
LOC_Os01g64300	1.65	1.84	0.89	2.24	10.62	2.13	-1.94048	1.2657011798477	0.0123412632522183	0.220992061848521	LOC_Os01g64300	NA	NA	XP_015620569.1 rab-like protein 6 isoform X2 [Oryza sativa Japonica Group]
LOC_Os10g02300	7.76	10.92	5.52	17.32	43.76	24.88	-1.94017	3.44252649209023	0.000829025180148328	0.0573219807780642	LOC_Os10g02300	NA	NA	XP_015613346.1 cell number regulator 10 [Oryza sativa Japonica Group]
LOC_Os05g04215	7.99	8.35	4.95	2.86	57.09	11.67	-1.93813	1.19830018907147	0.0322187628580921	0.352191024420617	LOC_Os05g04215	NA	NA	AAT85170.1 unknown protein [Oryza sativa Japonica Group]
LOC_Os04g37740	6.88	6.2	3.62	4.29	41.56	10.82	-1.93635	4.06005207489394	0.00939696462229517	0.192769652342025	LOC_Os04g37740	41;GO:0003674,molecular_function molecular_function;GO:0003824,molecular_function catalytic activity;GO:0004842,molecular_function ubiquitin-protein transferase activity;GO:0006464,biological_process cellular protein modification process;GO:0006508,biological_process proteolysis;GO:0006511,biological_process ubiquitin-dependent protein catabolic process;GO:0006807,biological_process nitrogen comp…	NA	CAD40833.1 OSJNBa0086B14.5 [Oryza sativa Japonica Group]
LOC_Os11g15340	0.1	1.7	0.66	5.28	3.44	0.17	-1.93479	0.318178751346838	0.0532283361972946	0.438465976264128	LOC_Os11g15340	NA	NA	AAX96678.1 expressed protein [Oryza sativa Japonica Group]
LOC_Os03g14990	62.27	63.73	60.93	88.88	464.77	81.23	-1.93339	7.61565382797069	0.00542139196386578	0.149125209469278	LOC_Os03g14990	79;GO:0000166,molecular_function nucleotide binding;GO:0003674,molecular_function molecular_function;GO:0003824,molecular_function catalytic activity;GO:0004107,molecular_function chorismate synthase activity;GO:0005488,molecular_function binding;GO:0005575,cellular_component cellular_component;GO:0005622,cellular_component intracellular;GO:0005623,cellular_component cell;GO:0005634,cellular_comp…	aroC; chorismate synthase [EC:4.2.3.5]; K01736	XP_015633078.1 chorismate synthase 2, chloroplastic [Oryza sativa Japonica Group]
LOC_Os09g31120	7.05	5.12	3.96	4.47	45.25	3.82	-1.93337	3.53427460282797	0.0237278448136323	0.30497623633045	LOC_Os09g31120	NA	NA	XP_015651432.1 pirin-like protein [Oryza sativa Japonica Group]
LOC_Os07g08430	146.11	104.09	52.41	132.35	733.85	162.47	-1.93323	7.89441947992808	0.00673654530570681	0.164023444882303	LOC_Os07g08430	111;GO:0000162,biological_process tryptophan biosynthetic process;GO:0003674,molecular_function molecular_function;GO:0003824,molecular_function catalytic activity;GO:0004834,molecular_function tryptophan synthase activity;GO:0005575,cellular_component cellular_component;GO:0005622,cellular_component intracellular;GO:0005623,cellular_component cell;GO:0005737,cellular_component cytoplasm;GO:00060…	trpA; tryptophan synthase alpha chain [EC:4.2.1.20]; K01695	XP_015644552.1 tryptophan synthase alpha chain isoform X1 [Oryza sativa Japonica Group]
LOC_Os01g15350	4.33	4.85	3.96	5.97	33.73	4.59	-1.93172	3.88146064013235	0.00928204971535115	0.192012893189487	LOC_Os01g15350	7;GO:0003674,molecular_function molecular_function;GO:0003676,molecular_function nucleic acid binding;GO:0003723,molecular_function RNA binding;GO:0003729,molecular_function mRNA binding;GO:0005488,molecular_function binding;GO:0097159,molecular_function organic cyclic compound binding;GO:1901363,molecular_function heterocyclic compound binding	NA	XP_015622429.1 zinc finger CCCH domain-containing protein 5 [Oryza sativa Japonica Group]
LOC_Os05g26660	1.99	4.36	1.39	3.63	19.5	2.61	-1.93155	3.40434503095451	0.0138067490705001	0.231526797120762	LOC_Os05g26660	98;GO:0003674,molecular_function molecular_function;GO:0003824,molecular_function catalytic activity;GO:0003954,molecular_function NADH dehydrogenase activity;GO:0005575,cellular_component cellular_component;GO:0005622,cellular_component intracellular;GO:0005623,cellular_component cell;GO:0005737,cellular_component cytoplasm;GO:0005739,cellular_component mitochondrion;GO:0005740,cellular_componen…	NA	XP_015637913.1 external alternative NAD(P)H-ubiquinone oxidoreductase B3, mitochondrial [Oryza sativa Japonica Group]
LOC_Os10g26950	1.16	1.32	1.29	1.37	9.35	2.1	-1.92929	2.18745221699559	0.0107894047071622	0.207070419237266	LOC_Os10g26950	NA	NA	AAP53714.1 retrotransposon protein, putative, unclassified [Oryza sativa Japonica Group]
LOC_Os01g09010	27.77	24.73	15.48	9.91	183.64	32.03	-1.92893	6.08624523007441	0.019124837604779	0.272293601053806	LOC_Os01g09010	6;GO:0003674,molecular_function molecular_function;GO:0003824,molecular_function catalytic activity;GO:0016410,molecular_function N-acyltransferase activity;GO:0016740,molecular_function transferase activity;GO:0016746,molecular_function transferase activity, transferring acyl groups;GO:0016747,molecular_function transferase activity, transferring acyl groups other than amino-acyl groups	NA	XP_015618385.1 acyl transferase 9 [Oryza sativa Japonica Group]
LOC_Os10g25230	2.51	2.96	0.59	0.61	18.27	0.6	-1.92887	1.3128512796279	0.0843943599429859	0.535993119612735	LOC_Os10g25230	53;GO:0003674,molecular_function molecular_function;GO:0003712,molecular_function transcription coregulator activity;GO:0003714,molecular_function transcription corepressor activity;GO:0005575,cellular_component cellular_component;GO:0005622,cellular_component intracellular;GO:0005623,cellular_component cell;GO:0005634,cellular_component nucleus;GO:0006950,biological_process response to stress;GO…	JAZ; jasmonate ZIM domain-containing protein; K13464	XP_015613462.1 protein TIFY 11e [Oryza sativa Japonica Group]
LOC_Os04g05650	73.03	56.72	41.49	159.72	349.36	88.65	-1.92815	6.31416580823142	0.00122011831596081	0.0690513477965154	LOC_Os04g05650	NA	NA	XP_015635987.1 polyamine-modulated factor 1-binding protein 1 [Oryza sativa Japonica Group]
LOC_Os01g65520	13.87	17.63	12.32	20.54	109.32	17.46	-1.92705	6.0257433537365	0.00565106071781038	0.151818749470308	LOC_Os01g65520	30;GO:0003674,molecular_function molecular_function;GO:0005488,molecular_function binding;GO:0005515,molecular_function protein binding;GO:0005575,cellular_component cellular_component;GO:0005622,cellular_component intracellular;GO:0005623,cellular_component cell;GO:0005634,cellular_component nucleus;GO:0005635,cellular_component nuclear envelope;GO:0005737,cellular_component cytoplasm;GO:0005783…	NA	XP_015621546.1 SUN domain-containing protein 4 [Oryza sativa Japonica Group]
LOC_Os10g36200	8	12.37	10.48	10.7	81.48	10.46	-1.92442	3.32997570396593	0.0145974094484287	0.238447974727974	LOC_Os10g36200	NA	NA	XP_006661929.1 PREDICTED: UPF0329 protein ECU05_1680/ECU11_0050-like isoform X1 [Oryza brachyantha]; XP_015614979.1 heavy metal-associated isoprenylated plant protein 39 isoform X1 [Oryza sativa Japonica Group]
LOC_Os06g46160	16.52	20.36	12.8	80.64	56.3	46.41	-1.92384	3.81674068546917	0.000167960730174649	0.0293417067327312	LOC_Os06g46160	NA	NA	XP_015642179.1 uncharacterized protein LOC4341818 [Oryza sativa Japonica Group]
LOC_Os05g48930	29.14	18.39	27.71	25.44	187.79	41.77	-1.92184	4.58593393666168	0.00695268101544008	0.16671571223484	LOC_Os05g48930	35;GO:0001101,biological_process response to acid chemical;GO:0007154,biological_process cell communication;GO:0007165,biological_process signal transduction;GO:0008150,biological_process biological_process;GO:0009719,biological_process response to endogenous stimulus;GO:0009725,biological_process response to hormone;GO:0009751,biological_process response to salicylic acid;GO:0009753,biological_p…	NA	XP_015640630.1 monothiol glutaredoxin-S9 [Oryza sativa Japonica Group]
LOC_Os10g32760	1.24	1.07	0.33	0.57	7.11	1.01	-1.92075	2.0473363177655	0.032726146129502	0.354286588341654	LOC_Os10g32760	NA	NA	XP_015614488.1 E3 ubiquitin-protein ligase WAV3-like [Oryza sativa Japonica Group]
LOC_Os03g11490	0.58	1.16	0.24	1.2	4.71	0.66	-1.92033	2.29858749458986	0.0180159587183344	0.263199860002295	LOC_Os03g11490	NA	NA	XP_015630286.1 uncharacterized protein LOC4332047 isoform X3 [Oryza sativa Japonica Group]
LOC_Os01g58335	8.83	6.17	7.58	1.54	64.14	8.58	-1.91548	2.1386688396758	0.047459862728545	0.41921151225847	LOC_Os01g58335	NA	NA	XP_015643090.1 uncharacterized protein LOC107278632 [Oryza sativa Japonica Group]
LOC_Os12g25660	0.83	0.42	0.19	0.43	3.63	0.76	-1.91419	0.933522796987407	0.0307031738953762	0.342673897704613	LOC_Os12g25660	NA	NA	XP_015619079.1 cytochrome P450 94B3 [Oryza sativa Japonica Group]
LOC_Os12g44220	4.42	7.23	3.24	9.44	24.95	17.63	-1.9105	3.63397915708002	0.00106415787294784	0.0661087613994368	LOC_Os12g44220	47;GO:0003674,molecular_function molecular_function;GO:0003824,molecular_function catalytic activity;GO:0005575,cellular_component cellular_component;GO:0005622,cellular_component intracellular;GO:0005623,cellular_component cell;GO:0005737,cellular_component cytoplasm;GO:0005739,cellular_component mitochondrion;GO:0005740,cellular_component mitochondrial envelope;GO:0005743,cellular_component mit…	hemH, FECH; protoporphyrin/coproporphyrin ferrochelatase [EC:4.98.1.1 4.99.1.9]; K01772	XP_015618835.1 AAA-ATPase ASD, mitochondrial [Oryza sativa Japonica Group]
LOC_Os08g06415	3	2.39	1.08	1.87	16.79	2.72	-1.91003	1.63435102382393	0.0247703016834007	0.30984964986244	LOC_Os08g06415	NA	NA	BAC66738.1 hypothetical protein [Oryza sativa Japonica Group]
LOC_Os01g49160	0.84	0.98	0.72	0.58	6.25	1.68	-1.90876	1.01365250462216	0.0205195703705166	0.282631208140076	LOC_Os01g49160	NA	NA	XP_015631660.1 transcription factor MYB4-like [Oryza sativa Japonica Group]
LOC_Os02g08420	23.02	25.56	13.34	24.19	156.7	22.65	-1.90617	5.64608899733411	0.008859180152834	0.188371577905975	LOC_Os02g08420	NA	CCR; cinnamoyl-CoA reductase [EC:1.2.1.44]; K09753	XP_015625865.1 cinnamoyl-CoA reductase 2 [Oryza sativa Japonica Group]
LOC_Os11g39450	0.29	0.2	0.61	2.92	0.56	0.88	-1.90583	0.412965880593887	0.0103429178013911	0.203363975516162	LOC_Os11g39450	84;GO:0003674,molecular_function molecular_function;GO:0003824,molecular_function catalytic activity;GO:0004672,molecular_function protein kinase activity;GO:0004674,molecular_function protein serine/threonine kinase activity;GO:0005575,cellular_component cellular_component;GO:0005622,cellular_component intracellular;GO:0005623,cellular_component cell;GO:0005737,cellular_component cytoplasm;GO:00…	NA	XP_015615809.1 putative receptor-like protein kinase At4g00960 isoform X2 [Oryza sativa Japonica Group]
LOC_Os03g60220	7.22	6.36	4.4	6.73	40.46	13.32	-1.90207	3.10126120919629	0.00646285305885216	0.16010429847635	LOC_Os03g60220	NA	NA	XP_015629194.1 protein LURP-one-related 15 [Oryza sativa Japonica Group]
LOC_Os03g23935	0.47	0.21	0.37	0.35	0.81	2.87	-1.90189	0.538430460994299	0.0149032912682434	0.240141620675047	LOC_Os03g23935	90;GO:0000003,biological_process reproduction;GO:0000375,biological_process RNA splicing, via transesterification reactions;GO:0000377,biological_process RNA splicing, via transesterification reactions with bulged adenosine as nucleophile;GO:0000398,biological_process mRNA splicing, via spliceosome;GO:0001709,biological_process cell fate determination;GO:0003006,biological_process developmental p…	PRPF4, PRP4; U4/U6 small nuclear ribonucleoprotein PRP4; K12662	XP_015630887.1 U4/U6 small nuclear ribonucleoprotein PRP4-like protein [Oryza sativa Japonica Group]
LOC_Os03g03200	17.65	15.14	10.07	14.16	108.99	17.66	-1.9009	4.66653412303634	0.0103444676996086	0.203363975516162	LOC_Os03g03200	NA	NA	XP_015628218.1 uncharacterized protein LOC4331451 [Oryza sativa Japonica Group]
LOC_Os07g03170	16.97	19.25	14.16	14.56	108.08	47.62	-1.90046	4.26312048194747	0.00432281529598425	0.132515782754195	LOC_Os07g03170	NA	NA	XP_015645775.1 uncharacterized protein LOC4342301 [Oryza sativa Japonica Group]
LOC_Os02g16040	142.43	141.09	115.81	162.33	991.54	163.91	-1.89992	7.1899898610836	0.00765256981073687	0.175774043775629	LOC_Os02g16040	24;GO:0003674,molecular_function molecular_function;GO:0003824,molecular_function catalytic activity;GO:0004842,molecular_function ubiquitin-protein transferase activity;GO:0006464,biological_process cellular protein modification process;GO:0006807,biological_process nitrogen compound metabolic process;GO:0008150,biological_process biological_process;GO:0008152,biological_process metabolic proces…	UBE2D, UBC4, UBC5; ubiquitin-conjugating enzyme E2 D [EC:2.3.2.23]; K06689	XP_015627363.1 ubiquitin-conjugating enzyme E2 5B [Oryza sativa Japonica Group]
LOC_Os11g47600	5.18	7.06	0.76	3.6	35.23	2.6	-1.89962	3.19509127682143	0.0497908652486896	0.427777689094061	LOC_Os11g47600	NA	E3.2.1.14; chitinase [EC:3.2.1.14]; K01183	XP_015615648.1 xylanase inhibitor protein 1-like [Oryza sativa Japonica Group]
LOC_Os01g67310	2.04	1.91	1.87	2.04	15.23	1.83	-1.89955	2.51955881324381	0.0191374254529644	0.272293601053806	LOC_Os01g67310	NA	NA	XP_015624009.1 patatin-like protein 2 [Oryza sativa Japonica Group]
LOC_Os08g08990	0.93	3.79	0.8	1	13.87	2.83	-1.89671	1.5586283181465	0.0406643607790526	0.39396038585848	LOC_Os08g08990	NA	NA	XP_015650206.1 germin-like protein 8-5 [Oryza sativa Japonica Group]
LOC_Os04g57810	58.53	72.03	37.28	53.1	427.11	65.66	-1.89583	6.72385420028419	0.0119098287040759	0.217217201025558	LOC_Os04g57810	18;GO:0005575,cellular_component cellular_component;GO:0005622,cellular_component intracellular;GO:0005623,cellular_component cell;GO:0005737,cellular_component cytoplasm;GO:0006790,biological_process sulfur compound metabolic process;GO:0008150,biological_process biological_process;GO:0008152,biological_process metabolic process;GO:0009987,biological_process cellular process;GO:0016043,biologica…	NA	XP_015635834.1 anamorsin homolog 1 [Oryza sativa Japonica Group]
LOC_Os01g62850	2.23	7.14	2.34	5.73	27.57	4.89	-1.89513	2.08700281165544	0.0172689751047893	0.257694462206722	LOC_Os01g62850	NA	NA	XP_015629876.1 CASP-like protein 5B1 [Oryza sativa Japonica Group]
LOC_Os01g45640	90.78	164.93	28.38	105.97	668.01	151.12	-1.89485	6.42023448352269	0.013501345049666	0.229647983616476	LOC_Os01g45640	NA	NA	XP_015648357.1 uncharacterized protein LOC4326569 [Oryza sativa Japonica Group]
LOC_Os01g27200	1	1.34	0.55	0.61	7.7	1	-1.89297	0.924896518077502	0.0388589256422787	0.386174244700153	LOC_Os01g27200	NA	NA	AAK53846.1 Hypothetical protein, partial [Oryza sativa]
LOC_Os02g22130	179.27	230.44	136.17	190.35	1371.26	215.43	-1.89273	7.71807549987388	0.0105867150647523	0.205419976788262	LOC_Os02g22130	84;GO:0002682,biological_process regulation of immune system process;GO:0002684,biological_process positive regulation of immune system process;GO:0002831,biological_process regulation of response to biotic stimulus;GO:0002833,biological_process positive regulation of response to biotic stimulus;GO:0003674,molecular_function molecular_function;GO:0005096,molecular_function GTPase activator activi…	NA	XP_015627601.1 GTPase activating protein 1 [Oryza sativa Japonica Group]
LOC_Os03g49600	0.76	1.24	0.34	1.1	5.92	0.57	-1.89202	1.5558655797784	0.0293026116528947	0.333750026921594	LOC_Os03g49600	28;GO:0003674,molecular_function molecular_function;GO:0003824,molecular_function catalytic activity;GO:0004553,molecular_function hydrolase activity, hydrolyzing O-glycosyl compounds;GO:0004565,molecular_function beta-galactosidase activity;GO:0004567,molecular_function beta-mannosidase activity;GO:0005488,molecular_function binding;GO:0005515,molecular_function protein binding;GO:0008150,biolog…	bglB; beta-glucosidase [EC:3.2.1.21]; K05350	ABF98426.1 Glycosyl hydrolase family 1 protein, expressed [Oryza sativa Japonica Group]; XP_015630897.1 beta-glucosidase 7 [Oryza sativa Japonica Group]
LOC_Os04g52770	1.15	2.47	3.33	2.37	16.49	4.41	-1.89193	1.62398523265341	0.015690420840199	0.245763845433372	LOC_Os04g52770	99;GO:0003674,molecular_function molecular_function;GO:0003676,molecular_function nucleic acid binding;GO:0003677,molecular_function DNA binding;GO:0003700,molecular_function DNA-binding transcription factor activity;GO:0005488,molecular_function binding;GO:0005575,cellular_component cellular_component;GO:0005622,cellular_component intracellular;GO:0005623,cellular_component cell;GO:0005634,cellu…	PIF4; phytochrome-interacting factor 4; K16189	XP_015634978.1 transcription factor PIF1 [Oryza sativa Japonica Group]
LOC_Os05g03060	0.34	0.44	0.53	0.73	3	0.71	-1.8902	1.00522448023241	0.0112924743943259	0.211891317863792	LOC_Os05g03060	NA	NA	XP_015640824.1 protein hairless isoform X2 [Oryza sativa Japonica Group]
LOC_Os08g10290	4.39	5.72	1.27	5.33	27.54	4.03	-1.88986	4.71106884018961	0.0137157680128907	0.231153051903392	LOC_Os08g10290	NA	NA	XP_015649719.1 probable LRR receptor-like serine/threonine-protein kinase At1g56140 [Oryza sativa Japonica Group]
LOC_Os04g56560	1.69	5.47	1.53	4.54	15.89	8.79	-1.88906	3.66262539488012	0.00483885129795874	0.141879160693549	LOC_Os04g56560	54;GO:0000003,biological_process reproduction;GO:0003006,biological_process developmental process involved in reproduction;GO:0003674,molecular_function molecular_function;GO:0005215,molecular_function transporter activity;GO:0005575,cellular_component cellular_component;GO:0005623,cellular_component cell;GO:0005886,cellular_component plasma membrane;GO:0006810,biological_process transport;GO:000…	NA	XP_015634545.1 protein NRT1/ PTR FAMILY 2.13 [Oryza sativa Japonica Group]
LOC_Os01g57840	2.3	2.58	1.54	1.5	17.41	1.75	-1.88817	1.56350321668334	0.0346417837430158	0.365040508231466	LOC_Os01g57840	NA	NA	BAG93256.1 unnamed protein product [Oryza sativa Japonica Group]
LOC_Os04g57720	8.6	9.32	8.43	7.55	65.7	12.92	-1.88764	3.40594903419288	0.0125362993413005	0.222107369895258	LOC_Os04g57720	13;GO:0005575,cellular_component cellular_component;GO:0005622,cellular_component intracellular;GO:0005623,cellular_component cell;GO:0005634,cellular_component nucleus;GO:0005737,cellular_component cytoplasm;GO:0005829,cellular_component cytosol;GO:0043226,cellular_component organelle;GO:0043227,cellular_component membrane-bounded organelle;GO:0043229,cellular_component intracellular organelle;G…	ARR-A; two-component response regulator ARR-A family; K14492	XP_015634156.1 two-component response regulator ORR6 [Oryza sativa Japonica Group]
LOC_Os01g61510	5.29	5.9	2.57	6.96	30.57	7.9	-1.88484	3.99324362565604	0.00553265568855431	0.150836804444239	LOC_Os01g61510	38;GO:0003674,molecular_function molecular_function;GO:0005215,molecular_function transporter activity;GO:0005575,cellular_component cellular_component;GO:0005623,cellular_component cell;GO:0005886,cellular_component plasma membrane;GO:0005911,cellular_component cell-cell junction;GO:0006810,biological_process transport;GO:0006811,biological_process ion transport;GO:0006812,biological_process cat…	NA	XP_015621584.1 ammonium transporter 2 member 3 [Oryza sativa Japonica Group]
LOC_Os04g36830	0.95	1.46	0.82	4.31	2.98	4.43	-1.88452	0.683967307768938	0.00183241555179093	0.0852453225591216	LOC_Os04g36830	NA	NA	XP_015633777.1 protein LURP-one-related 6 [Oryza sativa Japonica Group]
LOC_Os06g43090	2.26	1.8	1.1	1.18	13.11	2.47	-1.8824	1.94292220066765	0.0247628586207941	0.30984964986244	LOC_Os06g43090	NA	NA	XP_015641187.1 transcription factor MYB77 [Oryza sativa Japonica Group]
LOC_Os05g23130	43.71	70.03	38.22	40.48	401.48	41.44	-1.88001	6.33801177954465	0.0196093288580851	0.276475104500515	LOC_Os05g23130	NA	NA	XP_015637548.1 uncharacterized protein LOC107280835 [Oryza sativa Japonica Group]
LOC_Os08g32970	1.36	0.91	0.25	0.38	6.83	0.83	-1.87707	0.985512746289904	0.0566395538326054	0.44792502619675	LOC_Os08g32970	64;GO:0000003,biological_process reproduction;GO:0000902,biological_process cell morphogenesis;GO:0000904,biological_process cell morphogenesis involved in differentiation;GO:0001101,biological_process response to acid chemical;GO:0003006,biological_process developmental process involved in reproduction;GO:0003674,molecular_function molecular_function;GO:0003779,molecular_function actin binding;G…	NA	XP_015650884.1 annexin D5 [Oryza sativa Japonica Group]
LOC_Os02g43330	2.33	1.28	0.88	1.33	11.52	1.72	-1.87696	1.5054518204266	0.0287677213867472	0.331300890186447	LOC_Os02g43330	NA	NA	XP_015624138.1 homeobox-leucine zipper protein HOX24 [Oryza sativa Japonica Group]
LOC_Os01g09100	5.12	5.81	2.9	4.85	26.73	14.83	-1.87606	2.83041323264574	0.00584007605154053	0.154003236545146	LOC_Os01g09100	NA	NA	XP_015633261.1 probable WRKY transcription factor 50 [Oryza sativa Japonica Group]
LOC_Os07g10420	50.94	105.82	33.48	73.03	450.33	86.43	-1.87306	6.79660590406044	0.011029905122401	0.209102144996503	LOC_Os07g10420	NA	NA	XP_015644621.1 uncharacterized protein LOC4342676 [Oryza sativa Japonica Group]
LOC_Os09g27040	1.34	3.33	0.92	1.38	14.78	1.33	-1.87225	3.04110410448334	0.0368874200690904	0.378358337050991	LOC_Os09g27040	35;GO:0000003,biological_process reproduction;GO:0003006,biological_process developmental process involved in reproduction;GO:0003674,molecular_function molecular_function;GO:0005488,molecular_function binding;GO:0005515,molecular_function protein binding;GO:0005575,cellular_component cellular_component;GO:0005623,cellular_component cell;GO:0005886,cellular_component plasma membrane;GO:0005887,ce…	NA	XP_015611623.1 protein GAMETE EXPRESSED 1 [Oryza sativa Japonica Group]
LOC_Os02g55970	13.09	20.27	5.6	19.35	90.42	15.68	-1.87166	5.66460537018032	0.00885418517795814	0.188371577905975	LOC_Os02g55970	6;GO:0005575,cellular_component cellular_component;GO:0005623,cellular_component cell;GO:0005886,cellular_component plasma membrane;GO:0016020,cellular_component membrane;GO:0044464,cellular_component cell part;GO:0071944,cellular_component cell periphery	NA	XP_015625147.1 putative clathrin assembly protein At5g35200 [Oryza sativa Japonica Group]
LOC_Os12g13380	12.54	13.26	6.9	22.45	68.76	16.8	-1.87114	4.19201497680893	0.00329821036052024	0.114221041473248	LOC_Os12g13380	92;GO:0000166,molecular_function nucleotide binding;GO:0003674,molecular_function molecular_function;GO:0003824,molecular_function catalytic activity;GO:0004017,molecular_function adenylate kinase activity;GO:0005488,molecular_function binding;GO:0005507,molecular_function copper ion binding;GO:0005524,molecular_function ATP binding;GO:0005575,cellular_component cellular_component;GO:0005622,cell…	adk, AK; adenylate kinase [EC:2.7.4.3]; K00939	XP_015618268.1 adenylate kinase 3 [Oryza sativa Japonica Group]
LOC_Os12g06270	0.31	0.31	0.53	0.46	2.77	0.51	-1.86577	1.76964294220869	0.0167316291141128	0.253422049372796	LOC_Os12g06270	9;GO:0006810,biological_process transport;GO:0006887,biological_process exocytosis;GO:0008150,biological_process biological_process;GO:0009987,biological_process cellular process;GO:0016192,biological_process vesicle-mediated transport;GO:0032940,biological_process secretion by cell;GO:0046903,biological_process secretion;GO:0051179,biological_process localization;GO:0051234,biological_process es…	NA	ABA96523.1 retrotransposon protein, putative, unclassified, expressed [Oryza sativa Japonica Group]
LOC_Os10g28240	0.55	0.43	0.06	0.28	2.9	0.1	-1.86342	1.36738413667228	0.0807901937281581	0.525812647801342	LOC_Os10g28240	NA	NA	XP_015613068.1 calcium-transporting ATPase 7, plasma membrane-type [Oryza sativa Japonica Group]
LOC_Os01g70490	22.75	29.83	16.42	38.46	160.07	23.51	-1.86144	6.92458556620277	0.00765189662472438	0.175774043775629	LOC_Os01g70490	39;GO:0003674,molecular_function molecular_function;GO:0005215,molecular_function transporter activity;GO:0005575,cellular_component cellular_component;GO:0006810,biological_process transport;GO:0006811,biological_process ion transport;GO:0006812,biological_process cation transport;GO:0006813,biological_process potassium ion transport;GO:0006814,biological_process sodium ion transport;GO:0008150,…	NA	BAD87321.1 putative potassium transporter [Oryza sativa Japonica Group]
LOC_Os07g42740	10.12	10.74	3.72	6.9	58.69	12.68	-1.85718	4.21255887379052	0.014528532952276	0.238286823969498	LOC_Os07g42740	NA	NA	XP_015645293.1 uncharacterized protein LOC4343926 [Oryza sativa Japonica Group]
LOC_Os05g02450	6.62	11.34	0.91	6.73	46.18	6.05	-1.85664	3.53417348145786	0.0403688024974346	0.392793312011183	LOC_Os05g02450	NA	NA	XP_015637573.1 uncharacterized protein LOC4337615 isoform X1 [Oryza sativa Japonica Group]
LOC_Os08g25990	0.82	2.13	0	4.07	4.41	1.3	-1.85609	-0.213982	0.036132809747782	0.372965965648118	LOC_Os08g25990	10;GO:0003674,molecular_function molecular_function;GO:0003824,molecular_function catalytic activity;GO:0005575,cellular_component cellular_component;GO:0005622,cellular_component intracellular;GO:0005623,cellular_component cell;GO:0008150,biological_process biological_process;GO:0008152,biological_process metabolic process;GO:0016491,molecular_function oxidoreductase activity;GO:0044464,cellular…	NA	EAZ42429.1 hypothetical protein OsJ_27004 [Oryza sativa Japonica Group]
LOC_Os04g58960	0.14	0.3	0.25	0.37	1.66	0.19	-1.85323	0.826542913013549	0.0270196964900406	0.321012298824313	LOC_Os04g58960	NA	NA	XP_015637135.1 PH, RCC1 and FYVE domains-containing protein 1 [Oryza sativa Japonica Group]
LOC_Os05g20350	1.11	0.8	0.77	1.24	5.84	1.72	-1.85053	1.51614677407391	0.0101290311844339	0.201429854384294	LOC_Os05g20350	NA	NA	BAS97776.1 Os06g0475900 [Oryza sativa Japonica Group]
LOC_Os08g41180	0.83	3.97	0.97	0.83	15.09	1.71	-1.8496	2.08578335573921	0.0599788953614023	0.460621490052001	LOC_Os08g41180	NA	NA	XP_015650547.1 BTB/POZ and MATH domain-containing protein 1 [Oryza sativa Japonica Group]
LOC_Os07g39720	6.12	6.2	5.65	6.3	40.96	10.62	-1.8482	3.59910423475324	0.00854939698201763	0.185351104194064	LOC_Os07g39720	NA	NA	XP_015645701.1 uncharacterized protein LOC107277568 [Oryza sativa Japonica Group]
LOC_Os03g50280	12.37	15.31	9.07	10.74	91.61	13.14	-1.8472	4.28636519127967	0.0155310049799504	0.244024117155796	LOC_Os03g50280	11;GO:0005575,cellular_component cellular_component;GO:0005622,cellular_component intracellular;GO:0005623,cellular_component cell;GO:0005634,cellular_component nucleus;GO:0005737,cellular_component cytoplasm;GO:0043226,cellular_component organelle;GO:0043227,cellular_component membrane-bounded organelle;GO:0043229,cellular_component intracellular organelle;GO:0043231,cellular_component intracell…	NA	XP_015628899.1 ACD11 homolog protein [Oryza sativa Japonica Group]
LOC_Os10g38060	11.1	13.16	9.4	20.97	72.25	15.62	-1.84634	6.32383677245942	0.00350721693332945	0.117821480672083	LOC_Os10g38060	92;GO:0000003,biological_process reproduction;GO:0002376,biological_process immune system process;GO:0003006,biological_process developmental process involved in reproduction;GO:0003674,molecular_function molecular_function;GO:0003824,molecular_function catalytic activity;GO:0004620,molecular_function phospholipase activity;GO:0004630,molecular_function phospholipase D activity;GO:0005488,molecul…	PLD1_2; phospholipase D1/2 [EC:3.1.4.4]; K01115	XP_015614421.1 phospholipase D gamma 1 [Oryza sativa Japonica Group]
LOC_Os09g38870	0.44	0.62	0.28	0.42	3.41	0.39	-1.84548	1.13943131986646	0.0350009509089773	0.36710088252065	LOC_Os09g38870	NA	NA	BAD46092.1 hypothetical protein [Oryza sativa Japonica Group]
LOC_Os05g03620	3.11	4.69	1.44	1.72	23.64	3.18	-1.84466	4.06008932004832	0.0305662777635192	0.342275330680765	LOC_Os05g03620	6;GO:0003674,molecular_function molecular_function;GO:0005488,molecular_function binding;GO:0005515,molecular_function protein binding;GO:0042802,molecular_function identical protein binding;GO:0042803,molecular_function protein homodimerization activity;GO:0046983,molecular_function protein dimerization activity	NA	XP_015637316.1 putative serine/threonine-protein kinase-like protein CCR3 [Oryza sativa Japonica Group]
LOC_Os10g39044	2.21	12.99	3.45	54.17	3.05	10.92	-1.84381	2.01674116395789	0.0382607854529421	0.383549427316798	LOC_Os10g39044	NA	NA	ABG66218.1 hypothetical protein LOC_Os10g39044 [Oryza sativa Japonica Group]
LOC_Os04g49450	8.39	19.01	11.75	10.27	103.34	7.18	-1.84377	5.38191362492319	0.028830889750252	0.331300890186447	LOC_Os04g49450	83;GO:0001101,biological_process response to acid chemical;GO:0003674,molecular_function molecular_function;GO:0003676,molecular_function nucleic acid binding;GO:0003677,molecular_function DNA binding;GO:0003700,molecular_function DNA-binding transcription factor activity;GO:0005488,molecular_function binding;GO:0006355,biological_process regulation of transcription, DNA-templated;GO:0006950,biol…	NA	CBH19570.1 DNA binding domain protein [Oryza sativa Indica Group]; XP_015636284.1 uncharacterized protein LOC4336779 [Oryza sativa Japonica Group]
LOC_Os12g02700	2.45	3.26	1.05	2.19	16.83	2	-1.84056	1.87010306692354	0.0317660279850762	0.349703437850976	LOC_Os12g02700	NA	NA	BAF29034.2 Os12g0119800, partial [Oryza sativa Japonica Group]
LOC_Os06g10210	6.86	9.36	3.98	8	47.22	8.3	-1.8387	4.45768447049653	0.0109344836386672	0.207889022391695	LOC_Os06g10210	43;GO:0003674,molecular_function molecular_function;GO:0005488,molecular_function binding;GO:0005504,molecular_function fatty acid binding;GO:0005575,cellular_component cellular_component;GO:0005622,cellular_component intracellular;GO:0005623,cellular_component cell;GO:0005737,cellular_component cytoplasm;GO:0006082,biological_process organic acid metabolic process;GO:0006629,biological_process l…	NA	XP_015643868.1 fatty-acid-binding protein 2 isoform X2 [Oryza sativa Japonica Group]
LOC_Os03g21030	34.77	45.75	19.85	24.56	253.07	33.33	-1.83799	6.3417385243127	0.0205785096946233	0.282982335078481	LOC_Os03g21030	61;GO:0003674,molecular_function molecular_function;GO:0003700,molecular_function DNA-binding transcription factor activity;GO:0005575,cellular_component cellular_component;GO:0005622,cellular_component intracellular;GO:0005623,cellular_component cell;GO:0005634,cellular_component nucleus;GO:0005737,cellular_component cytoplasm;GO:0006355,biological_process regulation of transcription, DNA-templa…	NA	XP_015633121.1 NAC domain-containing protein 92 [Oryza sativa Japonica Group]
LOC_Os06g43080	6.98	13.99	3.17	13.45	46.93	17.09	-1.83782	2.35235394589048	0.010136341359804	0.201429854384294	LOC_Os06g43080	NA	NA	XP_015642035.1 uncharacterized protein LOC4341606 [Oryza sativa Japonica Group]
LOC_Os11g39220	20.12	15.19	21.78	43.47	112.71	31.32	-1.83643	6.5101111412397	0.00201986940287863	0.0898263507579727	LOC_Os11g39220	62;GO:0000166,molecular_function nucleotide binding;GO:0001676,biological_process long-chain fatty acid metabolic process;GO:0003674,molecular_function molecular_function;GO:0003824,molecular_function catalytic activity;GO:0003995,molecular_function acyl-CoA dehydrogenase activity;GO:0003997,molecular_function acyl-CoA oxidase activity;GO:0005488,molecular_function binding;GO:0005575,cellular_com…	E1.3.3.6, ACOX1, ACOX3; acyl-CoA oxidase [EC:1.3.3.6]; K00232	ABA94670.2 Acyl-coenzyme A oxidase 2, peroxisomal precursor, putative, expressed [Oryza sativa Japonica Group]; XP_015616488.1 acyl-coenzyme A oxidase 2, peroxisomal [Oryza sativa Japonica Group]
LOC_Os12g07430	6.01	4	3.14	3.09	31.99	6.65	-1.83606	1.19516572662638	0.0286755916592855	0.330834397486271	LOC_Os12g07430	NA	NA	ABA96575.1 hypothetical protein LOC_Os12g07430 [Oryza sativa Japonica Group]
LOC_Os03g60080	58.71	59.17	21.55	16.95	344.57	71.79	-1.83576	6.63574031272201	0.0293662892058656	0.333843118843708	LOC_Os03g60080	39;GO:0003674,molecular_function molecular_function;GO:0003676,molecular_function nucleic acid binding;GO:0003677,molecular_function DNA binding;GO:0005488,molecular_function binding;GO:0005515,molecular_function protein binding;GO:0006355,biological_process regulation of transcription, DNA-templated;GO:0008150,biological_process biological_process;GO:0009889,biological_process regulation of bios…	NA	XP_015630558.1 NAC domain-containing protein 2-like [Oryza sativa Japonica Group]
LOC_Os11g29870	46.03	60.01	19.55	61.94	268.14	69.21	-1.83492	6.09722083483699	0.00634920700201016	0.159517975848895	LOC_Os11g29870	97;GO:0000122,biological_process negative regulation of transcription by RNA polymerase II;GO:0000976,molecular_function transcription regulatory region sequence-specific DNA binding;GO:0000977,molecular_function RNA polymerase II regulatory region sequence-specific DNA binding;GO:0000978,molecular_function RNA polymerase II proximal promoter sequence-specific DNA binding;GO:0000987,molecular_fun…	NA	XP_015615223.1 probable WRKY transcription factor 56 [Oryza sativa Japonica Group]
LOC_Os08g28710	3.64	6.94	0.47	3.28	28.68	1.44	-1.83338	3.58958956953741	0.0709540096614701	0.497225495133511	LOC_Os08g28710	NA	NA	XP_015648480.1 putative serine/threonine-protein kinase-like protein CCR3 [Oryza sativa Japonica Group]
LOC_Os01g69190	0.67	2.53	0.66	3.19	4.11	5.74	-1.8329	1.71575924589801	0.00512676963998999	0.144971259147616	LOC_Os01g69190	NA	NA	XP_015629571.1 uncharacterized protein At4g15970 [Oryza sativa Japonica Group]
LOC_Os02g06210	0.29	0.33	0.17	0.27	1.92	0.3	-1.83033	1.75104131237641	0.0239634094287559	0.305442699726377	LOC_Os02g06210	NA	NA	EEE56337.1 hypothetical protein OsJ_05440 [Oryza sativa Japonica Group]
LOC_Os01g40280	3.89	5.23	4.3	4.78	31.87	5.38	-1.82726	3.50737381477111	0.0136972555575527	0.231033909529648	LOC_Os01g40280	NA	NA	XP_015615982.1 uncharacterized membrane protein C776.05 isoform X1 [Oryza sativa Japonica Group]; XP_025882511.1 uncharacterized membrane protein C776.05 isoform X2 [Oryza sativa Japonica Group]
LOC_Os12g13810	1.12	5.24	0.53	5.06	3.43	15.43	-1.82469	1.28172758000368	0.0252869097640102	0.313321268060163	LOC_Os12g13810	59;GO:0003674,molecular_function molecular_function;GO:0003824,molecular_function catalytic activity;GO:0006725,biological_process cellular aromatic compound metabolic process;GO:0006807,biological_process nitrogen compound metabolic process;GO:0008150,biological_process biological_process;GO:0008152,biological_process metabolic process;GO:0008168,molecular_function methyltransferase activity;GO:…	NOMT; naringenin 7-O-methyltransferase [EC:2.1.1.232]; K22440	ABA96875.1 hypothetical protein LOC_Os12g13810 [Oryza sativa Japonica Group]
LOC_Os11g05530	5.52	10.48	3.79	4.58	49.1	6.78	-1.8227	3.42422939890561	0.0282828934023958	0.328247699981871	LOC_Os11g05530	NA	NA	XP_015615653.1 uncharacterized protein At1g76070 [Oryza sativa Japonica Group]
LOC_Os01g27360	24.64	32.33	13.62	12.77	181.64	20.39	-1.82153	5.11692485283854	0.0288644541593372	0.331497912102969	LOC_Os01g27360	25;GO:0003674,molecular_function molecular_function;GO:0003824,molecular_function catalytic activity;GO:0004364,molecular_function glutathione transferase activity;GO:0005575,cellular_component cellular_component;GO:0005622,cellular_component intracellular;GO:0005623,cellular_component cell;GO:0005737,cellular_component cytoplasm;GO:0006518,biological_process peptide metabolic process;GO:0006575,…	GST, gst; glutathione S-transferase [EC:2.5.1.18]; K00799	XP_015632407.1 probable glutathione S-transferase GSTF1 [Oryza sativa Japonica Group]
LOC_Os01g70820	6.25	7.43	5.31	4.55	49.28	4.24	-1.82133	3.60651253531167	0.0316429187311131	0.349109578787527	LOC_Os01g70820	16;GO:0005575,cellular_component cellular_component;GO:0005622,cellular_component intracellular;GO:0005623,cellular_component cell;GO:0005737,cellular_component cytoplasm;GO:0009507,cellular_component chloroplast;GO:0009536,cellular_component plastid;GO:0009579,cellular_component thylakoid;GO:0031977,cellular_component thylakoid lumen;GO:0043226,cellular_component organelle;GO:0043227,cellular_co…	NA	XP_015627098.1 psbP domain-containing protein 7, chloroplastic [Oryza sativa Japonica Group]
LOC_Os07g34250	1.87	2.67	1.22	1.1	13.85	2.84	-1.81949	2.14326666670447	0.0291107979562428	0.333378905692877	LOC_Os07g34250	NA	NA	BAC83819.1 hypothetical protein [Oryza sativa Japonica Group]
LOC_Os03g10950	21.42	25.75	14	23.17	135.22	33.08	-1.81651	5.74579512813731	0.00643143616565447	0.159914650473601	LOC_Os03g10950	NA	NA	XP_015628666.1 probable protein phosphatase 2C 29 [Oryza sativa Japonica Group]
LOC_Os04g57440	17.57	16.25	12.65	16.18	113.39	14.08	-1.81642	5.64204753640167	0.0139230399750021	0.23270378898617	LOC_Os04g57440	48;GO:0000323,cellular_component lytic vacuole;GO:0003674,molecular_function molecular_function;GO:0003824,molecular_function catalytic activity;GO:0004175,molecular_function endopeptidase activity;GO:0004197,molecular_function cysteine-type endopeptidase activity;GO:0005575,cellular_component cellular_component;GO:0005576,cellular_component extracellular region;GO:0005615,cellular_component extr…	NA	XP_015636103.1 oryzain beta chain [Oryza sativa Japonica Group]
LOC_Os03g16334	16.85	17.8	8.38	10.49	105.16	16.29	-1.81476	5.66262626115804	0.0179657701696668	0.263002401491558	LOC_Os03g16334	NA	NA	XP_015632779.1 uncharacterized protein LOC4332381 [Oryza sativa Japonica Group]
LOC_Os01g32780	84.99	122.06	39.49	90.56	578.43	86.66	-1.81206	6.51811975310487	0.0163767928803343	0.251442926428858	LOC_Os01g32780	24;GO:0000166,molecular_function nucleotide binding;GO:0003674,molecular_function molecular_function;GO:0005488,molecular_function binding;GO:0005575,cellular_component cellular_component;GO:0005623,cellular_component cell;GO:0005886,cellular_component plasma membrane;GO:0008144,molecular_function drug binding;GO:0016020,cellular_component membrane;GO:0016208,molecular_function AMP binding;GO:001…	NA	XP_015620990.1 universal stress protein A-like protein [Oryza sativa Japonica Group]
LOC_Os06g13880	5.28	3.58	1.57	2.84	26.84	2.14	-1.80963	1.19499560791028	0.0530318421530707	0.438006765857138	LOC_Os06g13880	NA	NA	BAD45714.1 unknown protein [Oryza sativa Japonica Group]
LOC_Os09g31486	22.71	21.35	15.42	17.45	144.45	20.64	-1.80798	6.50505247125473	0.0163940816794883	0.251475570701453	LOC_Os09g31486	NA	dnaK, HSPA9; molecular chaperone DnaK; K04043	XP_015611783.1 heat shock 70 kDa protein, mitochondrial [Oryza sativa Japonica Group]
LOC_Os08g37500	5.62	9.9	3.46	8.48	41.58	8.54	-1.80681	4.19257338031046	0.0107057689791529	0.206249499703337	LOC_Os08g37500	NA	NA	XP_015649803.1 restin homolog [Oryza sativa Japonica Group]
LOC_Os12g42910	0.58	0.92	0.08	1.33	2.87	0.8	-1.80471	1.09538567375912	0.0249518190263334	0.311357988962714	LOC_Os12g42910	NA	NA	XP_015618798.1 cation/calcium exchanger 1 [Oryza sativa Japonica Group]
LOC_Os05g47700	5.02	6.14	2.41	3.02	28.17	11.27	-1.80415	1.56364055503308	0.021249890914337	0.287557169946692	LOC_Os05g47700	NA	NA	XP_015637804.1 non-specific lipid-transfer protein 2 [Oryza sativa Japonica Group]
LOC_Os01g62130	7.97	10.09	4.88	8.28	49.11	13.82	-1.80084	3.47750838502547	0.0101773338519265	0.201436846455135	LOC_Os01g62130	NA	NA	XP_015633806.1 zinc finger protein ZAT12 [Oryza sativa Japonica Group]
LOC_Os01g73160	10.71	13.09	11.28	9.91	81.74	16.36	-1.80053	3.8197119516798	0.0152297058452349	0.242498234239189	LOC_Os01g73160	93;GO:0000028,biological_process ribosomal small subunit assembly;GO:0001763,biological_process morphogenesis of a branching structure;GO:0003674,molecular_function molecular_function;GO:0003676,molecular_function nucleic acid binding;GO:0003723,molecular_function RNA binding;GO:0003729,molecular_function mRNA binding;GO:0003735,molecular_function structural constituent of ribosome;GO:0005198,mol…	RP-S10e, RPS10; small subunit ribosomal protein S10e; K02947	XP_006645354.1 PREDICTED: 40S ribosomal protein S10-like [Oryza brachyantha]
LOC_Os02g20970	17.02	21.71	10.77	28.94	102.82	22.6	-1.80037	6.33618729846942	0.0052723293811491	0.147435360395291	LOC_Os02g20970	17;GO:0005575,cellular_component cellular_component;GO:0005622,cellular_component intracellular;GO:0005623,cellular_component cell;GO:0005737,cellular_component cytoplasm;GO:0005773,cellular_component vacuole;GO:0005783,cellular_component endoplasmic reticulum;GO:0005886,cellular_component plasma membrane;GO:0012505,cellular_component endomembrane system;GO:0016020,cellular_component membrane;GO:…	E2.2.1.6L, ilvB, ilvG, ilvI; acetolactate synthase I/II/III large subunit [EC:2.2.1.6]; K01652	EAZ22761.1 hypothetical protein OsJ_06437 [Oryza sativa Japonica Group]
LOC_Os07g41310	1.75	3.01	0.88	2.29	13.35	1.42	-1.79991	2.49244779375442	0.0305775624774612	0.342275330680765	LOC_Os07g41310	NA	NA	XP_015646930.1 COBRA-like protein 1 [Oryza sativa Japonica Group]
LOC_Os03g02420	37.93	41.53	43.68	32.11	271.28	80.15	-1.7999	5.96636227443768	0.00869604638002104	0.186581483966658	LOC_Os03g02420	20;GO:0005575,cellular_component cellular_component;GO:0005622,cellular_component intracellular;GO:0005623,cellular_component cell;GO:0005634,cellular_component nucleus;GO:0005730,cellular_component nucleolus;GO:0031974,cellular_component membrane-enclosed lumen;GO:0031981,cellular_component nuclear lumen;GO:0043226,cellular_component organelle;GO:0043227,cellular_component membrane-bounded organ…	NA	XP_015632502.1 RNA-binding protein pno1 [Oryza sativa Japonica Group]
LOC_Os05g47630	18.73	19.07	16.75	28.03	115.95	26.64	-1.79889	5.01914477430034	0.00433796155264985	0.132543401344407	LOC_Os05g47630	21;GO:0003674,molecular_function molecular_function;GO:0003824,molecular_function catalytic activity;GO:0004045,molecular_function aminoacyl-tRNA hydrolase activity;GO:0005575,cellular_component cellular_component;GO:0005622,cellular_component intracellular;GO:0005623,cellular_component cell;GO:0005737,cellular_component cytoplasm;GO:0009507,cellular_component chloroplast;GO:0009536,cellular_comp…	NA	XP_015638074.1 peptidyl-tRNA hydrolase, mitochondrial-like [Oryza sativa Japonica Group]
LOC_Os01g18220	2.88	4.07	1.1	2.55	18.36	3.59	-1.79827	2.42204339440982	0.0256136083835469	0.314752740878765	LOC_Os01g18220	NA	NA	XP_015630314.1 uncharacterized protein LOC4327913 [Oryza sativa Japonica Group]
LOC_Os08g30740	28.05	30.72	20.05	73.87	143.07	34.47	-1.79761	7.40001257400178	0.00252722766056165	0.100839380369051	LOC_Os08g30740	71;GO:0000003,biological_process reproduction;GO:0003006,biological_process developmental process involved in reproduction;GO:0003674,molecular_function molecular_function;GO:0003824,molecular_function catalytic activity;GO:0005215,molecular_function transporter activity;GO:0005319,molecular_function lipid transporter activity;GO:0005342,molecular_function organic acid transmembrane transporter a…	NA	XP_015650255.1 ABC transporter A family member 2 [Oryza sativa Japonica Group]
LOC_Os10g30540	0.75	1.05	0.16	0.55	4.67	0.69	-1.79711	1.64955398824041	0.0463483760236386	0.414977255839142	LOC_Os10g30540	NA	NA	ABB47706.1 lectin protein kinase, putative, expressed [Oryza sativa Japonica Group]
LOC_Os04g53830	0.37	0.25	0.18	1.6	0.24	1.08	-1.79447	-0.396709	0.0177650249110398	0.261425548800215	LOC_Os04g53830	NA	ANR; anthocyanidin reductase [EC:1.3.1.77]; K08695	BAS91166.1 Os04g0630600 [Oryza sativa Japonica Group]
LOC_Os03g01300	48.27	54.49	22.81	360.44	2.92	90.84	-1.79379	5.27564208441646	0.0554066088398952	0.443662498764038	LOC_Os03g01300	NA	NA	XP_015632237.1 cortical cell-delineating protein [Oryza sativa Japonica Group]
LOC_Os02g12090	6.29	6.6	6.17	8.2	39.31	12.4	-1.7932	1.88796988968684	0.0103553001427618	0.203378900663776	LOC_Os02g12090	NA	NA	XP_015624754.1 uncharacterized protein LOC4328706 [Oryza sativa Japonica Group]
LOC_Os10g26050	37.5	38.56	36.99	54.9	250.33	44.29	-1.79281	7.34855579454566	0.00813198516572892	0.182087121886713	LOC_Os10g26050	55;GO:0005575,cellular_component cellular_component;GO:0005622,cellular_component intracellular;GO:0005623,cellular_component cell;GO:0005737,cellular_component cytoplasm;GO:0005829,cellular_component cytosol;GO:0006082,biological_process organic acid metabolic process;GO:0006139,biological_process nucleobase-containing compound metabolic process;GO:0006399,biological_process tRNA metabolic proce…	MARS, metG; methionyl-tRNA synthetase [EC:6.1.1.10]; K01874	ABB47540.2 methionyl-tRNA synthetase, putative, expressed [Oryza sativa Japonica Group]; ABG66070.1 methionyl-tRNA synthetase, putative, expressed [Oryza sativa Japonica Group]; XP_015614158.1 probable methionine--tRNA ligase [Oryza sativa Japonica Group]
LOC_Os08g37370	54.12	67.38	25.82	23.69	372.41	41.63	-1.78953	6.72618156388742	0.0368898189364773	0.378358337050991	LOC_Os08g37370	86;GO:0003674,molecular_function molecular_function;GO:0005215,molecular_function transporter activity;GO:0005310,molecular_function dicarboxylic acid transmembrane transporter activity;GO:0005342,molecular_function organic acid transmembrane transporter activity;GO:0005575,cellular_component cellular_component;GO:0005622,cellular_component intracellular;GO:0005623,cellular_component cell;GO:0005…	NA	XP_015650890.1 mitochondrial uncoupling protein 5 [Oryza sativa Japonica Group]
LOC_Os04g48070	2.84	2.9	1.6	2.15	17.88	2.08	-1.78845	3.73624899017815	0.0257988424491671	0.315569868147623	LOC_Os04g48070	87;GO:0000003,biological_process reproduction;GO:0003006,biological_process developmental process involved in reproduction;GO:0003674,molecular_function molecular_function;GO:0003700,molecular_function DNA-binding transcription factor activity;GO:0006355,biological_process regulation of transcription, DNA-templated;GO:0007275,biological_process multicellular organism development;GO:0008150,biolog…	NA	Q7Y0V9.2 RecName: Full=Homeobox-leucine zipper protein ROC4; AltName: Full=GLABRA 2-like homeobox protein 4; AltName: Full=HD-ZIP protein ROC4; AltName: Full=Homeodomain transcription factor ROC4; AltName: Full=Protein RICE OUTERMOST CELL-SPECIFIC 4; XP_015637147.1 homeobox-leucine zipper protein ROC4 [Oryza sativa Japonica Group]
LOC_Os09g34200	0.2	0.27	0.25	0.49	1.23	0.6	-1.78705	0.226927784157945	0.00903612807949148	0.190819069975211	LOC_Os09g34200	13;GO:0005575,cellular_component cellular_component;GO:0005911,cellular_component cell-cell junction;GO:0008150,biological_process biological_process;GO:0008284,biological_process positive regulation of cell proliferation;GO:0009506,cellular_component plasmodesma;GO:0030054,cellular_component cell junction;GO:0042127,biological_process regulation of cell proliferation;GO:0048518,biological_proces…	NA	EEE70057.1 hypothetical protein OsJ_30025 [Oryza sativa Japonica Group]
LOC_Os07g46990	102.68	162.04	165.51	249.14	663.99	480.48	-1.78658	7.18156418798623	0.000976443881950769	0.0627847196706561	LOC_Os07g46990	52;GO:0000302,biological_process response to reactive oxygen species;GO:0000303,biological_process response to superoxide;GO:0000305,biological_process response to oxygen radical;GO:0003674,molecular_function molecular_function;GO:0003824,molecular_function catalytic activity;GO:0004784,molecular_function superoxide dismutase activity;GO:0005488,molecular_function binding;GO:0005507,molecular_fun…	SOD1; superoxide dismutase, Cu-Zn family [EC:1.15.1.1]; K04565	XP_015647771.1 superoxide dismutase [Cu-Zn] 2 [Oryza sativa Japonica Group]
LOC_Os01g63230	12.48	13.03	12.93	19.83	83.76	15.05	-1.78602	5.6109842482545	0.00616426239439943	0.157739490168472	LOC_Os01g63230	21;GO:0005575,cellular_component cellular_component;GO:0005622,cellular_component intracellular;GO:0005623,cellular_component cell;GO:0005737,cellular_component cytoplasm;GO:0005794,cellular_component Golgi apparatus;GO:0007155,biological_process cell adhesion;GO:0008150,biological_process biological_process;GO:0012505,cellular_component endomembrane system;GO:0022610,biological_process biologica…	NA	XP_015616751.1 O-fucosyltransferase 19 [Oryza sativa Japonica Group]
LOC_Os10g33790	1.26	1.63	1.52	1.36	10.27	1.88	-1.78536	1.60960718068037	0.024583668224803	0.309344817373376	LOC_Os10g33790	NA	NA	XP_015613252.1 uncharacterized protein LOC4348904 isoform X1 [Oryza sativa Japonica Group]; XP_015613253.1 uncharacterized protein LOC4348904 isoform X2 [Oryza sativa Japonica Group]
LOC_Os04g57180	2.06	2.49	2.84	1.9	17.92	2.61	-1.78486	2.47510177840422	0.0277483305537918	0.325153101498001	LOC_Os04g57180	20;GO:0003674,molecular_function molecular_function;GO:0003824,molecular_function catalytic activity;GO:0007275,biological_process multicellular organism development;GO:0007568,biological_process aging;GO:0008150,biological_process biological_process;GO:0008152,biological_process metabolic process;GO:0010150,biological_process leaf senescence;GO:0016491,molecular_function oxidoreductase activity;…	NA	XP_015634218.1 flavanone 3-dioxygenase 3-like [Oryza sativa Japonica Group]
LOC_Os10g03540	9.92	11.66	13.54	11.3	75.44	22	-1.78338	3.31559773645975	0.0113379976321487	0.212350809084491	LOC_Os10g03540	NA	SNU13, NHP2L; U4/U6 small nuclear ribonucleoprotein SNU13; K12845	AAK52522.1 Putative ribosomal protein L7Ae-like [Oryza sativa Japonica Group]
LOC_Os03g09070	2.32	4.56	1.36	2	19.5	3	-1.78126	3.49401886090997	0.0298294178742651	0.337398289569419	LOC_Os03g09070	127;GO:0000226,biological_process microtubule cytoskeleton organization;GO:0001578,biological_process microtubule bundle formation;GO:0001889,biological_process liver development;GO:0001947,biological_process heart looping;GO:0002009,biological_process morphogenesis of an epithelium;GO:0003002,biological_process regionalization;GO:0003007,biological_process heart morphogenesis;GO:0003143,biologic…	NA	EAZ25885.1 hypothetical protein OsJ_09722 [Oryza sativa Japonica Group]
LOC_Os04g47330	0.56	1.85	0.08	0.3	6.79	0	-1.78075	0.256606716653279	0.191295444916436	0.722592148337297	LOC_Os04g47330	NA	NA	XP_015635211.1 protein GDAP2 homolog [Oryza sativa Japonica Group]
LOC_Os01g04440	1.06	0.96	0.64	1.56	5.46	1.21	-1.77921	1.70110736367125	0.0126622649548291	0.222886773703575	LOC_Os01g04440	NA	NA	EAZ10453.1 hypothetical protein OsJ_00286 [Oryza sativa Japonica Group]
LOC_Os01g16310	3.58	3.25	2.83	3.85	19.64	6.42	-1.77746	4.31299310153774	0.00531805600981842	0.148303247014135	LOC_Os01g16310	NA	NA	XP_015627238.1 uncharacterized protein LOC4326262 isoform X1 [Oryza sativa Japonica Group]
LOC_Os07g06600	5.12	4.63	2.93	3.11	30.38	4.56	-1.77653	2.85572221640474	0.0282621596624908	0.328247699981871	LOC_Os07g06600	6;GO:0005575,cellular_component cellular_component;GO:0005623,cellular_component cell;GO:0005886,cellular_component plasma membrane;GO:0016020,cellular_component membrane;GO:0044464,cellular_component cell part;GO:0071944,cellular_component cell periphery	NA	XP_015647413.1 uncharacterized protein At3g28850 [Oryza sativa Japonica Group]
LOC_Os09g33790	17.56	18.72	17.17	13.93	127.18	19.42	-1.77432	4.45922096625529	0.0187118865766587	0.269852135701956	LOC_Os09g33790	39;GO:0000724,biological_process double-strand break repair via homologous recombination;GO:0000725,biological_process recombinational repair;GO:0005575,cellular_component cellular_component;GO:0005622,cellular_component intracellular;GO:0005623,cellular_component cell;GO:0005737,cellular_component cytoplasm;GO:0006139,biological_process nucleobase-containing compound metabolic process;GO:0006259…	NA	XP_015612379.1 DNA repair RAD52-like protein 2, chloroplastic [Oryza sativa Japonica Group]
LOC_Os01g14080	2.12	1.99	2.41	2.28	15.3	2.23	-1.77372	2.39987557432646	0.0228279928462768	0.297929654535442	LOC_Os01g14080	NA	NA	XP_015630157.1 GDSL esterase/lipase At4g10955 [Oryza sativa Japonica Group]
LOC_Os03g58290	4.32	2.61	1.05	1.13	21.58	0.56	-1.77346	2.53680422089158	0.093869069456206	0.558896051996697	LOC_Os03g58290	111;GO:0000162,biological_process tryptophan biosynthetic process;GO:0003674,molecular_function molecular_function;GO:0003824,molecular_function catalytic activity;GO:0004834,molecular_function tryptophan synthase activity;GO:0005575,cellular_component cellular_component;GO:0005622,cellular_component intracellular;GO:0005623,cellular_component cell;GO:0005737,cellular_component cytoplasm;GO:00060…	BX1, IGL; indole-3-glycerol-phosphate lyase [EC:4.1.2.8]; K13222; trpA; tryptophan synthase alpha chain [EC:4.2.1.20]; K01695	XP_015633112.1 indole-3-glycerol phosphate lyase, chloroplastic [Oryza sativa Japonica Group]
LOC_Os07g36560	1.81	2.07	0.15	1.39	9.94	0.45	-1.7722	1.98291648911877	0.0889486164400149	0.547021798941182	LOC_Os07g36560	NA	NA	XP_015646674.1 benzyl alcohol O-benzoyltransferase [Oryza sativa Japonica Group]
LOC_Os01g60700	18.81	22.76	12.91	26.63	119.71	17.98	-1.76919	6.03201869678328	0.0103880284057619	0.203823414492063	LOC_Os01g60700	NA	NA	XP_015622087.1 probable serine/threonine-protein kinase PBL1 [Oryza sativa Japonica Group]
LOC_Os03g22620	1.23	3.77	5.06	12.1	7.87	14.17	-1.76775	3.17458273126689	0.00280720241730456	0.105939096832484	LOC_Os03g22620	NA	CDN1; (+)-delta-cadinene synthase [EC:4.2.3.13]; K14183; GERD; (-)-germacrene D synthase [EC:4.2.3.75]; K15803	ABF95915.1 Terpene synthase family, metal binding domain containing protein, expressed [Oryza sativa Japonica Group]
LOC_Os06g38110	14.02	18.83	9.39	20.5	74.15	36.74	-1.76584	3.72049825596016	0.00408857400421607	0.127586258338675	LOC_Os06g38110	NA	NA	XP_015642465.1 uncharacterized protein LOC4341373 isoform X1 [Oryza sativa Japonica Group]
LOC_Os07g39680	237.55	280.94	220.21	168.14	1678.69	368.15	-1.76547	7.17696483223687	0.0161061032416245	0.249068094928297	LOC_Os07g39680	29;GO:0000003,biological_process reproduction;GO:0003006,biological_process developmental process involved in reproduction;GO:0005575,cellular_component cellular_component;GO:0005623,cellular_component cell;GO:0005886,cellular_component plasma membrane;GO:0007049,biological_process cell cycle;GO:0007275,biological_process multicellular organism development;GO:0008150,biological_process biological…	NA	XP_015647051.1 cysteine-rich and transmembrane domain-containing protein WIH2 [Oryza sativa Japonica Group]
LOC_Os05g31785	2.73	1.83	1.67	1.05	16.09	1.28	-1.76546	1.47419045684604	0.0601481274997643	0.461394640661186	LOC_Os05g31785	NA	NA	XP_015638467.1 glycine-rich protein DOT1 [Oryza sativa Japonica Group]
LOC_Os01g67420	2.71	4.23	1.8	6.33	16.78	3.65	-1.76522	3.87900423058712	0.00714632607469486	0.169163598828407	LOC_Os01g67420	53;GO:0001505,biological_process regulation of neurotransmitter levels;GO:0001676,biological_process long-chain fatty acid metabolic process;GO:0005575,cellular_component cellular_component;GO:0005622,cellular_component intracellular;GO:0005623,cellular_component cell;GO:0005634,cellular_component nucleus;GO:0005886,cellular_component plasma membrane;GO:0006082,biological_process organic acid met…	NA	EEC71968.1 hypothetical protein OsI_04804 [Oryza sativa Indica Group]
LOC_Os12g12950	1.58	0.83	1.08	0.93	7.68	2.14	-1.76438	0.979869684283885	0.0267936272872037	0.320475909317916	LOC_Os12g12950	NA	NA	XP_015619174.1 uncharacterized protein LOC9267507 [Oryza sativa Japonica Group]
LOC_Os01g51020	11.11	12.6	6.73	7.86	65.97	17.88	-1.76405	3.28364646168002	0.0170841890186812	0.255933310338731	LOC_Os01g51020	NA	RP-L28e, RPL28; large subunit ribosomal protein L28e; K02903	XP_015621869.1 60S ribosomal protein L28-1 [Oryza sativa Japonica Group]
LOC_Os09g29660	12.69	24.08	13.14	52.71	47.56	64.5	-1.76386	6.28389959717356	0.000209501527900936	0.0306509844081152	LOC_Os09g29660	111;GO:0000003,biological_process reproduction;GO:0001101,biological_process response to acid chemical;GO:0003002,biological_process regionalization;GO:0003006,biological_process developmental process involved in reproduction;GO:0003674,molecular_function molecular_function;GO:0003824,molecular_function catalytic activity;GO:0005215,molecular_function transporter activity;GO:0005319,molecular_fun…	NA	XP_015612577.1 ABC transporter G family member 11 [Oryza sativa Japonica Group]
LOC_Os03g26990	2.05	3.49	0.79	3.97	11.86	3.47	-1.76313	2.00998926280772	0.0153359079924879	0.24284861362222	LOC_Os03g26990	NA	NA	XP_015629223.1 formin-like protein 7 [Oryza sativa Japonica Group]
LOC_Os02g27360	7.02	7.12	7.41	9.44	48.77	6.63	-1.76243	4.54577167895359	0.0131610768623407	0.227307221429135	LOC_Os02g27360	35;GO:0003674,molecular_function molecular_function;GO:0003824,molecular_function catalytic activity;GO:0004175,molecular_function endopeptidase activity;GO:0004190,molecular_function aspartic-type endopeptidase activity;GO:0005575,cellular_component cellular_component;GO:0005623,cellular_component cell;GO:0005886,cellular_component plasma membrane;GO:0006508,biological_process proteolysis;GO:000…	NA	XP_015626877.1 aspartic proteinase-like protein 2 isoform X1 [Oryza sativa Japonica Group]
LOC_Os05g02770	42.42	53.79	33.91	37.41	290.62	61.16	-1.76184	5.59357842693311	0.0119094570106352	0.217217201025558	LOC_Os05g02770	NA	NA	XP_015637456.1 glycine-rich cell wall structural protein [Oryza sativa Japonica Group]
LOC_Os12g24580	3.78	3.51	3.07	2.78	25.57	2.44	-1.76162	1.18575164376744	0.0461349317938954	0.413984121297222	LOC_Os12g24580	NA	NA	XP_015618742.1 uncharacterized protein LOC9272205 [Oryza sativa Japonica Group]
LOC_Os09g39020	0.72	0.6	1.04	2.34	4	1.2	-1.76117	1.92781952311698	0.00632553874510429	0.159517975848895	LOC_Os09g39020	NA	NA	XP_015611275.1 uncharacterized protein LOC4347864 [Oryza sativa Japonica Group]
LOC_Os01g24210	0.56	0.41	0.3	0.49	2.62	0.8	-1.76113	0.698581275418582	0.0217135367392813	0.28994464733207	LOC_Os01g24210	NA	NA	CAD39859.2 OSJNBa0036B17.9 [Oryza sativa Japonica Group]
LOC_Os03g53800	30.58	20.14	14.44	37.31	119.77	45.31	-1.76106	6.47339	0.00327624536319597	0.113954333784981	LOC_Os03g53800	28;GO:0000272,biological_process polysaccharide catabolic process;GO:0003674,molecular_function molecular_function;GO:0003824,molecular_function catalytic activity;GO:0004553,molecular_function hydrolase activity, hydrolyzing O-glycosyl compounds;GO:0005575,cellular_component cellular_component;GO:0005623,cellular_component cell;GO:0005886,cellular_component plasma membrane;GO:0005975,biological_…	E3.2.1.21; beta-glucosidase [EC:3.2.1.21]; K01188; bglX; beta-glucosidase [EC:3.2.1.21]; K05349	XP_015631169.1 uncharacterized protein LOC4334114 [Oryza sativa Japonica Group]
LOC_Os05g16420	3.57	3.35	2.3	17.63	5.58	8.29	-1.76039	1.17380012302634	0.00433933572504473	0.132543401344407	LOC_Os05g16420	NA	NA	EAY97273.1 hypothetical protein OsI_19193 [Oryza sativa Indica Group]
LOC_Os12g01880	1.71	2.13	1.13	1.89	10.4	2.75	-1.7598	2.10460084789247	0.0165012234903119	0.251496241412385	LOC_Os12g01880	NA	NA	XP_015618590.1 uncharacterized protein LOC4351285 [Oryza sativa Japonica Group]
LOC_Os08g19170	28.23	41.28	31.44	29.42	241.59	26.78	-1.75974	7.34446686808904	0.0233550278043128	0.302461841801845	LOC_Os08g19170	NA	NA	XP_015650588.1 uncharacterized protein LOC4345179 [Oryza sativa Japonica Group]
LOC_Os03g59770	3.03	4.51	3.14	13.99	9.08	12.51	-1.75894	2.33818969921201	0.000972677181133266	0.0627423395753375	LOC_Os03g59770	NA	CALM; calmodulin; K02183	XP_015629997.1 calmodulin-like protein 2 [Oryza sativa Japonica Group]
LOC_Os02g37000	3.17	2.22	1.62	1.52	16.57	2.78	-1.75803	2.14378356025789	0.0351916995020235	0.36776418889537	LOC_Os02g37000	103;GO:0000302,biological_process response to reactive oxygen species;GO:0005575,cellular_component cellular_component;GO:0005618,cellular_component cell wall;GO:0005622,cellular_component intracellular;GO:0005623,cellular_component cell;GO:0005634,cellular_component nucleus;GO:0005730,cellular_component nucleolus;GO:0005737,cellular_component cytoplasm;GO:0005739,cellular_component mitochondrion…	NA	XP_015623678.1 prohibitin-3, mitochondrial [Oryza sativa Japonica Group]
LOC_Os01g52030	2.05	3.46	2.42	0.14	20.82	2.02	-1.75782	1.41205893541695	0.107717952980737	0.589048419410057	LOC_Os01g52030	NA	NA	XP_015633568.1 zinc finger A20 and AN1 domain-containing stress-associated protein 2 [Oryza sativa Japonica Group]
LOC_Os04g27670	7.56	3.69	10.24	35.37	1.65	40.01	-1.75779	4.14285591628837	0.0255113814142624	0.314039331143453	LOC_Os04g27670	NA	GERD; (-)-germacrene D synthase [EC:4.2.3.75]; K15803	XP_015634507.1 (+)-germacrene D synthase isoform X1 [Oryza sativa Japonica Group]
LOC_Os06g06490	4.39	8.81	3.73	8.74	35.72	6.13	-1.75773	3.93288217274438	0.0136617659347671	0.230848495545388	LOC_Os06g06490	NA	NA	XP_015642918.1 U-box domain-containing protein 70-like isoform X1 [Oryza sativa Japonica Group]; XP_015642921.1 hsp70-Hsp90 organizing protein 1 isoform X2 [Oryza sativa Japonica Group]
LOC_Os02g18784	2.12	3.85	4.14	5.39	19.11	6.93	-1.75665	1.19633467583172	0.011758089710447	0.216404586375502	LOC_Os02g18784	NA	NA	BAH91634.1 Os02g0289700 [Oryza sativa Japonica Group]
LOC_Os06g39875	1.93	4.84	1.01	1.35	19.53	1.4	-1.75548	1.9489558251968	0.0723136208336892	0.501722338361576	LOC_Os06g39875	65;GO:0000054,biological_process ribosomal subunit export from nucleus;GO:0003674,molecular_function molecular_function;GO:0003824,molecular_function catalytic activity;GO:0003924,molecular_function GTPase activity;GO:0005575,cellular_component cellular_component;GO:0005622,cellular_component intracellular;GO:0005623,cellular_component cell;GO:0005634,cellular_component nucleus;GO:0005737,cellula…	RAN; GTP-binding nuclear protein Ran; K07936	Q69XM7.1 RecName: Full=GTP-binding nuclear protein Ran-3; Short=OsRan3; AltName: Full=Ras-related nuclear protein 3
LOC_Os04g32480	13.84	18.87	2.6	18.99	73.97	12.04	-1.75503	3.84312797765422	0.0274915213084513	0.323646539485499	LOC_Os04g32480	53;GO:0003674,molecular_function molecular_function;GO:0003712,molecular_function transcription coregulator activity;GO:0003714,molecular_function transcription corepressor activity;GO:0005575,cellular_component cellular_component;GO:0005622,cellular_component intracellular;GO:0005623,cellular_component cell;GO:0005634,cellular_component nucleus;GO:0006950,biological_process response to stress;GO…	JAZ; jasmonate ZIM domain-containing protein; K13464	A2XSX6.1 RecName: Full=Protein TIFY 9
LOC_Os12g41680	4.63	10.41	5.2	20.44	25.62	18.59	-1.75478	3.86843968308491	0.000987593391699005	0.0630997170202624	LOC_Os12g41680	82;GO:0000003,biological_process reproduction;GO:0003006,biological_process developmental process involved in reproduction;GO:0003674,molecular_function molecular_function;GO:0003700,molecular_function DNA-binding transcription factor activity;GO:0005575,cellular_component cellular_component;GO:0005622,cellular_component intracellular;GO:0005623,cellular_component cell;GO:0005634,cellular_compone…	NA	XP_015620576.1 NAC domain-containing protein 21/22 isoform X2 [Oryza sativa Japonica Group]
LOC_Os06g38670	3.64	4.68	1	7.47	17.84	2.88	-1.75435	4.69612834372853	0.0133395694884808	0.228374136478659	LOC_Os06g38670	NA	NA	XP_015642844.1 receptor kinase-like protein Xa21 isoform X1 [Oryza sativa Japonica Group]
LOC_Os07g49270	24.94	40.14	30.69	35.56	222.55	23.97	-1.75133	7.39659721233637	0.0207347321394417	0.283819825013781	LOC_Os07g49270	71;GO:0000003,biological_process reproduction;GO:0001101,biological_process response to acid chemical;GO:0003006,biological_process developmental process involved in reproduction;GO:0003674,molecular_function molecular_function;GO:0005488,molecular_function binding;GO:0005515,molecular_function protein binding;GO:0005575,cellular_component cellular_component;GO:0005622,cellular_component intracel…	AMPD; AMP deaminase [EC:3.5.4.6]; K01490	XP_015646516.1 probable AMP deaminase [Oryza sativa Japonica Group]
LOC_Os03g16700	47.29	56.43	51.08	55.24	358.36	44.29	-1.75105	7.85775382559613	0.018507710102732	0.267864277400831	LOC_Os03g16700	84;GO:0000228,cellular_component nuclear chromosome;GO:0000723,biological_process telomere maintenance;GO:0000781,cellular_component chromosome, telomeric region;GO:0000782,cellular_component telomere cap complex;GO:0000783,cellular_component nuclear telomere cap complex;GO:0000784,cellular_component nuclear chromosome, telomeric region;GO:0003674,molecular_function molecular_function;GO:0003676,…	NA	XP_015631846.1 telomere repeat-binding protein 5 isoform X2 [Oryza sativa Japonica Group]
LOC_Os03g45194	18.4	16.68	24.03	29.85	128.03	20.43	-1.75101	6.16368223934568	0.01017881024919	0.201436846455135	LOC_Os03g45194	59;GO:0003674,molecular_function molecular_function;GO:0003824,molecular_function catalytic activity;GO:0005575,cellular_component cellular_component;GO:0005622,cellular_component intracellular;GO:0005623,cellular_component cell;GO:0005737,cellular_component cytoplasm;GO:0006725,biological_process cellular aromatic compound metabolic process;GO:0006778,biological_process porphyrin-containing comp…	NOL, NYC1; chlorophyll(ide) b reductase [EC:1.1.1.294]; K13606	ABF97956.1 myb-like DNA-binding domain, SHAQKYF class family protein, expressed [Oryza sativa Japonica Group]
LOC_Os03g32270	4	8.91	9.57	63.1	9.9	4.18	-1.75023	3.73653315932021	0.0267361500914887	0.320335897882269	LOC_Os03g32270	29;GO:0005575,cellular_component cellular_component;GO:0005622,cellular_component intracellular;GO:0005623,cellular_component cell;GO:0005634,cellular_component nucleus;GO:0005737,cellular_component cytoplasm;GO:0007275,biological_process multicellular organism development;GO:0008150,biological_process biological_process;GO:0009314,biological_process response to radiation;GO:0009416,biological_pr…	NA	XP_015631879.1 probable esterase D14L isoform X2 [Oryza sativa Japonica Group]
LOC_Os01g56080	1.98	3.43	2.77	3.81	11.09	11.25	-1.75014	1.74332266556405	0.00507479874986573	0.144513662566698	LOC_Os01g56080	NA	NA	XP_015634013.1 uncharacterized protein LOC4325493 [Oryza sativa Japonica Group]
LOC_Os03g08010	222.07	228.61	213.37	227.47	1450.37	304.46	-1.74761	9.32758840894404	0.01217725278082	0.219705560721355	LOC_Os03g08010	48;GO:0003674,molecular_function molecular_function;GO:0003676,molecular_function nucleic acid binding;GO:0003723,molecular_function RNA binding;GO:0003746,molecular_function translation elongation factor activity;GO:0003824,molecular_function catalytic activity;GO:0003924,molecular_function GTPase activity;GO:0005488,molecular_function binding;GO:0005575,cellular_component cellular_component;GO:…	EEF1A; elongation factor 1-alpha; K03231	XP_006649493.1 PREDICTED: elongation factor 1-alpha [Oryza brachyantha]
LOC_Os05g47660	6.98	11.34	6.9	14.89	43.92	18.41	-1.7432	4.36564350374762	0.00233415069995629	0.0970744044697583	LOC_Os05g47660	NA	DPP1, DPPL, PLPP4_5; diacylglycerol diphosphate phosphatase / phosphatidate phosphatase [EC:3.6.1.75 3.1.3.4]; K18693	AAT39262.1 putative phosphatidic acid phosphatase (PAP2) family [Oryza sativa Japonica Group]
LOC_Os10g28230	1.36	2.72	2.22	1.03	13.52	4.3	-1.74032	1.00561438202374	0.0377295393749842	0.38164298596239	LOC_Os10g28230	76;GO:0000228,cellular_component nuclear chromosome;GO:0000785,cellular_component chromatin;GO:0000790,cellular_component nuclear chromatin;GO:0003674,molecular_function molecular_function;GO:0003676,molecular_function nucleic acid binding;GO:0003677,molecular_function DNA binding;GO:0005488,molecular_function binding;GO:0005575,cellular_component cellular_component;GO:0005622,cellular_component …	NA	XP_015613173.1 probable histone H2A variant 2 [Oryza sativa Japonica Group]
LOC_Os03g51200	3.87	4.06	3.56	1.78	24.09	8.61	-1.73988	1.81809423608411	0.0281092808488709	0.327482042895962	LOC_Os03g51200	77;GO:0000228,cellular_component nuclear chromosome;GO:0000785,cellular_component chromatin;GO:0000790,cellular_component nuclear chromatin;GO:0003674,molecular_function molecular_function;GO:0003676,molecular_function nucleic acid binding;GO:0003677,molecular_function DNA binding;GO:0005488,molecular_function binding;GO:0005575,cellular_component cellular_component;GO:0005622,cellular_component …	NA	XP_015628892.1 probable histone H2AXa [Oryza sativa Japonica Group]
LOC_Os12g04980	1.77	2.8	1.66	4.93	10.67	3.49	-1.7395	2.2325992329157	0.00635227600705851	0.159517975848895	LOC_Os12g04980	110;GO:0000003,biological_process reproduction;GO:0000150,molecular_function recombinase activity;GO:0000217,molecular_function DNA secondary structure binding;GO:0000228,cellular_component nuclear chromosome;GO:0000280,biological_process nuclear division;GO:0000400,molecular_function four-way junction DNA binding;GO:0000724,biological_process double-strand break repair via homologous recombinati…	NA	Q7GBF8.1 RecName: Full=Meiotic recombination protein DMC1 homolog A; Short=OsDMC1A; AltName: Full=OsDMC1; AltName: Full=RiLIM15A
LOC_Os03g57900	5.84	7.13	3.85	5.19	37.71	6.4	-1.73749	2.63510998764256	0.0250149626040051	0.311522869873652	LOC_Os03g57900	NA	NA	XP_015633143.1 zinc finger A20 and AN1 domain-containing stress-associated protein 7 isoform X3 [Oryza sativa Japonica Group]
LOC_Os02g01332	73.09	66.61	50.5	53.12	396.26	114.45	-1.73063	6.29571689166403	0.0110101720837885	0.208989792069047	LOC_Os02g01332	57;GO:0002181,biological_process cytoplasmic translation;GO:0003674,molecular_function molecular_function;GO:0003676,molecular_function nucleic acid binding;GO:0003723,molecular_function RNA binding;GO:0003735,molecular_function structural constituent of ribosome;GO:0005198,molecular_function structural molecule activity;GO:0005488,molecular_function binding;GO:0005575,cellular_component cellular…	RP-L9e, RPL9; large subunit ribosomal protein L9e; K02940	XP_015625200.1 60S ribosomal protein L9-like [Oryza sativa Japonica Group]
LOC_Os06g43700	7.17	10	6.63	14.44	46.07	10.51	-1.7282	4.62963932943874	0.00539998578752348	0.148739035539016	LOC_Os06g43700	56;GO:0003333,biological_process amino acid transmembrane transport;GO:0003674,molecular_function molecular_function;GO:0005215,molecular_function transporter activity;GO:0005342,molecular_function organic acid transmembrane transporter activity;GO:0005575,cellular_component cellular_component;GO:0005622,cellular_component intracellular;GO:0005623,cellular_component cell;GO:0005737,cellular_compo…	NA	XP_015643603.1 amino acid transporter AVT6E [Oryza sativa Japonica Group]
LOC_Os03g62430	9.01	6.56	10.58	9.56	60.2	6.9	-1.72727	5.77549266897708	0.0198417653458177	0.278198084952819	LOC_Os03g62430	NA	NA	XP_015633307.1 wall-associated receptor kinase 4 [Oryza sativa Japonica Group]
LOC_Os10g20390	17.62	20.71	7.11	11.8	106.49	11.69	-1.72537	4.96936379474204	0.0319863089858958	0.350599119666252	LOC_Os10g20390	NA	NA	AAK91328.2 Putative integral membrane protein [Oryza sativa Japonica Group]
LOC_Os03g10920	1.67	1.29	1.08	1.01	9.67	1.01	-1.72346	1.70362338327979	0.0467981069040047	0.416602195058137	LOC_Os03g10920	NA	NA	XP_015627759.1 uncharacterized protein LOC4332002 isoform X1 [Oryza sativa Japonica Group]
LOC_Os10g37670	1.26	0.74	0.97	0.94	5.72	2.42	-1.72255	0.119369323685296	0.025543900879856	0.314087307408218	LOC_Os10g37670	NA	NA	XP_015613388.1 actin-depolymerizing factor 10 isoform X2 [Oryza sativa Japonica Group]
LOC_Os03g58250	18.51	17.27	14.38	20.17	107.09	19.84	-1.72122	5.51039830331514	0.0104024258728738	0.203862671329945	LOC_Os03g58250	102;GO:0001101,biological_process response to acid chemical;GO:0001678,biological_process cellular glucose homeostasis;GO:0003674,molecular_function molecular_function;GO:0003676,molecular_function nucleic acid binding;GO:0003677,molecular_function DNA binding;GO:0003700,molecular_function DNA-binding transcription factor activity;GO:0005488,molecular_function binding;GO:0005515,molecular_functio…	NA	XP_015631619.1 bZIP transcription factor RISBZ2-like [Oryza sativa Japonica Group]
LOC_Os05g48220	43.29	45.67	44.9	27.64	290.43	73.51	-1.72031	5.00160033785751	0.0165412666640962	0.251723869387564	LOC_Os05g48220	58;GO:0002181,biological_process cytoplasmic translation;GO:0003674,molecular_function molecular_function;GO:0003735,molecular_function structural constituent of ribosome;GO:0005198,molecular_function structural molecule activity;GO:0005575,cellular_component cellular_component;GO:0005622,cellular_component intracellular;GO:0005623,cellular_component cell;GO:0005737,cellular_component cytoplasm;G…	RP-L35Ae, RPL35A; large subunit ribosomal protein L35Ae; K02917	XP_015637381.1 60S ribosomal protein L35a-2 [Oryza sativa Japonica Group]
LOC_Os06g48810	0.29	0.51	0.09	0.73	1.64	0.25	-1.72018	0.123658421741681	0.0425237750981142	0.400258750224207	LOC_Os06g48810	31;GO:0003674,molecular_function molecular_function;GO:0005215,molecular_function transporter activity;GO:0005575,cellular_component cellular_component;GO:0005623,cellular_component cell;GO:0005886,cellular_component plasma membrane;GO:0006810,biological_process transport;GO:0006811,biological_process ion transport;GO:0006812,biological_process cation transport;GO:0006814,biological_process sodiu…	NA	XP_015641242.1 cation transporter HKT1 [Oryza sativa Japonica Group]
LOC_Os02g07900	0.59	0.5	0.93	0.88	4.23	0.92	-1.71765	1.4015949599161	0.0230728364239477	0.299961730456861	LOC_Os02g07900	NA	NA	XP_015627195.1 putative clathrin assembly protein At5g57200 isoform X2 [Oryza sativa Japonica Group]
LOC_Os03g08110	2.25	3.32	1.24	2.11	15.55	1.77	-1.71657	2.2750212320195	0.0407791815459872	0.394504875617384	LOC_Os03g08110	NA	NA	XP_015632660.1 uncharacterized protein LOC4331818 [Oryza sativa Japonica Group]
LOC_Os03g25450	2.58	3.45	2.3	2.08	18.34	3.62	-1.71454	3.39473342267748	0.0233256383690147	0.302392386104642	LOC_Os03g25450	83;GO:0000154,biological_process rRNA modification;GO:0000495,biological_process box H/ACA snoRNA 3'-end processing;GO:0001522,biological_process pseudouridine synthesis;GO:0003674,molecular_function molecular_function;GO:0003824,molecular_function catalytic activity;GO:0005575,cellular_component cellular_component;GO:0005622,cellular_component intracellular;GO:0005623,cellular_component cell;GO:…	DKC1, NOLA4, CBF5; H/ACA ribonucleoprotein complex subunit 4 [EC:5.4.99.-]; K11131	XP_015630709.1 H/ACA ribonucleoprotein complex subunit 4 [Oryza sativa Japonica Group]
LOC_Os02g07890	63.72	66.53	67.78	40.58	435.61	98.79	-1.7141	5.93245674074675	0.0183446115417671	0.26639712518156	LOC_Os02g07890	NA	RP-L27Ae, RPL27A; large subunit ribosomal protein L27Ae; K02900	XP_015627196.1 60S ribosomal protein L27a-3 [Oryza sativa Japonica Group]; XP_015632850.1 60S ribosomal protein L27a-3 [Oryza sativa Japonica Group]
LOC_Os01g32770	2.36	1.22	0.84	0.56	11.33	0.61	-1.71155	1.68514112674821	0.0895054701816359	0.54838827908783	LOC_Os01g32770	28;GO:0001101,biological_process response to acid chemical;GO:0006355,biological_process regulation of transcription, DNA-templated;GO:0008150,biological_process biological_process;GO:0009719,biological_process response to endogenous stimulus;GO:0009725,biological_process response to hormone;GO:0009739,biological_process response to gibberellin;GO:0009889,biological_process regulation of biosynth…	NA	XP_015628244.1 LOB domain-containing protein 40 [Oryza sativa Japonica Group]
LOC_Os05g50100	78.3	113.07	32.3	88.74	446.15	113.83	-1.71011	6.37308864683645	0.0137869154855601	0.231526797120762	LOC_Os05g50100	NA	NA	XP_015638039.1 uncharacterized protein LOC4339695 [Oryza sativa Japonica Group]
LOC_Os02g13370	3.88	6.65	11.59	20.94	28.9	19.71	-1.70945	3.49201652848019	0.00261883531492979	0.102271344310314	LOC_Os02g13370	NA	NA	XP_015627372.1 uncharacterized protein LOC4328788 [Oryza sativa Japonica Group]
LOC_Os07g35340	7.91	7.88	5.06	11.57	39.72	10.23	-1.70855	4.90749075579527	0.00536094493941756	0.148411359869995	LOC_Os07g35340	NA	NA	BAC83194.1 serine/threonine kinase receptor precursor-like protein [Oryza sativa Japonica Group]; XP_015646488.1 putative receptor-like protein kinase At4g00960 [Oryza sativa Japonica Group]
LOC_Os03g18740	4.4	10.21	1.72	3.99	30.32	13.08	-1.70779	3.5117397044996	0.0267187628202205	0.320335897882269	LOC_Os03g18740	NA	NA	XP_015628717.1 sex determination protein tasselseed-2 [Oryza sativa Japonica Group]
LOC_Os06g09310	3.2	5.3	1.07	2.67	19.64	4.99	-1.70166	2.69864656133873	0.0330633914501867	0.355876371789936	LOC_Os06g09310	41;GO:0003674,molecular_function molecular_function;GO:0003824,molecular_function catalytic activity;GO:0004842,molecular_function ubiquitin-protein transferase activity;GO:0006464,biological_process cellular protein modification process;GO:0006508,biological_process proteolysis;GO:0006511,biological_process ubiquitin-dependent protein catabolic process;GO:0006807,biological_process nitrogen comp…	NA	XP_015641685.1 RING-H2 finger protein ATL3 [Oryza sativa Japonica Group]
LOC_Os01g34970	0.52	0.32	0.45	0.46	2.93	0.34	-1.70161	1.27268544107365	0.0409203701874556	0.394940721810685	LOC_Os01g34970	NA	ABCB1, CD243; ATP-binding cassette, subfamily B (MDR/TAP), member 1 [EC:7.6.2.2]; K05658	BAD87673.1 putative multidrug resistance protein 1 [Oryza sativa Japonica Group]
LOC_Os03g51440	0.99	1.36	0.75	1.77	6.25	0.95	-1.70129	2.42091055740169	0.0197225972989518	0.277104550776505	LOC_Os03g51440	13;GO:0005575,cellular_component cellular_component;GO:0005618,cellular_component cell wall;GO:0005623,cellular_component cell;GO:0005886,cellular_component plasma membrane;GO:0005911,cellular_component cell-cell junction;GO:0009505,cellular_component plant-type cell wall;GO:0009506,cellular_component plasmodesma;GO:0016020,cellular_component membrane;GO:0030054,cellular_component cell junction;G…	NA	AAR01633.1 putative leucine-rich repeat receptor kinase [Oryza sativa Japonica Group]
LOC_Os10g30450	20.47	24.55	8.05	14.35	107.22	31.33	-1.70087	5.32069350705224	0.0159406829279609	0.247952533370978	LOC_Os10g30450	36;GO:0003674,molecular_function molecular_function;GO:0005488,molecular_function binding;GO:0005507,molecular_function copper ion binding;GO:0005575,cellular_component cellular_component;GO:0005622,cellular_component intracellular;GO:0005623,cellular_component cell;GO:0005737,cellular_component cytoplasm;GO:0006810,biological_process transport;GO:0006811,biological_process ion transport;GO:00068…	NA	XP_015612784.1 heavy metal-associated isoprenylated plant protein 3 [Oryza sativa Japonica Group]
LOC_Os01g25540	7.93	8.94	3.89	5.91	45.37	7.8	-1.69837	2.3840353076652	0.0324411614668341	0.35299600227455	LOC_Os01g25540	NA	NA	XP_015641763.1 rapid alkalinization factor [Oryza sativa Japonica Group]
LOC_Os01g71624	1.7	5.23	1.27	3.19	17.05	2.97	-1.69647	0.699952810002229	0.049916207747214	0.428172861580136	LOC_Os01g71624	NA	NA	BAD88010.1 unknown protein [Oryza sativa Japonica Group]
LOC_Os04g55850	18.1	45.49	11.88	20.22	174.17	14.66	-1.69508	5.50542753105067	0.0436798961097586	0.405469932163691	LOC_Os04g55850	NA	NA	CAE03544.2 OSJNBa0060D06.10 [Oryza sativa Japonica Group]; XP_015633798.1 endonuclease 2 [Oryza sativa Japonica Group]
LOC_Os07g25700	4.55	5.92	2.99	4.48	29.68	3.99	-1.69353	2.49443289334524	0.0327263242821785	0.354286588341654	LOC_Os07g25700	NA	NA	XP_015645156.1 TLD domain-containing protein 2 isoform X1 [Oryza sativa Japonica Group]
LOC_Os07g47400	3.99	3.39	1.16	4.68	15.57	4.74	-1.69303	2.49622519956308	0.0160596451900682	0.248844387097066	LOC_Os07g47400	45;GO:0000322,cellular_component storage vacuole;GO:0000325,cellular_component plant-type vacuole;GO:0000326,cellular_component protein storage vacuole;GO:0005575,cellular_component cellular_component;GO:0005622,cellular_component intracellular;GO:0005623,cellular_component cell;GO:0005737,cellular_component cytoplasm;GO:0005773,cellular_component vacuole;GO:0005783,cellular_component endoplasmic…	RPB1, POLR2A; DNA-directed RNA polymerase II subunit RPB1 [EC:2.7.7.6]; K03006	XP_015645596.1 protein SRC2 [Oryza sativa Japonica Group]
LOC_Os09g32730	1.69	1.36	0.76	1.43	3.81	6.69	-1.69178	0.870344991082168	0.0145924276734857	0.238447974727974	LOC_Os09g32730	NA	NA	XP_015611016.1 uncharacterized protein LOC9267854 [Oryza sativa Japonica Group]
LOC_Os04g51820	8.42	10.83	4.08	29.47	32.03	8.97	-1.69015	4.82241321855391	0.00388393021011153	0.124668602451752	LOC_Os04g51820	37;GO:0003674,molecular_function molecular_function;GO:0005215,molecular_function transporter activity;GO:0005575,cellular_component cellular_component;GO:0005623,cellular_component cell;GO:0005886,cellular_component plasma membrane;GO:0006810,biological_process transport;GO:0006811,biological_process ion transport;GO:0006812,biological_process cation transport;GO:0006813,biological_process potas…	NA	BAS90909.1 Os04g0607500 [Oryza sativa Japonica Group]; XP_015633650.1 cation transporter HKT4 isoform X1 [Oryza sativa Japonica Group]; XP_015633653.1 cation transporter HKT4 isoform X4 [Oryza sativa Japonica Group]
LOC_Os02g56630	0.55	1.5	0.45	2.2	2.92	2.45	-1.68893	2.01054387765514	0.00630995565790713	0.159517975848895	LOC_Os02g56630	NA	NA	XP_015624816.1 wall-associated receptor kinase 2 [Oryza sativa Japonica Group]
LOC_Os11g14380	0.66	0.88	0.14	1.36	2.97	0.56	-1.68792	1.72110368024396	0.0291329737823403	0.33344373053597	LOC_Os11g14380	NA	NA	XP_015615876.1 disease resistance protein RGA5-like [Oryza sativa Japonica Group]
LOC_Os05g39610	16	13.25	10.47	15.95	78.73	20.1	-1.68696	5.78313040472632	0.00834224038096269	0.184076320537308	LOC_Os05g39610	106;GO:0000145,cellular_component exocyst;GO:0001101,biological_process response to acid chemical;GO:0002237,biological_process response to molecule of bacterial origin;GO:0002238,biological_process response to molecule of fungal origin;GO:0002831,biological_process regulation of response to biotic stimulus;GO:0002833,biological_process positive regulation of response to biotic stimulus;GO:000367…	NA	XP_015640289.1 exocyst complex component EXO70B1 [Oryza sativa Japonica Group]
LOC_Os01g70860	1.97	2.68	1.47	1.23	14.05	1.83	-1.68591	1.97474777764151	0.048306316036317	0.422268337635908	LOC_Os01g70860	6;GO:0003674,molecular_function molecular_function;GO:0003824,molecular_function catalytic activity;GO:0016787,molecular_function hydrolase activity;GO:0016788,molecular_function hydrolase activity, acting on ester bonds;GO:0052689,molecular_function carboxylic ester hydrolase activity;GO:0080032,molecular_function methyl jasmonate esterase activity	NA	BAH91458.1 Os01g0934900 [Oryza sativa Japonica Group]
LOC_Os08g13840	2.42	3.42	2.18	1.33	17.6	3.64	-1.68211	2.38799289679625	0.0399392514277236	0.391049106632813	LOC_Os08g13840	NA	NA	DAA05090.1 TPA_inf: WRKY transcription factor 25 [Oryza sativa (japonica cultivar-group)]
LOC_Os01g58140	17.84	19.29	14.39	24.34	97.51	27.37	-1.68186	3.53364140540526	0.00959186144953742	0.195389472302345	LOC_Os01g58140	NA	NA	XP_015633594.1 uncharacterized protein LOC4324133 [Oryza sativa Japonica Group]
LOC_Os04g22080	26.33	25.83	6.3	25.66	110.11	32.1	-1.68161	5.56081461837642	0.0140769340963487	0.234113096709456	LOC_Os04g22080	NA	NA	CAD40409.3 OSJNBa0065J03.5 [Oryza sativa Japonica Group]
LOC_Os01g47760	17.02	15.01	10.62	8.73	95.38	15.72	-1.68049	3.72713467762187	0.03322539522362	0.356251051282469	LOC_Os01g47760	35;GO:0001101,biological_process response to acid chemical;GO:0007154,biological_process cell communication;GO:0007165,biological_process signal transduction;GO:0008150,biological_process biological_process;GO:0009719,biological_process response to endogenous stimulus;GO:0009725,biological_process response to hormone;GO:0009751,biological_process response to salicylic acid;GO:0009753,biological_p…	NA	XP_015624046.1 monothiol glutaredoxin-S5 [Oryza sativa Japonica Group]
LOC_Os04g53994	2.6	3.09	1.49	3.4	14.35	2.71	-1.68021	3.60872473772651	0.0165943108452874	0.252098672660913	LOC_Os04g53994	NA	NA	XP_025880352.1 G-type lectin S-receptor-like serine/threonine-protein kinase B120 isoform X1 [Oryza sativa Japonica Group]
LOC_Os04g13210	20.81	17.14	8.94	26.75	83.9	25.81	-1.67984	6.87871	0.00655891349902635	0.161413277809357	LOC_Os04g13210	71;GO:0000325,cellular_component plant-type vacuole;GO:0001101,biological_process response to acid chemical;GO:0003674,molecular_function molecular_function;GO:0003824,molecular_function catalytic activity;GO:0005215,molecular_function transporter activity;GO:0005575,cellular_component cellular_component;GO:0005622,cellular_component intracellular;GO:0005623,cellular_component cell;GO:0005737,cel…	ABCC1; ATP-binding cassette, subfamily C (CFTR/MRP), member 1 [EC:7.6.2.3]; K05665; ABCC2; ATP-binding cassette, subfamily C (CFTR/MRP), member 2; K05666	BAF14165.1 Os04g0209200, partial [Oryza sativa Japonica Group]
LOC_Os03g14000	15.94	15.35	12.67	17.34	91.55	16.06	-1.67786	5.70630709564485	0.0128813362213233	0.225367572191089	LOC_Os03g14000	25;GO:0000062,molecular_function fatty-acyl-CoA binding;GO:0000166,molecular_function nucleotide binding;GO:0003674,molecular_function molecular_function;GO:0005488,molecular_function binding;GO:0005575,cellular_component cellular_component;GO:0005576,cellular_component extracellular region;GO:0005615,cellular_component extracellular space;GO:0017076,molecular_function purine nucleotide binding;G…	NA	XP_015632404.1 acyl-CoA-binding domain-containing protein 5-like isoform X1 [Oryza sativa Japonica Group]; XP_015632405.1 acyl-CoA-binding domain-containing protein 5-like isoform X2 [Oryza sativa Japonica Group]
LOC_Os11g29210	4.94	5.27	2.37	7.16	23	6.15	-1.67575	2.14449559210603	0.015327869455081	0.24284861362222	LOC_Os11g29210	NA	NA	ABG22488.1 expressed protein [Oryza sativa Japonica Group]; XP_015617489.1 uncharacterized protein LOC4350518 [Oryza sativa Japonica Group]
LOC_Os03g52680	7.97	7.03	6.97	2.96	50.32	8.13	-1.67554	3.52339996071366	0.0433463912524378	0.403641643917035	LOC_Os03g52680	NA	NA	XP_015628177.1 uncharacterized protein LOC4334034 [Oryza sativa Japonica Group]
LOC_Os02g22380	7.1	8.55	4.45	7.09	41.97	7.5	-1.67407	4.5622768634087	0.0176797167134868	0.26035994197323	LOC_Os02g22380	NA	NA	XP_015626765.1 uncharacterized protein LOC4329203 [Oryza sativa Japonica Group]
LOC_Os03g15080	6.97	7.55	5.18	6.56	39.04	10.51	-1.67212	3.32731757639743	0.0162096280818661	0.250017105403266	LOC_Os03g15080	NA	NA	ABF95040.1 expressed protein [Oryza sativa Japonica Group]; XP_015629069.1 uncharacterized protein LOC4332294 [Oryza sativa Japonica Group]
LOC_Os04g52720	13.17	57.8	22.35	101.16	73.01	114.91	-1.6714	5.60403131968605	0.00195350943456522	0.0882356945947916	LOC_Os04g52720	NA	NA	XP_015634976.1 germin-like protein 4-1 [Oryza sativa Japonica Group]
LOC_Os04g44250	1.24	1.04	0.56	0.5	6.32	1.12	-1.66867	1.58930152107612	0.0528023530463438	0.437387824148621	LOC_Os04g44250	61;GO:0003674,molecular_function molecular_function;GO:0003824,molecular_function catalytic activity;GO:0005575,cellular_component cellular_component;GO:0005622,cellular_component intracellular;GO:0005623,cellular_component cell;GO:0006629,biological_process lipid metabolic process;GO:0008150,biological_process biological_process;GO:0008152,biological_process metabolic process;GO:0008194,molecula…	UGT73C; UDP-glucosyltransferase 73C [EC:2.4.1.-]; K13496	XP_015633515.1 UDP-glycosyltransferase 73C6-like [Oryza sativa Japonica Group]
LOC_Os09g34860	53.77	67.63	54.47	76.09	360.15	59.72	-1.66711	7.2360831340578	0.0147794374729756	0.239251921721045	LOC_Os09g34860	25;GO:0003674,molecular_function molecular_function;GO:0003824,molecular_function catalytic activity;GO:0004620,molecular_function phospholipase activity;GO:0004623,molecular_function phospholipase A2 activity;GO:0008150,biological_process biological_process;GO:0016298,molecular_function lipase activity;GO:0016740,molecular_function transferase activity;GO:0016746,molecular_function transferase a…	NA	XP_015651253.1 probable 1-acylglycerol-3-phosphate O-acyltransferase [Oryza sativa Japonica Group]
LOC_Os11g45740	10.61	17.1	4.7	11.33	67.84	10.59	-1.66563	4.24873102214504	0.028079023626936	0.327482042895962	LOC_Os11g45740	51;GO:0000981,molecular_function DNA-binding transcription factor activity, RNA polymerase II-specific;GO:0000988,molecular_function obsolete transcription factor activity, protein binding;GO:0000989,molecular_function obsolete transcription factor activity, transcription factor binding;GO:0001067,molecular_function regulatory region nucleic acid binding;GO:0001076,molecular_function obsolete tra…	NA	XP_015618000.1 transcription factor JAMYB [Oryza sativa Japonica Group]
LOC_Os07g05360	67.22	102.91	607.59	913.49	55.72	1661.77	-1.66553	7.82291309685569	0.0728213291186272	0.503859710385567	LOC_Os07g05360	27;GO:0005575,cellular_component cellular_component;GO:0005622,cellular_component intracellular;GO:0005623,cellular_component cell;GO:0005737,cellular_component cytoplasm;GO:0009507,cellular_component chloroplast;GO:0009534,cellular_component chloroplast thylakoid;GO:0009535,cellular_component chloroplast thylakoid membrane;GO:0009536,cellular_component plastid;GO:0009579,cellular_component thyla…	psbR; photosystem II 10kDa protein; K03541	XP_015647559.1 photosystem II 10 kDa polypeptide, chloroplastic [Oryza sativa Japonica Group]
LOC_Os01g07120	8.14	12.59	8.53	13.91	56.99	11.92	-1.66404	4.17058017434848	0.0119479770927654	0.217232868536257	LOC_Os01g07120	55;GO:0001067,molecular_function regulatory region nucleic acid binding;GO:0003674,molecular_function molecular_function;GO:0003676,molecular_function nucleic acid binding;GO:0003677,molecular_function DNA binding;GO:0003700,molecular_function DNA-binding transcription factor activity;GO:0005488,molecular_function binding;GO:0005575,cellular_component cellular_component;GO:0005622,cellular_compon…	NA	AAL40870.1 DREB1 [Oryza sativa]; XP_025878770.1 dehydration-responsive element-binding protein 2A [Oryza sativa Japonica Group]
LOC_Os04g50790	11.39	11.61	13.94	22.78	62.73	22.26	-1.66302	4.59748337224841	0.00321385502923137	0.113134462369894	LOC_Os04g50790	6;GO:0003674,molecular_function molecular_function;GO:0003676,molecular_function nucleic acid binding;GO:0003723,molecular_function RNA binding;GO:0005488,molecular_function binding;GO:0097159,molecular_function organic cyclic compound binding;GO:1901363,molecular_function heterocyclic compound binding	NA	XP_015633673.1 binding partner of ACD11 1 isoform X3 [Oryza sativa Japonica Group]
LOC_Os01g64310	2.44	2.05	1.73	1.5	12.88	3.18	-1.66179	1.85998576767231	0.0320875303378086	0.350946499198459	LOC_Os01g64310	22;GO:0003674,molecular_function molecular_function;GO:0003700,molecular_function DNA-binding transcription factor activity;GO:0006355,biological_process regulation of transcription, DNA-templated;GO:0008150,biological_process biological_process;GO:0009889,biological_process regulation of biosynthetic process;GO:0010468,biological_process regulation of gene expression;GO:0010556,biological_proces…	NA	XP_015632691.1 NAC domain-containing protein 90 isoform X2 [Oryza sativa Japonica Group]
LOC_Os03g19700	0.95	0.96	0.47	0.93	4.17	1.75	-1.6609	1.11401438449668	0.0205258400452526	0.282631208140076	LOC_Os03g19700	NA	NA	XP_015629280.1 UPF0481 protein At3g47200 [Oryza sativa Japonica Group]
LOC_Os03g06580	10.29	8.44	9.01	11.43	57.25	9.57	-1.66058	3.99644418359747	0.0182711302315826	0.265786255465472	LOC_Os03g06580	NA	NA	ABF94113.1 expressed protein [Oryza sativa Japonica Group]; EEE58366.1 hypothetical protein OsJ_09503 [Oryza sativa Japonica Group]; XP_015628638.1 neurogenic locus notch homolog protein 1 [Oryza sativa Japonica Group]
LOC_Os01g67820	0.32	0.68	0.11	0.07	2.7	0.2	-1.66012	0.523290058577021	0.124799092771782	0.620985827851652	LOC_Os01g67820	NA	NA	XP_015624439.1 exocyst complex component EXO70A1 [Oryza sativa Japonica Group]
LOC_Os07g37890	19.89	28.36	19.56	21.46	140.45	26.98	-1.65793	5.89697930066089	0.0164149049135668	0.251475570701453	LOC_Os07g37890	33;GO:0003674,molecular_function molecular_function;GO:0003824,molecular_function catalytic activity;GO:0004721,molecular_function phosphoprotein phosphatase activity;GO:0005575,cellular_component cellular_component;GO:0005623,cellular_component cell;GO:0005886,cellular_component plasma membrane;GO:0006464,biological_process cellular protein modification process;GO:0006470,biological_process prot…	NA	XP_015647442.1 probable protein phosphatase 2C 64 [Oryza sativa Japonica Group]
LOC_Os03g07530	70.96	87.35	45.54	93.5	405.49	70.81	-1.65566	7.49239475235982	0.0157217488494605	0.24606365059737	LOC_Os03g07530	NA	NA	XP_015631568.1 F-box/kelch-repeat protein At1g74510 [Oryza sativa Japonica Group]
LOC_Os07g03780	0.35	0.82	0.41	0.72	2.56	1.27	-1.65506	1.2636645453124	0.0154709236098116	0.243609491587494	LOC_Os07g03780	NA	NA	BAC57684.1 putative receptor-like protein kinase [Oryza sativa Japonica Group]
LOC_Os07g38120	22.59	25.16	18.85	19.8	143.13	21.05	-1.6532	6.23439960647726	0.023334687347748	0.302392386104642	LOC_Os07g38120	81;GO:0001101,biological_process response to acid chemical;GO:0003674,molecular_function molecular_function;GO:0003824,molecular_function catalytic activity;GO:0004672,molecular_function protein kinase activity;GO:0004674,molecular_function protein serine/threonine kinase activity;GO:0004683,molecular_function calmodulin-dependent protein kinase activity;GO:0005488,molecular_function binding;GO:0…	CPK; calcium-dependent protein kinase [EC:2.7.11.1]; K13412	XP_015647618.1 calcium-dependent protein kinase 20 [Oryza sativa Japonica Group]
LOC_Os03g21380	59.06	57.67	26.33	43.05	296.43	56.86	-1.65286	5.80484394965323	0.0205359079911586	0.282631208140076	LOC_Os03g21380	30;GO:0000902,biological_process cell morphogenesis;GO:0000904,biological_process cell morphogenesis involved in differentiation;GO:0003674,molecular_function molecular_function;GO:0005488,molecular_function binding;GO:0005509,molecular_function calcium ion binding;GO:0008150,biological_process biological_process;GO:0009653,biological_process anatomical structure morphogenesis;GO:0009888,biologic…	CML; calcium-binding protein CML; K13448	XP_015627778.1 probable calcium-binding protein CML27 [Oryza sativa Japonica Group]
LOC_Os10g41420	5.38	5.06	3.31	5.01	25.69	8.25	-1.65251	2.60985061048589	0.0166704337899874	0.253027147151913	LOC_Os10g41420	NA	NA	XP_015614145.1 PRA1 family protein B2 [Oryza sativa Japonica Group]
LOC_Os08g09010	5.41	22.73	11.31	39.56	28.89	52.87	-1.65214	4.18297416237752	0.00304235272472984	0.109297333651771	LOC_Os08g09010	6;GO:0005575,cellular_component cellular_component;GO:0005618,cellular_component cell wall;GO:0005623,cellular_component cell;GO:0030312,cellular_component external encapsulating structure;GO:0044464,cellular_component cell part;GO:0071944,cellular_component cell periphery	NA	XP_015650203.1 germin-like protein 8-7 [Oryza sativa Japonica Group]
LOC_Os08g42920	23.38	26.76	24.08	21.41	150.76	35.28	-1.65199	5.24854967492613	0.0146419596291063	0.238707158510194	LOC_Os08g42920	84;GO:0000463,biological_process maturation of LSU-rRNA from tricistronic rRNA transcript (SSU-rRNA, 5.8S rRNA, LSU-rRNA);GO:0000470,biological_process maturation of LSU-rRNA;GO:0002181,biological_process cytoplasmic translation;GO:0003674,molecular_function molecular_function;GO:0003676,molecular_function nucleic acid binding;GO:0003723,molecular_function RNA binding;GO:0003735,molecular_functio…	RP-L7e, RPL7; large subunit ribosomal protein L7e; K02937	BAT06501.1 Os08g0542100, partial [Oryza sativa Japonica Group]
LOC_Os06g30970	155.27	237.91	143.9	177.52	1115.81	190.48	-1.6512	7.35099538064281	0.020712638115254	0.283709744604462	LOC_Os06g30970	NA	UBE2D, UBC4, UBC5; ubiquitin-conjugating enzyme E2 D [EC:2.3.2.23]; K06689	XP_015644534.1 ubiquitin-conjugating enzyme E2-17 kDa [Oryza sativa Japonica Group]
LOC_Os11g33050	2.99	5.83	1.28	2.55	21.6	3.28	-1.6511	2.54302058206734	0.0509088347111172	0.431483785980798	LOC_Os11g33050	NA	NA	XP_015615683.1 uncharacterized protein LOC4350654 [Oryza sativa Japonica Group]
LOC_Os03g56500	1.39	1.11	1	1.78	6.6	1.57	-1.65052	1.6652124963783	0.0189219880563335	0.271139062354417	LOC_Os03g56500	NA	NA	XP_015629324.1 uncharacterized protein LOC4334292 [Oryza sativa Japonica Group]
LOC_Os05g02400	5.49	5.88	5.07	5.27	33.66	6.95	-1.65037	4.21861286744025	0.0175127514745941	0.258845133434886	LOC_Os05g02400	13;GO:0005575,cellular_component cellular_component;GO:0005622,cellular_component intracellular;GO:0005623,cellular_component cell;GO:0005737,cellular_component cytoplasm;GO:0009507,cellular_component chloroplast;GO:0009536,cellular_component plastid;GO:0043226,cellular_component organelle;GO:0043227,cellular_component membrane-bounded organelle;GO:0043229,cellular_component intracellular organel…	MSI; RNA-binding protein Musashi; K14411	XP_015640419.1 RNA-binding protein 34 [Oryza sativa Japonica Group]
LOC_Os06g48210	2.59	4.34	1.11	2.68	15.76	3.78	-1.6498	3.34703665579088	0.0272520419061056	0.322564298903225	LOC_Os06g48210	58;GO:0003674,molecular_function molecular_function;GO:0003724,molecular_function RNA helicase activity;GO:0003824,molecular_function catalytic activity;GO:0004004,molecular_function ATP-dependent RNA helicase activity;GO:0004386,molecular_function helicase activity;GO:0005575,cellular_component cellular_component;GO:0005622,cellular_component intracellular;GO:0005623,cellular_component cell;GO:0…	NA	XP_015641765.1 DEAD-box ATP-dependent RNA helicase 35B [Oryza sativa Japonica Group]
LOC_Os03g54860	4.88	5.06	6.16	2.78	34.74	7.17	-1.647	2.17379768858698	0.0428858372203101	0.401971255168831	LOC_Os03g54860	57;GO:0003674,molecular_function molecular_function;GO:0003676,molecular_function nucleic acid binding;GO:0003723,molecular_function RNA binding;GO:0003729,molecular_function mRNA binding;GO:0003735,molecular_function structural constituent of ribosome;GO:0005198,molecular_function structural molecule activity;GO:0005488,molecular_function binding;GO:0005575,cellular_component cellular_component;…	RP-L13Ae, RPL13A; large subunit ribosomal protein L13Ae; K02872	BAS86450.1 Os03g0755700 [Oryza sativa Japonica Group]
LOC_Os10g37340	23.07	28.8	5.11	5.38	133.64	12.7	-1.64619	5.74465456413049	0.0827620855944346	0.532014453109013	LOC_Os10g37340	123;GO:0000096,biological_process sulfur amino acid metabolic process;GO:0000097,biological_process sulfur amino acid biosynthetic process;GO:0000098,biological_process sulfur amino acid catabolic process;GO:0001101,biological_process response to acid chemical;GO:0003674,molecular_function molecular_function;GO:0003824,molecular_function catalytic activity;GO:0003962,molecular_function cystathion…	E4.4.1.11; methionine-gamma-lyase [EC:4.4.1.11]; K01761	XP_015614439.1 methionine gamma-lyase [Oryza sativa Japonica Group]
LOC_Os03g20949	13.01	18.53	8.14	24.33	67.81	20.31	-1.64574	6.53793553693338	0.00640755774593268	0.159586132843977	LOC_Os03g20949	NA	NA	ABF95715.1 Phospholipid-transporting ATPase 1, putative, expressed [Oryza sativa Japonica Group]; XP_015631246.1 phospholipid-transporting ATPase 1 isoform X2 [Oryza sativa Japonica Group]
LOC_Os05g25390	3.35	5.21	1.63	3.6	19.44	5.11	-1.64168	3.7608312978277	0.0218187015457199	0.290685412857852	LOC_Os05g25390	43;GO:0003674,molecular_function molecular_function;GO:0003824,molecular_function catalytic activity;GO:0004672,molecular_function protein kinase activity;GO:0004674,molecular_function protein serine/threonine kinase activity;GO:0005575,cellular_component cellular_component;GO:0005623,cellular_component cell;GO:0005886,cellular_component plasma membrane;GO:0006464,biological_process cellular prot…	NA	XP_015637428.1 wall-associated receptor kinase-like 20 [Oryza sativa Japonica Group]
LOC_Os12g43580	6.68	7.16	4.17	10.74	32.43	7.53	-1.64008	3.95148292022101	0.0105864454253433	0.205419976788262	LOC_Os12g43580	NA	NA	XP_015618306.1 uncharacterized protein LOC4352864 [Oryza sativa Japonica Group]
LOC_Os01g56240	3.39	1.74	1.64	2.05	12.5	4.83	-1.64005	0.449147167329428	0.0367208829289318	0.377492172268397	LOC_Os01g56240	NA	SAUR; SAUR family protein; K14488	EAZ13674.1 hypothetical protein OsJ_03594 [Oryza sativa Japonica Group]
LOC_Os06g27910	1.11	2.48	1.33	1.07	10.9	1.36	-1.63994	0.862185781709483	0.0681594647976583	0.487129059916715	LOC_Os06g27910	NA	NA	XP_015641937.1 oleosin 5 [Oryza sativa Japonica Group]
LOC_Os05g48422	14.41	14.62	15.36	14.64	86.43	22.85	-1.63835	5.23994303695007	0.0114905775381989	0.21393384348199	LOC_Os05g48422	33;GO:0005575,cellular_component cellular_component;GO:0005622,cellular_component intracellular;GO:0005623,cellular_component cell;GO:0005634,cellular_component nucleus;GO:0005730,cellular_component nucleolus;GO:0008150,biological_process biological_process;GO:0010941,biological_process regulation of cell death;GO:0031974,cellular_component membrane-enclosed lumen;GO:0031981,cellular_component nu…	NA	XP_015639242.1 ribosomal L1 domain-containing protein 1 [Oryza sativa Japonica Group]
LOC_Os05g41670	2.18	2.34	0.78	1.85	10.04	2.78	-1.63592	2.20410401082609	0.0290310203901992	0.333221319885232	LOC_Os05g41670	88;GO:0000302,biological_process response to reactive oxygen species;GO:0003674,molecular_function molecular_function;GO:0003824,molecular_function catalytic activity;GO:0004175,molecular_function endopeptidase activity;GO:0004197,molecular_function cysteine-type endopeptidase activity;GO:0005488,molecular_function binding;GO:0005515,molecular_function protein binding;GO:0005575,cellular_componen…	NA	XP_015637393.1 metacaspase-5 [Oryza sativa Japonica Group]
LOC_Os09g39940	87.72	111.53	39.29	153.96	408.96	106.6	-1.63504	6.3794946464427	0.0091911179074603	0.190887880504104	LOC_Os09g39940	NA	NA	XP_015611638.1 basic blue protein [Oryza sativa Japonica Group]
LOC_Os05g19970	21.39	22.67	20.6	25.76	130.56	22.16	-1.63484	6.81252658615589	0.0170906986146464	0.255933310338731	LOC_Os05g19970	NA	NA	XP_015640037.1 E3 ubiquitin-protein ligase hel2 [Oryza sativa Japonica Group]
LOC_Os01g16200	1.35	1.75	0.73	1.69	7.2	1.74	-1.63463	1.75810543194169	0.0257563158373927	0.315370638433683	LOC_Os01g16200	44;GO:0003674,molecular_function molecular_function;GO:0004857,molecular_function enzyme inhibitor activity;GO:0004866,molecular_function endopeptidase inhibitor activity;GO:0004867,molecular_function serine-type endopeptidase inhibitor activity;GO:0005575,cellular_component cellular_component;GO:0005576,cellular_component extracellular region;GO:0005615,cellular_component extracellular space;GO:…	NA	Q5NBM0.1 RecName: Full=Putative serpin-Z12; AltName: Full=OrysaZ12
LOC_Os06g11310	2.16	3.74	1.75	1.5	15.68	3.68	-1.63328	1.2737085128714	0.0461802442124754	0.414206632896436	LOC_Os06g11310	NA	NA	XP_015641712.1 uncharacterized protein LOC4340492 [Oryza sativa Japonica Group]
LOC_Os03g48660	30.3	30.36	17.05	48.86	136.45	32.91	-1.63262	6.40402837157457	0.00788922490478861	0.17836892589886	LOC_Os03g48660	NA	NA	XP_015632736.1 uncharacterized protein LOC4333788 [Oryza sativa Japonica Group]
LOC_Os05g08420	43.31	37.6	52.64	26.44	273.6	69.01	-1.63182	5.3087734056742	0.0226631095108622	0.296160634967189	LOC_Os05g08420	NA	NA	XP_015637742.1 uncharacterized protein LOC4337962 [Oryza sativa Japonica Group]
LOC_Os06g45670	7.71	5.85	6	8.28	33.46	13.93	-1.63173	2.70690633588598	0.0116152423822086	0.214754344044681	LOC_Os06g45670	NA	gcvH, GCSH; glycine cleavage system H protein; K02437	XP_015643398.1 glycine cleavage system H protein 2, mitochondrial [Oryza sativa Japonica Group]
LOC_Os06g06740	0.53	0.9	0.45	0.76	3.2	1.34	-1.63036	0.422270279365272	0.0252953772629057	0.313321268060163	LOC_Os06g06740	NA	NA	BAS96302.1 Os06g0162700, partial [Oryza sativa Japonica Group]
LOC_Os05g03920	8.96	10.13	1.89	10.36	36.82	11.03	-1.62925	4.81886011334697	0.0184658844282485	0.267450650363226	LOC_Os05g03920	NA	NA	XP_015639938.1 cysteine-rich receptor-like protein kinase 2 [Oryza sativa Japonica Group]
LOC_Os04g45130	3.73	6.19	4.9	4.95	27.83	8.46	-1.62817	1.44194	0.0257491538381913	0.315370638433683	LOC_Os04g45130	NA	NA	XP_015633991.1 heavy metal-associated isoprenylated plant protein 39 [Oryza sativa Japonica Group]
LOC_Os01g25610	62.36	71.44	59.48	61.59	382.31	86.06	-1.62405	6.69962431871264	0.0168186738617014	0.25416843208664	LOC_Os01g25610	6;GO:0005575,cellular_component cellular_component;GO:0005622,cellular_component intracellular;GO:0005623,cellular_component cell;GO:0005737,cellular_component cytoplasm;GO:0044424,cellular_component intracellular part;GO:0044464,cellular_component cell part	RP-S4e, RPS4; small subunit ribosomal protein S4e; K02987	XP_015622456.1 40S ribosomal protein S4-like [Oryza sativa Japonica Group]
LOC_Os01g48446	4.13	3.93	1.91	4.37	19.33	3.68	-1.62344	2.5727655611124	0.0270292673601452	0.321012298824313	LOC_Os01g48446	NA	NA	XP_015621657.1 NAC domain-containing protein 2 [Oryza sativa Japonica Group]
LOC_Os01g09665	2.85	1.53	2.24	3.57	10.38	5.2	-1.62176	1.1949503271647	0.0134865329837763	0.229647983616476	LOC_Os01g09665	NA	NA	BAH90947.1 Os01g0192550 [Oryza sativa Japonica Group]
LOC_Os01g58330	5.01	4.53	4.96	4.56	29.62	5.75	-1.62173	1.59656771899982	0.0353467525843391	0.36834910088781	LOC_Os01g58330	NA	NA	BAD53019.1 hypothetical protein [Oryza sativa Japonica Group]
LOC_Os04g03850	0.65	0.43	0.21	2.38	0.65	0.96	-1.62104	0.415548264011162	0.0198726979456323	0.278350997032214	LOC_Os04g03850	NA	NA	CAE76073.1 B1340F09.11 [Oryza sativa Japonica Group]
LOC_Os02g12150	1.86	4.36	1.59	6.27	10.66	5.35	-1.62066	0.29504072212807	0.0165447040454332	0.251723869387564	LOC_Os02g12150	NA	NA	BAD25120.1 unknown protein [Oryza sativa Japonica Group]
LOC_Os09g39780	46.45	50.36	42.59	29.5	284.23	65.36	-1.62024	5.66399430296958	0.0223134610993377	0.294642759709371	LOC_Os09g39780	56;GO:0000413,biological_process protein peptidyl-prolyl isomerization;GO:0003674,molecular_function molecular_function;GO:0003755,molecular_function peptidyl-prolyl cis-trans isomerase activity;GO:0003824,molecular_function catalytic activity;GO:0005488,molecular_function binding;GO:0005575,cellular_component cellular_component;GO:0005622,cellular_component intracellular;GO:0005623,cellular_comp…	NA	XP_015610625.1 peptidyl-prolyl cis-trans isomerase CYP19-3 [Oryza sativa Japonica Group]
LOC_Os06g39470	2.78	2.75	1.21	2.37	13.14	2.91	-1.61957	2.57428643193247	0.0292291980537472	0.333688664366123	LOC_Os06g39470	6;GO:0003674,molecular_function molecular_function;GO:0003824,molecular_function catalytic activity;GO:0016410,molecular_function N-acyltransferase activity;GO:0016740,molecular_function transferase activity;GO:0016746,molecular_function transferase activity, transferring acyl groups;GO:0016747,molecular_function transferase activity, transferring acyl groups other than amino-acyl groups	NA	XP_015641424.1 acyl transferase 7-like [Oryza sativa Japonica Group]
LOC_Os07g45439	6.94	5.54	4.68	4.26	36.31	6.09	-1.61927	1.47458737325332	0.0456300943039448	0.412195164749986	LOC_Os07g45439	NA	NA	NA
LOC_Os05g33514	13.94	11.04	13.26	10.41	76.31	18.59	-1.61922	2.3204890895806	0.030444002836314	0.342050315673444	LOC_Os05g33514	NA	NA	NA
LOC_Os01g41420	2.69	2.13	0.16	0.65	11.63	0.74	-1.61901	2.67345525081065	0.132576717298192	0.635997056251554	LOC_Os01g41420	NA	NA	BAD53416.1 amino acid transporter-like [Oryza sativa Japonica Group]
LOC_Os10g39870	3.85	4.19	2.08	2.75	20.74	3.81	-1.61775	2.46928704367973	0.037717409985511	0.38164298596239	LOC_Os10g39870	56;GO:0003674,molecular_function molecular_function;GO:0005488,molecular_function binding;GO:0005575,cellular_component cellular_component;GO:0005622,cellular_component intracellular;GO:0005623,cellular_component cell;GO:0005737,cellular_component cytoplasm;GO:0005739,cellular_component mitochondrion;GO:0005740,cellular_component mitochondrial envelope;GO:0005743,cellular_component mitochondrial …	NA	XP_015615052.1 cytochrome c-type biogenesis protein CcmE homolog, mitochondrial [Oryza sativa Japonica Group]
LOC_Os02g50490	7.51	11.54	3.9	8.62	42.56	11.33	-1.61596	4.66827088854825	0.0167235833610976	0.253422049372796	LOC_Os02g50490	NA	E3.2.1.4; endoglucanase [EC:3.2.1.4]; K01179	XP_015622868.1 endoglucanase 7 [Oryza sativa Japonica Group]
LOC_Os06g14260	0.58	0.47	0.05	0.37	2.05	0.56	-1.61444	0.747094725889957	0.071954035920889	0.50060371648613	LOC_Os06g14260	NA	NA	XP_015641786.1 L-type lectin-domain containing receptor kinase IV.1 [Oryza sativa Japonica Group]
LOC_Os07g41180	4.35	5.51	4.51	6.51	25.87	7.34	-1.61349	4.04966672412378	0.010716069788581	0.206251143023309	LOC_Os07g41180	63;GO:0003674,molecular_function molecular_function;GO:0003676,molecular_function nucleic acid binding;GO:0003723,molecular_function RNA binding;GO:0003729,molecular_function mRNA binding;GO:0005488,molecular_function binding;GO:0005575,cellular_component cellular_component;GO:0005622,cellular_component intracellular;GO:0005623,cellular_component cell;GO:0005737,cellular_component cytoplasm;GO:00…	NA	XP_015647886.1 ras GTPase-activating protein-binding protein 2 [Oryza sativa Japonica Group]
LOC_Os06g38590	0.16	0.39	0.27	2.1	0.05	0.44	-1.61229	0.924395420793734	0.0780607432002449	0.519136525492377	LOC_Os06g38590	NA	NA	XP_015641591.1 receptor kinase-like protein Xa21 [Oryza sativa Japonica Group]
LOC_Os01g68720	1.83	5.09	4.18	12.07	13.42	6.71	-1.61102	2.67189687480171	0.00692322944731952	0.16620689957358	LOC_Os01g68720	NA	NA	XP_015624343.1 keratin, type I cytoskeletal 9 [Oryza sativa Japonica Group]
LOC_Os07g05850	18.61	0.96	1.84	52.68	0	16.99	-1.6109	5.30915692961908	0.249674276552477	0.788832942804014	LOC_Os07g05850	NA	NA	ABA94910.1 transposon protein, putative, CACTA, En/Spm sub-class [Oryza sativa Japonica Group]
LOC_Os04g46940	0.4	1.16	0.67	2.29	2.97	1.1	-1.61064	2.18947926933015	0.0113264391719739	0.212331297012213	LOC_Os04g46940	76;GO:0003674,molecular_function molecular_function;GO:0003824,molecular_function catalytic activity;GO:0005215,molecular_function transporter activity;GO:0005388,molecular_function calcium-transporting ATPase activity;GO:0005575,cellular_component cellular_component;GO:0005622,cellular_component intracellular;GO:0005623,cellular_component cell;GO:0005886,cellular_component plasma membrane;GO:000…	copA, ctpA, ATP7; P-type Cu+ transporter [EC:7.2.2.8]; K17686	XP_015635938.1 copper-transporting ATPase HMA5 [Oryza sativa Japonica Group]
LOC_Os01g04280	39.87	54.63	30.11	114.95	160.58	81.84	-1.61026	6.77146280525552	0.00162465492782133	0.0788504398863284	LOC_Os01g04280	89;GO:0002229,biological_process defense response to oomycetes;GO:0002237,biological_process response to molecule of bacterial origin;GO:0002239,biological_process response to oomycetes;GO:0002682,biological_process regulation of immune system process;GO:0002831,biological_process regulation of response to biotic stimulus;GO:0002833,biological_process positive regulation of response to biotic sti…	NA	XP_015625420.1 protein SAR DEFICIENT 1 [Oryza sativa Japonica Group]
LOC_Os07g37690	0.51	1.07	0.58	1.62	2.55	2.08	-1.61002	1.12779493914962	0.00786061581385646	0.178335813651599	LOC_Os07g37690	101;GO:0001101,biological_process response to acid chemical;GO:0003674,molecular_function molecular_function;GO:0003824,molecular_function catalytic activity;GO:0005575,cellular_component cellular_component;GO:0005622,cellular_component intracellular;GO:0005623,cellular_component cell;GO:0005737,cellular_component cytoplasm;GO:0005829,cellular_component cytosol;GO:0006066,biological_process alcoh…	NA	XP_015645762.1 anthocyanidin 3-O-glucosyltransferase 2 [Oryza sativa Japonica Group]
LOC_Os03g49440	42.73	12.88	20.99	40.93	133.99	39.57	-1.60902	5.42883698891686	0.0121673675453453	0.219705560721355	LOC_Os03g49440	NA	NA	XP_015633160.1 uncharacterized protein LOC4333827 [Oryza sativa Japonica Group]
LOC_Os12g03960	3.97	2.05	2.54	4.04	15.85	3.83	-1.60828	2.32738273943637	0.0225063567362537	0.29564303351006	LOC_Os12g03960	56;GO:0000287,molecular_function magnesium ion binding;GO:0003674,molecular_function molecular_function;GO:0003824,molecular_function catalytic activity;GO:0005488,molecular_function binding;GO:0005575,cellular_component cellular_component;GO:0005622,cellular_component intracellular;GO:0005623,cellular_component cell;GO:0005737,cellular_component cytoplasm;GO:0005829,cellular_component cytosol;GO…	LYS5, acpT; 4'-phosphopantetheinyl transferase [EC:2.7.8.-]; K06133	XP_015619806.1 L-aminoadipate-semialdehyde dehydrogenase-phosphopantetheinyl transferase isoform X2 [Oryza sativa Japonica Group]; XP_015619808.1 L-aminoadipate-semialdehyde dehydrogenase-phosphopantetheinyl transferase isoform X4 [Oryza sativa Japonica Group]
LOC_Os10g36030	5.7	5.54	2.62	4.35	27.09	6.01	-1.60711	2.69882558894839	0.0310460375130406	0.345164921469322	LOC_Os10g36030	NA	NA	XP_015613218.1 probable ascorbate-specific transmembrane electron transporter 1 [Oryza sativa Japonica Group]
LOC_Os04g54080	5.18	6.03	3.68	9.62	23.21	8.8	-1.60539	4.63450887437747	0.00368397160241123	0.121139066209581	LOC_Os04g54080	NA	NA	BAF15909.1 Os04g0633300 [Oryza sativa Japonica Group]
LOC_Os02g47660	3.06	3.97	1.81	4.3	16.72	2.87	-1.60469	2.69149818511966	0.0270471048543147	0.321035301004476	LOC_Os02g47660	84;GO:0003674,molecular_function molecular_function;GO:0003676,molecular_function nucleic acid binding;GO:0003677,molecular_function DNA binding;GO:0003700,molecular_function DNA-binding transcription factor activity;GO:0005488,molecular_function binding;GO:0005575,cellular_component cellular_component;GO:0005622,cellular_component intracellular;GO:0005623,cellular_component cell;GO:0005634,cellu…	NA	XP_015627481.1 transcription factor bHLH63 [Oryza sativa Japonica Group]
LOC_Os07g46030	0.65	0.65	0.59	1.03	3.35	0.83	-1.60381	1.91868069933312	0.0182851465498534	0.265786255465472	LOC_Os07g46030	NA	NA	XP_015644971.1 uncharacterized protein LOC4344133 [Oryza sativa Japonica Group]
LOC_Os03g53770	13.23	16.19	12.05	17.14	80.25	14.7	-1.60331	4.54038847592435	0.0170055339733474	0.255738884112199	LOC_Os03g53770	NA	NA	XP_015627996.1 binding partner of ACD11 1 [Oryza sativa Japonica Group]
LOC_Os01g45990	4.89	4.53	3.03	4.75	23.15	6.01	-1.60307	4.54673373633687	0.0135617782173339	0.230481735865296	LOC_Os01g45990	108;GO:0001101,biological_process response to acid chemical;GO:0003674,molecular_function molecular_function;GO:0005215,molecular_function transporter activity;GO:0005216,molecular_function ion channel activity;GO:0005242,molecular_function inward rectifier potassium channel activity;GO:0005244,molecular_function voltage-gated ion channel activity;GO:0005249,molecular_function voltage-gated potas…	NA	XP_015621694.1 potassium channel AKT1 [Oryza sativa Japonica Group]
LOC_Os07g31390	11.81	9.86	7.14	9.33	60.03	7.62	-1.60272	3.89762790995719	0.0345049365630482	0.364359136615033	LOC_Os07g31390	NA	NA	XP_015647574.1 expansin-like B1 [Oryza sativa Japonica Group]
LOC_Os04g52840	40.05	36.87	31.52	47.14	204.11	43.85	-1.60204	6.43276999001738	0.0134911874677489	0.229647983616476	LOC_Os04g52840	80;GO:0002237,biological_process response to molecule of bacterial origin;GO:0003674,molecular_function molecular_function;GO:0003824,molecular_function catalytic activity;GO:0004672,molecular_function protein kinase activity;GO:0004674,molecular_function protein serine/threonine kinase activity;GO:0005575,cellular_component cellular_component;GO:0005623,cellular_component cell;GO:0005886,cellula…	NA	XP_015637270.1 cold-responsive protein kinase 1 [Oryza sativa Japonica Group]
LOC_Os02g46380	15.6	23.3	13.02	24.02	98.89	16.8	-1.60038	5.39094486929063	0.0157888453920395	0.24654043964832	LOC_Os02g46380	18;GO:0003674,molecular_function molecular_function;GO:0005215,molecular_function transporter activity;GO:0005345,molecular_function purine nucleobase transmembrane transporter activity;GO:0005575,cellular_component cellular_component;GO:0006810,biological_process transport;GO:0006863,biological_process purine nucleobase transport;GO:0008150,biological_process biological_process;GO:0015205,molecu…	NA	EAZ24234.1 hypothetical protein OsJ_07985 [Oryza sativa Japonica Group]; XP_015626569.1 probable purine permease 11 isoform X2 [Oryza sativa Japonica Group]; XP_015626570.1 probable purine permease 11 isoform X1 [Oryza sativa Japonica Group]
LOC_Os01g09020	19.2	18.02	15.9	20.74	103.12	19.7	-1.59985	5.76913482301926	0.0152505089687931	0.242638121418387	LOC_Os01g09020	NA	NA	XP_015621653.1 pleiotropic regulator 1 [Oryza sativa Japonica Group]
LOC_Os07g02630	1.51	1.5	1.16	1.42	8.41	1.39	-1.59837	2.11362082682894	0.0359571685233731	0.372868635072883	LOC_Os07g02630	NA	NA	XP_015645470.1 disease resistance protein RGA2 [Oryza sativa Japonica Group]
LOC_Os03g17800	18.41	57.23	12.2	23.43	190.14	12.89	-1.59776	5.07710496573359	0.0680738661698736	0.487119402063827	LOC_Os03g17800	32;GO:0003674,molecular_function molecular_function;GO:0005215,molecular_function transporter activity;GO:0005319,molecular_function lipid transporter activity;GO:0005548,molecular_function phospholipid transporter activity;GO:0005575,cellular_component cellular_component;GO:0005622,cellular_component intracellular;GO:0005623,cellular_component cell;GO:0005737,cellular_component cytoplasm;GO:0005…	NA	BAF11691.1 Os03g0287100 [Oryza sativa Japonica Group]
LOC_Os11g47820	16.55	20.54	11.08	17.08	96.13	15	-1.59624	5.49975658943327	0.0223629010821276	0.294859896169266	LOC_Os11g47820	NA	NA	AAX95269.1 glucan endo-1,3-beta-glucosidase precursor (ec 3.2.1.39) ((1-3)-beta-glucan endohydrolase) ((1-3)-beta-glucanase) (beta-1,3-endoglucanase) [Oryza sativa Japonica Group]; XP_015617567.1 glucan endo-1,3-beta-glucosidase [Oryza sativa Japonica Group]
LOC_Os09g17560	38.54	156.37	11.85	367.34	54.98	203.51	-1.59605	7.19409184469088	0.0409517811145307	0.394940721810685	LOC_Os09g17560	47;GO:0003674,molecular_function molecular_function;GO:0003824,molecular_function catalytic activity;GO:0005575,cellular_component cellular_component;GO:0005622,cellular_component intracellular;GO:0005623,cellular_component cell;GO:0005737,cellular_component cytoplasm;GO:0006725,biological_process cellular aromatic compound metabolic process;GO:0006807,biological_process nitrogen compound metabol…	ROMT; trans-resveratrol di-O-methyltransferase [EC:2.1.1.240]; K16040	XP_015610997.1 acetylserotonin O-methyltransferase 1 [Oryza sativa Japonica Group]
LOC_Os03g15770	18.89	21.07	16.13	27.18	102.42	22.65	-1.59522	5.45722480529874	0.0101757016831848	0.201436846455135	LOC_Os03g15770	NA	NA	XP_015631309.1 putative serine/threonine-protein kinase isoform X2 [Oryza sativa Japonica Group]
LOC_Os04g37700	3.24	4.44	3.32	6	15.92	9	-1.59455	2.24704994995256	0.00823916673456365	0.183203498205771	LOC_Os04g37700	NA	NA	XP_015634575.1 uncharacterized protein LOC4335993 [Oryza sativa Japonica Group]
LOC_Os09g13830	0.77	0.7	0.59	2.21	2.83	0.9	-1.59361	0.0449469233939953	0.0195334912654355	0.275791041013387	LOC_Os09g13830	NA	NA	BAD36468.1 hypothetical protein [Oryza sativa Japonica Group]
LOC_Os02g22160	8.46	13.97	2.08	6.24	48.55	9.55	-1.59303	4.40671891044893	0.0476723432969817	0.419801085180214	LOC_Os02g22160	NA	NA	XP_015623074.1 uncharacterized protein LOC4329194 [Oryza sativa Japonica Group]
LOC_Os09g28000	30.52	26.06	15.82	34.47	125.53	37.57	-1.59222	6.01784201913829	0.00905175106240044	0.190819069975211	LOC_Os09g28000	54;GO:0003674,molecular_function molecular_function;GO:0003824,molecular_function catalytic activity;GO:0004175,molecular_function endopeptidase activity;GO:0005575,cellular_component cellular_component;GO:0005622,cellular_component intracellular;GO:0005623,cellular_component cell;GO:0005737,cellular_component cytoplasm;GO:0006465,biological_process signal peptide processing;GO:0006508,biological…	lepB; signal peptidase I [EC:3.4.21.89]; K03100	XP_015611675.1 thylakoidal processing peptidase 1, chloroplastic [Oryza sativa Japonica Group]
LOC_Os01g36070	1.72	2.48	1.21	1.68	11.39	1.17	-1.5922	1.43949160926999	0.0618954276681513	0.467240663613779	LOC_Os01g36070	25;GO:0003674,molecular_function molecular_function;GO:0005215,molecular_function transporter activity;GO:0005575,cellular_component cellular_component;GO:0005623,cellular_component cell;GO:0005886,cellular_component plasma membrane;GO:0005887,cellular_component integral component of plasma membrane;GO:0006810,biological_process transport;GO:0008150,biological_process biological_process;GO:000864…	NA	XP_015615030.1 bidirectional sugar transporter SWEET2a [Oryza sativa Japonica Group]
LOC_Os09g01960	8.77	9.47	5.68	7.11	46.94	9.67	-1.59051	3.93118511146128	0.0264522407062295	0.31903867375076	LOC_Os09g01960	NA	NA	XP_015612590.1 transcription factor MYB44 [Oryza sativa Japonica Group]
LOC_Os01g74370	2.34	4.77	0.67	2.51	15.26	2.59	-1.5904	2.40643485635008	0.0593814504667373	0.459353059357635	LOC_Os01g74370	NA	NA	XP_015612498.1 uncharacterized protein LOC4324301 [Oryza sativa Japonica Group]
LOC_Os01g72570	13.15	14.97	9.07	22.04	67.53	10.67	-1.58846	5.10273905835341	0.0142796572827179	0.236123079883763	LOC_Os01g72570	44;GO:0002229,biological_process defense response to oomycetes;GO:0002239,biological_process response to oomycetes;GO:0005575,cellular_component cellular_component;GO:0005622,cellular_component intracellular;GO:0005623,cellular_component cell;GO:0005737,cellular_component cytoplasm;GO:0006810,biological_process transport;GO:0006811,biological_process ion transport;GO:0006820,biological_process an…	NA	EAY77278.1 hypothetical protein OsI_05253 [Oryza sativa Indica Group]; XP_015621500.1 protein CLT1, chloroplastic [Oryza sativa Japonica Group]
LOC_Os04g38950	82.03	72.21	48.67	81.76	365.19	101.89	-1.58794	6.99008793272185	0.0130314148943214	0.22622894816539	LOC_Os04g38950	60;GO:0000162,biological_process tryptophan biosynthetic process;GO:0003674,molecular_function molecular_function;GO:0003824,molecular_function catalytic activity;GO:0004049,molecular_function anthranilate synthase activity;GO:0005575,cellular_component cellular_component;GO:0005622,cellular_component intracellular;GO:0005623,cellular_component cell;GO:0005737,cellular_component cytoplasm;GO:0005…	trpG; anthranilate synthase component II [EC:4.1.3.27]; K01658	XP_015636125.1 anthranilate synthase beta subunit 1, chloroplastic [Oryza sativa Japonica Group]
LOC_Os05g48320	95.11	81.04	97.99	77.42	513.95	149.16	-1.58686	5.98683440995428	0.0159738097990392	0.248253209563102	LOC_Os05g48320	25;GO:0003674,molecular_function molecular_function;GO:0003735,molecular_function structural constituent of ribosome;GO:0005198,molecular_function structural molecule activity;GO:0005575,cellular_component cellular_component;GO:0005622,cellular_component intracellular;GO:0005623,cellular_component cell;GO:0005737,cellular_component cytoplasm;GO:0005829,cellular_component cytosol;GO:0005840,cellul…	RP-L37Ae, RPL37A; large subunit ribosomal protein L37Ae; K02921	NP_001147066.1 60S ribosomal protein L37a isoform 2 [Zea mays]; ONM18156.1 60S ribosomal protein L37a-2 [Zea mays]
LOC_Os01g24480	5.04	4.39	3.67	5.62	23.03	6.98	-1.58669	3.69997733455353	0.0133094062411339	0.228374136478659	LOC_Os01g24480	NA	NA	BAD53940.1 unknown protein [Oryza sativa Japonica Group]
LOC_Os02g16490	20.2	27.66	23.22	24.29	136.06	29.73	-1.586	3.8676288005165	0.0222099150205016	0.293852021142809	LOC_Os02g16490	NA	NA	BAG95178.1 unnamed protein product [Oryza sativa Japonica Group]
LOC_Os11g11500	1.56	1.94	2.23	2.14	11.2	2.05	-1.58598	2.35805009861815	0.0309957382334193	0.344985642190042	LOC_Os11g11500	44;GO:0003674,molecular_function molecular_function;GO:0004857,molecular_function enzyme inhibitor activity;GO:0004866,molecular_function endopeptidase inhibitor activity;GO:0004867,molecular_function serine-type endopeptidase inhibitor activity;GO:0005575,cellular_component cellular_component;GO:0005576,cellular_component extracellular region;GO:0005615,cellular_component extracellular space;GO:…	NA	XP_015615814.1 probable non-inhibitory serpin-Z9 [Oryza sativa Japonica Group]
LOC_Os11g08200	0.51	2.13	0.12	0.9	5.72	0.41	-1.58542	1.18880973302457	0.126357663290474	0.625808843873767	LOC_Os11g08200	23;GO:0003674,molecular_function molecular_function;GO:0003824,molecular_function catalytic activity;GO:0004175,molecular_function endopeptidase activity;GO:0004190,molecular_function aspartic-type endopeptidase activity;GO:0006508,biological_process proteolysis;GO:0006807,biological_process nitrogen compound metabolic process;GO:0008150,biological_process biological_process;GO:0008152,biological…	NA	XP_015617285.1 aspartic proteinase Asp1 [Oryza sativa Japonica Group]
LOC_Os01g23580	1.97	4.72	2.03	3.39	14.21	6.05	-1.5854	3.73698619604986	0.0151698511277455	0.241926772724472	LOC_Os01g23580	NA	ppa; inorganic pyrophosphatase [EC:3.6.1.1]; K01507	BAB63873.1 H+-pyrophosphatase [Oryza sativa Japonica Group]
LOC_Os05g01444	2.47	2.51	1.43	0.92	13.78	2	-1.58375	2.37477656679114	0.0649084052205942	0.477319194706249	LOC_Os05g01444	NA	NA	EAY96218.1 hypothetical protein OsI_18107 [Oryza sativa Indica Group]
LOC_Os11g38810	2.4	3.94	1.88	2.45	16.79	2.29	-1.58347	2.91609050814624	0.0435615245964223	0.404886166228154	LOC_Os11g38810	137;GO:0000003,biological_process reproduction;GO:0000032,biological_process cell wall mannoprotein biosynthetic process;GO:0001101,biological_process response to acid chemical;GO:0003006,biological_process developmental process involved in reproduction;GO:0003674,molecular_function molecular_function;GO:0003824,molecular_function catalytic activity;GO:0004476,molecular_function mannose-6-phospha…	manA, MPI; mannose-6-phosphate isomerase [EC:5.3.1.8]; K01809	XP_015615379.1 mannose-6-phosphate isomerase 1 [Oryza sativa Japonica Group]
LOC_Os05g07710	0.65	1.58	0.38	0.27	5.96	0.39	-1.58328	1.03517720497948	0.121741169925709	0.615703779599336	LOC_Os05g07710	76;GO:0000045,biological_process autophagosome assembly;GO:0000407,cellular_component phagophore assembly site;GO:0000422,biological_process autophagy of mitochondrion;GO:0003674,molecular_function molecular_function;GO:0005488,molecular_function binding;GO:0005543,molecular_function phospholipid binding;GO:0005575,cellular_component cellular_component;GO:0005622,cellular_component intracellular;…	NA	XP_015639564.1 autophagy-related protein 18d [Oryza sativa Japonica Group]
LOC_Os11g37080	26.16	27.22	23.2	24.15	132.67	51.14	-1.58315	4.90491228910712	0.0105786744717357	0.205419976788262	LOC_Os11g37080	83;GO:0000154,biological_process rRNA modification;GO:0000454,biological_process snoRNA guided rRNA pseudouridine synthesis;GO:0001522,biological_process pseudouridine synthesis;GO:0003674,molecular_function molecular_function;GO:0003676,molecular_function nucleic acid binding;GO:0003723,molecular_function RNA binding;GO:0005488,molecular_function binding;GO:0005575,cellular_component cellular_co…	GAR1, NOLA1; H/ACA ribonucleoprotein complex subunit 1; K11128	XP_015615473.1 putative H/ACA ribonucleoprotein complex subunit 1-like protein 1 [Oryza sativa Japonica Group]
LOC_Os08g04180	353.7	342.86	182.74	299.92	1694.87	338.97	-1.58292	9.67609813515615	0.0241183946467364	0.306450841987167	LOC_Os08g04180	97;GO:0000162,biological_process tryptophan biosynthetic process;GO:0003674,molecular_function molecular_function;GO:0003824,molecular_function catalytic activity;GO:0004834,molecular_function tryptophan synthase activity;GO:0005488,molecular_function binding;GO:0005515,molecular_function protein binding;GO:0005575,cellular_component cellular_component;GO:0005622,cellular_component intracellular;…	trpB; tryptophan synthase beta chain [EC:4.2.1.20]; K01696	XP_015650592.1 tryptophan synthase beta chain 1 [Oryza sativa Japonica Group]
LOC_Os10g38489	5.55	11.31	2.73	3.33	41.67	5.29	-1.58216	3.17417883073251	0.071125431017818	0.497582277286814	LOC_Os10g38489	NA	GST, gst; glutathione S-transferase [EC:2.5.1.18]; K00799	AAQ02687.1 tau class GST protein 3 [Oryza sativa Indica Group]
LOC_Os03g15780	118.37	89.41	42.1	72.09	487.35	101.42	-1.57978	8.22333970782483	0.0303475816664907	0.341537164908834	LOC_Os03g15780	66;GO:0000162,biological_process tryptophan biosynthetic process;GO:0003674,molecular_function molecular_function;GO:0003824,molecular_function catalytic activity;GO:0004049,molecular_function anthranilate synthase activity;GO:0005575,cellular_component cellular_component;GO:0005622,cellular_component intracellular;GO:0005623,cellular_component cell;GO:0005737,cellular_component cytoplasm;GO:0005…	trpE; anthranilate synthase component I [EC:4.1.3.27]; K01657	ABF95120.1 anthranilate synthase component I family protein, expressed [Oryza sativa Japonica Group]; ABF95121.1 anthranilate synthase component I family protein, expressed [Oryza sativa Japonica Group]; ABF95124.1 anthranilate synthase component I family protein, expressed [Oryza sativa Japonica Group]; XP_015631311.1 anthranilate synthase alpha subunit 2, chloroplastic [Oryza sativa Japonica Gr…
LOC_Os09g20250	0.33	0.1	0.07	0.93	0.39	0.2	-1.57851	0.28675836258414	0.0411691549655738	0.395703525001759	LOC_Os09g20250	NA	NA	ABA98049.1 retrotransposon protein, putative, Ty1-copia subclass [Oryza sativa Japonica Group]
LOC_Os01g70220	3.16	4.22	2.1	1.45	19.64	3.55	-1.57739	3.63753478123684	0.0502216285570916	0.429258757114898	LOC_Os01g70220	NA	EHMT; [histone H3]-lysine9 N-trimethyltransferase EHMT [EC:2.1.1.355]; K11420	XP_015629359.1 histone-lysine N-methyltransferase, H3 lysine-9 specific SUVH4 [Oryza sativa Japonica Group]
LOC_Os02g37300	19.4	24.83	39.07	15.29	166.01	40.19	-1.57736	4.34245680579177	0.0352696619587282	0.368197763674624	LOC_Os02g37300	NA	NA	XP_015624028.1 heavy metal-associated isoprenylated plant protein 47 [Oryza sativa Japonica Group]
LOC_Os06g47650	2.72	3.85	3.07	5.63	16.31	4.14	-1.57679	4.34665	0.00910021849530921	0.190819069975211	LOC_Os06g47650	68;GO:0000902,biological_process cell morphogenesis;GO:0001653,molecular_function peptide receptor activity;GO:0003674,molecular_function molecular_function;GO:0003824,molecular_function catalytic activity;GO:0004672,molecular_function protein kinase activity;GO:0004674,molecular_function protein serine/threonine kinase activity;GO:0004888,molecular_function transmembrane signaling receptor activ…	NA	XP_015642986.1 tyrosine-sulfated glycopeptide receptor 1 [Oryza sativa Japonica Group]
LOC_Os07g40000	15.72	9.98	11.55	10.57	70.75	18.36	-1.57588	4.07591024145289	0.023577369439533	0.303588704709293	LOC_Os07g40000	17;GO:0006807,biological_process nitrogen compound metabolic process;GO:0007275,biological_process multicellular organism development;GO:0008150,biological_process biological_process;GO:0008152,biological_process metabolic process;GO:0009653,biological_process anatomical structure morphogenesis;GO:0009965,biological_process leaf morphogenesis;GO:0010016,biological_process shoot system morphogenes…	NA	XP_015647207.1 LOB domain-containing protein 37 [Oryza sativa Japonica Group]
LOC_Os03g08520	5.59	6.98	2.3	1.38	34.93	1.12	-1.57431	2.28037857499358	0.132355443214292	0.635997056251554	LOC_Os03g08520	NA	NA	XP_015629322.1 uncharacterized protein LOC4331849 [Oryza sativa Japonica Group]
LOC_Os06g04360	0.99	0.92	1.17	2.36	4.02	2.38	-1.57389	1.23176591943186	0.00822439288122789	0.183203498205771	LOC_Os06g04360	47;GO:0000215,molecular_function tRNA 2'-phosphotransferase activity;GO:0000394,biological_process RNA splicing, via endonucleolytic cleavage and ligation;GO:0003674,molecular_function molecular_function;GO:0003824,molecular_function catalytic activity;GO:0005575,cellular_component cellular_component;GO:0005622,cellular_component intracellular;GO:0005623,cellular_component cell;GO:0005634,cellula…	RP-S20e, RPS20; small subunit ribosomal protein S20e; K02969	XP_015641992.1 uncharacterized protein LOC4340031 [Oryza sativa Japonica Group]
LOC_Os02g55330	3.24	4.91	0.99	5.65	15.05	3.73	-1.57325	2.26404065076111	0.0311941651114135	0.346239798570335	LOC_Os02g55330	NA	NA	XP_015623615.1 alpha/beta hydrolase domain-containing protein 17B [Oryza sativa Japonica Group]
LOC_Os02g15700	0.67	0.26	0.53	0.6	2.29	1.22	-1.57185	0.158055916599072	0.0324497563259814	0.35299600227455	LOC_Os02g15700	NA	NA	XP_015623312.1 histidine-rich glycoprotein [Oryza sativa Japonica Group]
LOC_Os07g01490	0.57	0.72	1.06	1.04	4.36	0.96	-1.57029	1.09577610542123	0.0373422071419694	0.380178320300774	LOC_Os07g01490	NA	NA	BAC81180.1 kinesin-related protein KLPA-like protein [Oryza sativa Japonica Group]
LOC_Os01g60430	0.91	1.01	0.25	0.51	4.43	0.67	-1.56646	1.50372809447893	0.0718149507041584	0.500370650349248	LOC_Os01g60430	NA	NA	XP_015620397.1 putative pentatricopeptide repeat-containing protein At3g11460, mitochondrial [Oryza sativa Japonica Group]
LOC_Os01g40480	3.71	4.57	2.33	1.97	22.74	2.43	-1.56623	4.48959877028943	0.0545330184353307	0.442243379448076	LOC_Os01g40480	NA	NA	XP_015612078.1 protein QUIRKY [Oryza sativa Japonica Group]
LOC_Os12g36490	2.33	7.5	2.67	18.42	4.25	14.53	-1.56551	4.33987685254764	0.00912568762253257	0.190819069975211	LOC_Os12g36490	NA	NA	XP_015618857.1 uncharacterized protein LOC4352468 [Oryza sativa Japonica Group]
LOC_Os09g02270	3.35	7.12	1.96	11.48	9.29	14.86	-1.565	2.70683584145108	0.00725016309250236	0.170806059320446	LOC_Os09g02270	18;GO:0001101,biological_process response to acid chemical;GO:0005575,cellular_component cellular_component;GO:0005623,cellular_component cell;GO:0006950,biological_process response to stress;GO:0006970,biological_process response to osmotic stress;GO:0008150,biological_process biological_process;GO:0009266,biological_process response to temperature stimulus;GO:0009409,biological_process response…	NA	XP_015612108.1 cyclase-like protein 4 [Oryza sativa Japonica Group]
LOC_Os02g46030	11.64	8.8	11.22	4.54	73.04	3.13	-1.56498	4.94454252588818	0.0881085419212672	0.545251795179963	LOC_Os02g46030	83;GO:0001101,biological_process response to acid chemical;GO:0003674,molecular_function molecular_function;GO:0003676,molecular_function nucleic acid binding;GO:0003677,molecular_function DNA binding;GO:0003700,molecular_function DNA-binding transcription factor activity;GO:0005488,molecular_function binding;GO:0006355,biological_process regulation of transcription, DNA-templated;GO:0006950,biol…	NA	XP_015623484.1 protein REVEILLE 1 isoform X2 [Oryza sativa Japonica Group]
LOC_Os05g48660	26.35	29.73	19.51	62.64	111.73	32	-1.56451	6.07254944145661	0.00506667278827113	0.144486050275698	LOC_Os05g48660	78;GO:0003674,molecular_function molecular_function;GO:0003824,molecular_function catalytic activity;GO:0004672,molecular_function protein kinase activity;GO:0004674,molecular_function protein serine/threonine kinase activity;GO:0004675,molecular_function transmembrane receptor protein serine/threonine kinase activity;GO:0004888,molecular_function transmembrane signaling receptor activity;GO:0005…	NA	XP_015640658.1 protein MALE DISCOVERER 2 [Oryza sativa Japonica Group]
LOC_Os02g24080	53.68	60.8	51.26	65.12	305.87	67.23	-1.56411	6.71908705998154	0.0167743269557559	0.253688135757837	LOC_Os02g24080	62;GO:0000278,biological_process mitotic cell cycle;GO:0000281,biological_process mitotic cytokinesis;GO:0000910,biological_process cytokinesis;GO:0000911,biological_process cytokinesis by cell plate formation;GO:0001101,biological_process response to acid chemical;GO:0003674,molecular_function molecular_function;GO:0005484,molecular_function SNAP receptor activity;GO:0005488,molecular_function b…	SNAP29; synaptosomal-associated protein 29; K08509	XP_015622819.1 SNAP25 homologous protein SNAP33 isoform X1 [Oryza sativa Japonica Group]; XP_015622820.1 SNAP25 homologous protein SNAP33 isoform X2 [Oryza sativa Japonica Group]
LOC_Os11g43510	49.15	40.16	47.31	56.93	255.21	50.29	-1.56396	6.62544616097076	0.0179514994515262	0.263002401491558	LOC_Os11g43510	NA	NA	XP_015615080.1 lipase [Oryza sativa Japonica Group]
LOC_Os05g06014	9.68	9.53	8.75	10.11	50.68	13.75	-1.56377	2.04104069043906	0.0275468718180183	0.324109173663047	LOC_Os05g06014	NA	NA	NA
LOC_Os09g12270	6.2	5.86	7.09	8.49	34.02	8.74	-1.56306	4.01028686489075	0.0149522193900178	0.240546063334231	LOC_Os09g12270	47;GO:0003674,molecular_function molecular_function;GO:0005488,molecular_function binding;GO:0005515,molecular_function protein binding;GO:0005575,cellular_component cellular_component;GO:0005622,cellular_component intracellular;GO:0005623,cellular_component cell;GO:0005634,cellular_component nucleus;GO:0005730,cellular_component nucleolus;GO:0005737,cellular_component cytoplasm;GO:0005829,cellul…	NA	XP_015610810.1 peptidyl-prolyl cis-trans isomerase FKBP53 [Oryza sativa Japonica Group]
LOC_Os08g24190	1.41	2.48	1.05	1.6	10	1.1	-1.56265	2.79933291330075	0.0518483795027764	0.433644897332666	LOC_Os08g24190	NA	NA	BAF23476.1 Os08g0330900 [Oryza sativa Japonica Group]
LOC_Os11g47809	1985.72	2371.3	1228.25	2954.28	8274.36	3941.88	-1.56255	9.6717848873902	0.00629777024139595	0.159517975848895	LOC_Os11g47809	NA	NA	XP_015617237.1 metallothionein-like protein 1A [Oryza sativa Japonica Group]
LOC_Os02g52560	24.56	39.26	12.65	33.92	134.58	32.28	-1.56102	6.41423827907348	0.0193450409571068	0.274473912103996	LOC_Os02g52560	NA	NA	XP_015626685.1 galactoside 2-alpha-L-fucosyltransferase [Oryza sativa Japonica Group]
LOC_Os05g07940	65.1	72.8	34.09	78.42	273.95	109.22	-1.56086	6.47502299769478	0.00908516106911195	0.190819069975211	LOC_Os05g07940	NA	NA	BAS92495.1 Os05g0171900 [Oryza sativa Japonica Group]; XP_015639316.1 uncharacterized protein LOC4337946 [Oryza sativa Japonica Group]
LOC_Os01g02170	1.57	1.96	1.22	1.41	8.82	2.26	-1.5606	1.8470276047184	0.0353571350926486	0.36834910088781	LOC_Os01g02170	NA	NA	BAF03725.1 Os01g0112100 [Oryza sativa Japonica Group]
LOC_Os01g55540	85.46	79.04	60.83	108.08	393.81	97.75	-1.56057	7.66633600579387	0.0129814113575651	0.226108496991318	LOC_Os01g55540	89;GO:0003674,molecular_function molecular_function;GO:0003824,molecular_function catalytic activity;GO:0004069,molecular_function L-aspartate:2-oxoglutarate aminotransferase activity;GO:0005488,molecular_function binding;GO:0005507,molecular_function copper ion binding;GO:0005575,cellular_component cellular_component;GO:0005618,cellular_component cell wall;GO:0005622,cellular_component intracell…	GOT1; aspartate aminotransferase, cytoplasmic [EC:2.6.1.1]; K14454	XP_015621160.1 aspartate aminotransferase, cytoplasmic [Oryza sativa Japonica Group]
LOC_Os04g52504	167.78	137.86	104.31	100.9	726.8	260.7	-1.55999	5.9312636293839	0.0176260479840729	0.259948801167591	LOC_Os04g52504	NA	NA	NA
LOC_Os02g39930	122.42	247.36	162.12	133.28	1071.35	165.38	-1.55996	7.66292407675866	0.0377783381622106	0.381754077825341	LOC_Os02g39930	NA	NA	XP_015627280.1 temperature-induced lipocalin-1 [Oryza sativa Japonica Group]
LOC_Os05g44770	22.22	31.46	7.79	21.76	111.28	27.2	-1.55905	6.95844182542628	0.0282888062391508	0.328247699981871	LOC_Os05g44770	NA	NA	XP_015639322.2 receptor-like protein kinase HSL1 [Oryza sativa Japonica Group]
LOC_Os02g47840	12.33	13.61	12.61	14.17	69.82	18.05	-1.55849	3.75757518243686	0.0194018688047743	0.274508571246246	LOC_Os02g47840	24;GO:0000166,molecular_function nucleotide binding;GO:0003674,molecular_function molecular_function;GO:0005488,molecular_function binding;GO:0005575,cellular_component cellular_component;GO:0005623,cellular_component cell;GO:0005886,cellular_component plasma membrane;GO:0008144,molecular_function drug binding;GO:0016020,cellular_component membrane;GO:0016208,molecular_function AMP binding;GO:001…	NA	XP_015625685.1 universal stress protein A-like protein [Oryza sativa Japonica Group]
LOC_Os01g40120	2.52	3.06	2.2	1.74	15.9	2.43	-1.55845	2.78342555638927	0.0483130193134694	0.422268337635908	LOC_Os01g40120	NA	NA	EAY74686.1 hypothetical protein OsI_02581 [Oryza sativa Indica Group]
LOC_Os02g33070	85.99	69.35	123.43	47.22	593.08	81.47	-1.55832	5.76725672404439	0.048481805644942	0.423193971453255	LOC_Os02g33070	NA	NA	XP_015625270.1 uncharacterized protein At2g27730, mitochondrial isoform X1 [Oryza sativa Japonica Group]
LOC_Os07g42220	3.26	6.57	2	2.75	23.18	4.39	-1.55795	1.9402828275003	0.0594069022299147	0.459373939495204	LOC_Os07g42220	NA	NA	BAC16493.1 hypothetical protein [Oryza sativa Japonica Group]
LOC_Os05g34450	1.64	2.24	1.52	1.17	10.66	2.21	-1.55766	1.60971263313434	0.0502453407499372	0.429258757114898	LOC_Os05g34450	NA	NA	XP_015640070.1 LOB domain-containing protein 6 [Oryza sativa Japonica Group]
LOC_Os01g72520	2.2	2.76	1.79	1.26	14.86	1	-1.55763	2.79571056608772	0.0801687045946108	0.525350907421354	LOC_Os01g72520	46;GO:0003674,molecular_function molecular_function;GO:0003824,molecular_function catalytic activity;GO:0003993,molecular_function acid phosphatase activity;GO:0004620,molecular_function phospholipase activity;GO:0004629,molecular_function phospholipase C activity;GO:0006629,biological_process lipid metabolic process;GO:0006644,biological_process phospholipid metabolic process;GO:0006793,biologic…	plc; phospholipase C [EC:3.1.4.3]; K01114	XP_015623428.1 non-specific phospholipase C2 [Oryza sativa Japonica Group]
LOC_Os01g61080	18.47	28.81	6.54	10.66	107.01	19.83	-1.55762	5.85182418110503	0.0477709805615554	0.420259737489239	LOC_Os01g61080	73;GO:0001101,biological_process response to acid chemical;GO:0005575,cellular_component cellular_component;GO:0005622,cellular_component intracellular;GO:0005623,cellular_component cell;GO:0005634,cellular_component nucleus;GO:0006355,biological_process regulation of transcription, DNA-templated;GO:0008150,biological_process biological_process;GO:0009719,biological_process response to endogenous…	WRKY33; WRKY transcription factor 33; K13424	XP_015619871.1 WRKY transcription factor WRKY24 [Oryza sativa Japonica Group]
LOC_Os02g56334	1.1	1.61	1.1	1.47	7.1	1.44	-1.55535	0.727253998157314	0.044825894897042	0.409443789297043	LOC_Os02g56334	NA	NA	BAS81484.1 Os02g0807100 [Oryza sativa Japonica Group]
LOC_Os04g33240	27.8	30.24	12.76	26.45	71.1	101.68	-1.55467	5.24662937495901	0.00559207777800178	0.15134591198104	LOC_Os04g33240	NA	NA	XP_015634215.1 momilactone A synthase-like [Oryza sativa Japonica Group]
LOC_Os02g32760	12.73	11.02	13.79	10.43	74.47	13.06	-1.55403	3.08635125257408	0.038323171869195	0.383549427316798	LOC_Os02g32760	NA	RP-LP2, RPLP2; large subunit ribosomal protein LP2; K02943	XP_015623698.1 60S acidic ribosomal protein P2A [Oryza sativa Japonica Group]
LOC_Os10g20380	20.12	29.29	12.91	24.95	119.76	15.74	-1.55103	4.61592001982597	0.0312742051221683	0.346879877303766	LOC_Os10g20380	NA	NA	AAK91327.1 Putative integral membrane protein [Oryza sativa Japonica Group]
LOC_Os07g06390	0.43	1.12	0.96	0.84	4.17	1.74	-1.54942	0.253679574745635	0.0392888652176731	0.387136256098009	LOC_Os07g06390	NA	NA	BAG91644.1 unnamed protein product [Oryza sativa Japonica Group]; EEC81540.1 hypothetical protein OsI_24950 [Oryza sativa Indica Group]
LOC_Os10g41410	43.73	30.92	43.57	25.35	216.67	69.56	-1.54868	5.35346225791183	0.0224901810910075	0.295622888168907	LOC_Os10g41410	56;GO:0000302,biological_process response to reactive oxygen species;GO:0003674,molecular_function molecular_function;GO:0003824,molecular_function catalytic activity;GO:0004550,molecular_function nucleoside diphosphate kinase activity;GO:0005575,cellular_component cellular_component;GO:0005622,cellular_component intracellular;GO:0005623,cellular_component cell;GO:0006139,biological_process nucle…	ndk, NME; nucleoside-diphosphate kinase [EC:2.7.4.6]; K00940	ABR25647.1 nucleoside diphosphate kinase 1 [Oryza sativa Indica Group]; XP_015614147.1 nucleoside diphosphate kinase 1 [Oryza sativa Japonica Group]
LOC_Os09g33530	12.35	16.27	7.89	24.29	57.21	15.73	-1.54866	5.55642005163311	0.0074268415450719	0.172751072344472	LOC_Os09g33530	NA	NA	XP_015612304.1 acyltransferase-like protein At1g54570, chloroplastic isoform X2 [Oryza sativa Japonica Group]; XP_025876083.1 acyltransferase-like protein At1g54570, chloroplastic isoform X3 [Oryza sativa Japonica Group]
LOC_Os02g28040	12.63	15.95	9.76	21.69	66.42	12.52	-1.54711	6.08283402697464	0.0147738834785449	0.239251921721045	LOC_Os02g28040	NA	NA	XP_015626986.1 uncharacterized protein LOC4329367 [Oryza sativa Japonica Group]
LOC_Os06g05320	1.41	1.99	0.27	1.18	7.23	0.9	-1.54693	1.81213113024646	0.0801218863415927	0.525214573128817	LOC_Os06g05320	NA	NA	XP_015641667.1 anthocyanin 5-aromatic acyltransferase [Oryza sativa Japonica Group]
LOC_Os12g40115	22.75	20.17	27.46	12.84	129.33	42.93	-1.5467	3.77809965797408	0.0330167495140599	0.355876371789936	LOC_Os12g40115	NA	NA	XP_015618718.1 uncharacterized protein LOC4352680 isoform X2 [Oryza sativa Japonica Group]
LOC_Os02g05960	5.55	7.34	5.29	9.63	32.65	5.22	-1.5464	5.21453484902917	0.0169784379331305	0.255626146062569	LOC_Os02g05960	NA	NA	BAD38609.1 putative Phytosulfokine receptor precursor [Oryza sativa Japonica Group]
LOC_Os08g08440	3.44	4.18	2.19	3.37	18.53	3.43	-1.54613	2.63282996844905	0.0369225338588716	0.378362507375287	LOC_Os08g08440	NA	NA	XP_015648790.1 uncharacterized protein LOC107278382 isoform X1 [Oryza sativa Japonica Group]
LOC_Os07g46860	3.78	8.57	1.25	4.2	25.22	5.11	-1.543	2.91497653329184	0.0580609178693266	0.454754015759144	LOC_Os07g46860	NA	NA	BAT03085.1 Os07g0663900 [Oryza sativa Japonica Group]
LOC_Os02g38386	6.94	5.01	4.47	5.42	28.88	8.99	-1.54255	1.98943177090571	0.0305619009459462	0.342275330680765	LOC_Os02g38386	NA	NA	BAD21627.1 NBS-LRR disease resistance protein-like [Oryza sativa Japonica Group]
LOC_Os05g36290	16.98	23.07	12.89	32.02	83.84	24.24	-1.54139	5.31700372269758	0.00708703423243783	0.16837837442994	LOC_Os05g36290	10;GO:0005575,cellular_component cellular_component;GO:0005622,cellular_component intracellular;GO:0005623,cellular_component cell;GO:0005856,cellular_component cytoskeleton;GO:0043226,cellular_component organelle;GO:0043228,cellular_component non-membrane-bounded organelle;GO:0043229,cellular_component intracellular organelle;GO:0043232,cellular_component intracellular non-membrane-bounded organ…	NA	XP_015639713.1 actin-1 [Oryza sativa Japonica Group]
LOC_Os07g02660	1.4	1.83	1.34	3.64	5.78	3.11	-1.54101	2.14990792467361	0.00730515678024627	0.171501296968805	LOC_Os07g02660	NA	RPS2; disease resistance protein RPS2; K13459	BAF20676.2 Os07g0117800 [Oryza sativa Japonica Group]
LOC_Os07g03020	11.08	15.32	3.56	11.39	53.85	11.74	-1.5403	4.78286452063189	0.0303826941022576	0.341741835055477	LOC_Os07g03020	NA	NA	EAZ38538.1 hypothetical protein OsJ_22926 [Oryza sativa Japonica Group]
LOC_Os01g66120	371.28	529.6	178.99	296.17	2027.97	434.65	-1.53974	9.29650761058549	0.034910382639402	0.366418571039255	LOC_Os01g66120	115;GO:0000003,biological_process reproduction;GO:0002831,biological_process regulation of response to biotic stimulus;GO:0003006,biological_process developmental process involved in reproduction;GO:0003674,molecular_function molecular_function;GO:0003676,molecular_function nucleic acid binding;GO:0003677,molecular_function DNA binding;GO:0003700,molecular_function DNA-binding transcription facto…	NA	XP_015620920.1 NAC domain-containing protein 48 [Oryza sativa Japonica Group]
[truncated: 3 more rows]

## Sheet: UP
Gene	MOCK_M15_1	MOCK_M15_2	MOCK_M15_3	RG_M15_1	RG_M15_2	RG_M15_3	logFC	logCPM	PValue	FDR	GeneInfo	GeneName	GO	KEGG	NR
[truncated: 206 more rows]
