# Supplementary material for: A Virus‐Inducible E3–RLCK–MADS Module Coordinates Suppression of Plant Immunity and Fertility in Rice
Source: Adv Sci (Weinh). 2026 May 3;13(41):e75503. doi: 10.1002/advs.75503 (PMC13335636; doi:10.1002/advs.75503)
Supplement: Supplementary file 4 — Supporting file 4: advs75503‐sup‐0004‐TableS3.xlsx [file ADVS-13-e75503-s004.xlsx]

## Sheet: Sheet1
Table S3. Primers used in this study.
Primers for molecular cloning	Secquence（5’-3’）
RLCK22-CDS-F	ATGGCCTTCCAGTTGTTACCAGC
RLCK22-CDS-R	TTACTCATTGAAGGACGATTTCCTGG
MADS1-CDS-F	ATGGGGAGGGGGAAGGTGGAGC
MADS1-CDS-R	TCATATCCAGCCGGATGGGAT
MADS15-CDS-F	ATGGGGCGGGGGAAGGTGCAGCT
MADS15-CDS-R	TTAAGCATTGAGGTGGCTCAGCA
Primers for CRISPR/Cas9 mutants generation
RLCK22-gRT1	TGATCATGGCTGGTAACAACgttttagagctagaaat
RLCK22-U3T1	GTTGTTACCAGCCATGATCATgccacggatcatctgc
RLCK22-gRT2	CCATCGTCGTGTTGAAATCCgttttagagctagaaat
RLCK22-U6aT2	GGATTTCAACACGACGATGGCggcagccaagccagca
MADS1-crispr-F1	GATCATGCATGTACAAAACCTgttttagagctagaaatagc
MADS1-crispr-R1	AGGTTTTGTACATGCATGATCaacacaagcgGcagcg
MADS1-crispr-F2	GCCCACTAAGCATGAAGGAGCgttttagagctagaaatagc
MADS1-crispr-R2	GCTCCTTCATGCTTAGTGGGCggcagccaagccagcac
MADS15-crispr-F1	GTTCAGCTGAATCCGAGAGTGgttttagagctagaaatagc
MADS15-crispr-R1	CACTCTCGGATTCAGCTGAACaacacaagcgGcagcg
MADS15-crispr-F2	GATTCTAGATCCTCTCCCATGgttttagagctagaaatagc
MADS15-crispr-R2	CATGGGAGAGGATCTAGAATCggcagccaagccagcac
Primers for genotyping mutants
Crispr-RLCK22-F	ATGGCCTTCCAGTTGTTACCA
Crispr-RLCK22-R	GTCGCAGTCTGGATCTCTTGTTA
Crispr-MADS1-F	TGCTAAACTATACAGCGTCCATG
Crispr-MADS1-R	CAAATCCATACAGTTGAGGGG
Crispr-MADS15-F	CCTAAACGTTGTCATGAGAATGC
Crispr-MADS15-R	GTGTGTAGAGGTCGGGAGTTC
Y2H
P3IP1-BD-F	atggccatggaggccgaattcATGGACCCCTCATCCTCCTCC
P3IP1-BD-R	ctagttatgcggccgctgcagTTAGAAAGGCATGATGTGGGTG
MADS1-AD-F	gtaccagattacgctcatatgATGGGGAGGGGGAAGGTGGAGC
MADS1-AD-R	acgattcatctgcagctcgagTCATATCCAGCCGGATGGGAT
MADS15-AD-F	gtaccagattacgctcatatgATGGGGCGGGGGAAGGTGCAGCT
MADS15-AD-R	acgattcatctgcagctcgagTTAAGCATTGAGGTGGCTCAGCA
pBT3/pPR3-RLCK22-F	gccatggaggccagtgaattcATGGCCTTCCAGTTGTTACCAG
pBT3-RLCK22-R	cagctcgagctcgatggatccTTACTCATTGAAGGACGATTTCCTG
pPR3-RLCK22-R	atgcggccgctgcaggtcgacTTACTCATTGAAGGACGATTTCCTG
pBT3/pPR3-P3IP1-F	gccatggaggccagtgaattcATGGACCCCTCATCCTCCTCC
pBT3-P3IP1-R	cagctcgagctcgatggatccTTAGAAAGGCATGATGTG
pPR3-P3IP1-R	atgcggccgctgcaggtcgacTTAGAAAGGCATGATGTG
RLCK22-BD-F	atggccatggaggccgaattcATGGCCTTCCAGTTGTTACCAG
RLCK22-BD-R	ctagttatgcggccgctgcagTTACTCATTGAAGGACGATTTCCTG
BiFC
P3IP1-YN-F	catttaaatctcgagggatccATGGACCCCTCATCCTCCTCC
P3IP1-YN-R	ggtggcgatggatcttctagaGAAAGGCATGATGTGGGTGG
P3IP1-YC-F	gaggaggacctgctttctagaATGGACCCCTCATCCTCCTCC
P3IP1-YC-R	cgccggacgggtaccggatccGAAAGGCATGATGTGGGTGG
MADS1-YC-F	gaggaggacctgctttctagaATGGGGAGGGGGAAGGTGGAGC
MADS1-YC-R	cgccggacgggtaccggatccTATCCAGCCGGATGGGAT
MADS15-YC-F	gaggaggacctgctttctagaATGGGGCGGGGGAAGGTGCAGCT
MADS15-YC-R	cgccggacgggtaccggatccAGCATTGAGGTGGCTCAGCA
RLCK22-YN-F	catttaaatctcgagggatccATGGCCTTCCAGTTGTTACCAGC
RLCK22-YN-R	ggtggcgatggatcttctagaCTCATTGAAGGACGATTTCC
RLCK22-YC-F	gaggaggacctgctttctagaATGGCCTTCCAGTTGTTACCAGC
RLCK22-YC-R	cgccggacgggtaccggatccCTCATTGAAGGACGATTTCC
Expression vector
pCAMBIA2300-35s-MADS1-Myc-F	gagctcggtacccggggatccATGGGGAGGGGGAAGGTGGAGC
pCAMBIA2300-35s-MADS1-Myc-R	agggcatgcctgcaggtcgacTATCCAGCCGGATGGGAT
pCAMBIA2300-35s-MADS15-Myc-F	gagctcggtacccggggatccATGGGGCGGGGGAAGGTGCAGCT
pCAMBIA2300-35s-MADS15-Myc-R	agggcatgcctgcaggtcgacAGCATTGAGGTGGCTCAGCA
pCAMBIA2300-35s-RLCK22-Myc-F	gagctcggtacccggggatccATGGCCTTCCAGTTGTTACCAGC
pCAMBIA2300-35s-RLCK22-Myc-R	agggcatgcctgcaggtcgacCTCATTGAAGGACGATTTCC
pCAMBIA2300-actin-MADS1-Myc-F	ggtacccggggatcctctagaATGGGGAGGGGGAAGGTGGAGC
pCAMBIA2300-actin-MADS1-Myc-R	cagcttctgctccatgtcgacTATCCAGCCGGATGGGAT
pCAMBIA2300-actin-MADS15-Myc-F	ggtacccggggatcctctagaATGGGGCGGGGGAAGGTGCAGCT
pCAMBIA2300-actin-MADS15-Myc-R	cagcttctgctccatgtcgacAGCATTGAGGTGGCTCAGCA
pCAMBIA2300-actin-RLCK22-Myc-F	ggtacccggggatcctctagaATGGCCTTCCAGTTGTTACCAGC
pCAMBIA2300-actin-RLCK22-Myc-R	cagcttctgctccatgtcgacCTCATTGAAGGACGATTTCC
RLCK22-Gateway-GFP-F	GGGGACAAGTTTGTACAAAAAAGCAGGCTTCATGGCCTTCCAGTTGTTACCAGC
RLCK22-Gateway-GFP-R	GGGGACCACTTTGTACAAGAAAGCTGGGTCCTCATTGAAGGACGATTTCCTGGG
P3IP1-Gateway-YFP-F	GGGGACAAGTTTGTACAAAAAAGCAGGCTTCATGGTGAGCAAGGGCGAGG
P3IP1-Gateway-YFP-R	GGGGACCACTTTGTACAAGAAAGCTGGGTCCCTTGTACAGCTCGTCCATGCC
MADS1-Gateway-YFP-F	GGGGACAAGTTTGTACAAAAAAGCAGGCTTCATGGGGAGGGGGAAGGTGGAGC
MADS1-Gateway-YFP-R	GGGGACCACTTTGTACAAGAAAGCTGGGTCCTATCCAGCCGGATGGGAT
MADS15-Gateway-YFP-F	GGGGACAAGTTTGTACAAAAAAGCAGGCTTCATGGGGCGGGGGAAGGTGCAGCT
MADS15-Gateway-YFP-R	GGGGACCACTTTGTACAAGAAAGCTGGGTCCAGCATTGAGGTGGCTCAGCA
pCAMBIA2300-RLCK22-35s-C-HA-F	ggacagggtacccggggatccATGGCCTTCCAGTTGTTACCAGC
pCAMBIA2300-RLCK22-35s-C-HA-R	gacgtcgtatgggtagtcgacCTCATTGAAGGACGATTTCC
pCAMBIA2300-P3IP1-35s-C-HA-F	ggacagggtacccggggatccATGGACCCCTCATCCTCCTCC
pCAMBIA2300-P3IP1-35s-C-HA-R	gacgtcgtatgggtagtcgacGAAAGGCATGATGTGGGTGG
pCAMBIA2300-P3IP1-GFP-1-F	gacgataagcccgggggatccATGGTGAGCAAGGGCGAGG
pCAMBIA2300-P3IP1-GFP-1-R	tgaggggtccatCTTGTACAGCTCGTCCATGCC
pCAMBIA2300-P3IP1-GFP-2-F	tgtacaagATGGACCCCTCATCCTCCTCC
pCAMBIA2300-P3IP1-GFP-2-R	ctggcatgcctgcaggtcgacTTAGAAAGGCATGATGTGGGTG
pCAMBIA2300-Flag-MADS1-F	ggtacccggggatcctctagaATGGGGAGGGGGAAGGTGGAGC
pCAMBIA2300-Flag-MADS1-R	atccttgtaatccatgtcgacTATCCAGCCGGATGGGAT
pCAMBIA2300-Flag-MADS15-F	ggtacccggggatcctctagaATGGGGCGGGGGAAGGTGCAGCT
pCAMBIA2300-Flag-MADS15-R	atccttgtaatccatgtcgacAGCATTGAGGTGGCTCAGCA
pCAMBIA2300-Flag-P3IP1-F	ggtacccggggatcctctagaATGGACCCCTCATCCTCCTCC
pCAMBIA2300-Flag-P3IP1-R	atccttgtaatccatgtcgacGAAAGGCATGATGTGGGTGG
pCAMBIA1300-RLCK22-nluc-F	cgagctcggtacccgggatccATGGCCTTCCAGTTGTTACCAGC
pCAMBIA1300-RLCK22-nluc-R	cgcgtacgagatctggtcgacCTCATTGAAGGACGATTTCC
pCAMBIA1300-P3IP1-Cluc-F	ccggggcggtacccgggatccATGGACCCCTCATCCTCCTCC
pCAMBIA1300-P3IP1-Cluc-R	acgaaagctctgcaggtcgacGAAAGGCATGATGTGGGTGG
Prokaryotic expression vector
MBP-RLCK22-F	aggatttcataattcggatccATGAAGAAAATAACGAAATGTTTCAAG
MBP-RLCK22-R	caagcttgcctgcaggtcgacTTACTCATTGAAGGACGATTTCCTG
GST-MADS1-F	ttccaggggcccctgggatccATGGGGAGGGGGAAGGTGGAGC
GST-MADS1-R	acccgggaattccggggatccTCATATCCAGCCGGATGGGAT
GST-MADS15-F	ttccaggggcccctgggatccATGGGGCGGGGGAAGGTGCAGCT
GST-MADS15-R	acccgggaattccggggatccTTAAGCATTGAGGTGGCTCAGCA
GST-RLCK22-F	ttccaggggcccctgggatccATGAAGAAAATAACGAAATGTTTCAAG
GST-RLCK22-R	gatgcggccgctcgagtcgacTTACTCATTGAAGGACGATTTCCTG
MBP-P3IP1-F	aggatttcataattcggatccATGGACCCCTCATCCTCCTCC
MBP-P3IP1-R	caagcttgcctgcaggtcgacTTAGAAAGGCATGATGTG
GST-P3IP1-F	ttccaggggcccctgggatccATGGACCCCTCATCCTCCTCC
GST-P3IP1-R	gatgcggccgctcgagtcgacTTAGAAAGGCATGATGTG
Primers for qRT-PCR
RLCK22-qRT-PCR-F	ACACGACGATGGGAGCTTAC
RLCK22-qRT-PCR-R	AATGGACCCACCACCATCAC
RGSV CP-qRT-PCR-F	AGAGCAGTTTCCTGTAGTCCC
RGSV CP-qRT-PCR-R	CCAGTTCGGCTGTTCAGATTAG
EF1α-qRT-PCR-F	AAGTGCAGACAGTCCAGYTAGTTC
EF1α-qRT-PCR-R	ACATTGCCGTCAAGTTTGCTG
PME-qRT-PCR-F	TCACGCTGCTCTCTTTAGCC
PME-qRT-PCR-R	GGCGGAGTTGAAAGTTGTGG
WRKY3-qRT-PCR-F	AGCATCTCAACCTGTTCGGG
WRKY3-qRT-PCR-R	CTACTCTCGCCGTCTTTCCC
WAK87-qRT-PCR-F	GGAGGAACCATCGGCATAGG
WAK87-qRT-PCR-R	GGCAACATCCGAATAACCGC
CABP-qRT-PCR-F	ATGCTCGTGCTCTTCTTCGT
CABP-qRT-PCR-R	CATCATCCTCGGGTGCCTTT
PEP-qRT-PCR-F	GCAACCTGCTGTCGAACAAG
PEP-qRT-PCR-R	GAGCCTGATCTGTCCCTGTG
CAD2-qRT-PCR-F	CCACCTCACCCCCTACAACT
CAD2-qRT-PCR-R	GGCCTGGTGGATGTCAGTAT
MATE-qRT-PCR-F	CCCAACCCGAAGCTAGAGAC
MATE-qRT-PCR-R	GAGACTGCGATGACCAGCAT
VQ10-qRT-PCR-F	TTCTCCTCCTCCTCGTTCGG
VQ10-qRT-PCR-R	TGACCGTATAGCAAGCTCCC
CPS4-qRT-PCR-F	CGTTCCTACACCTTCACGCT
CPS4-qRT-PCR-R	TTTCAAGGCTGGCTCATCGT
TUB6-qRT-PCR-F	TCTACGTTCGTCGGCAACTC
TUB6-qRT-PCR-R	GCCTCGGTGAACTCCATCTC
OSCA1.1-qRT-PCR-F	AGGGTCAAAGAGGTTCGCAG
OSCA1.1-qRT-PCR-R	TCTCCAGTGAGGACACCGAT
ARF16-qRT-PCR-F	ACTGGATGGAGCACGTTTGT
ARF16-qRT-PCR-R	CCGGCATTGTGCTCTGTTTC
GluTR-qRT-PCR-F	ACACGCCATCTGTTTGAGGT
GluTR-qRT-PCR-R	CCAAGCCTCCACTGTTTTGC
HYD3-qRT-PCR-F	GTCTACTACCGCTTCGCCTG
HYD3-qRT-PCR-R	ATCCCGAACAGCGTAATCCC
DG1-qRT-PCR-F	CAACTACCTCCTCGTCGTGC
DG1-qRT-PCR-R	CTGTAGTGGACGCCTTGGTC
GDCH-qRT-PCR-F	CATCAACTCCCCCATCTCCG
GDCH-qRT-PCR-R	ATCATCCACCCGTCCTCGTA
APx8-qRT-PCR-F	TCTGGAGCACACACACTTGG
APx8-qRT-PCR-R	TCTTCGACGGCTGGTTCATC
HSF7-qRT-PCR-F	GTTTCCTGAGAGGCCAGAGG
HSF7-qRT-PCR-R	ACTGACCAACCTCAAGGCAG
BC12-qRT-PCR-F	TCCTTACCGGGACAGCAAAC
BC12-qRT-PCR-R	TTTGCTGGCGCATCCTTTTC
Myb1-qRT-PCR-F	AGCCGTACACGATCACGAAG
Myb1-qRT-PCR-R	TTATTCGAGAACCCACCGCC
